# Supplementary material for: Krill Oil Alleviated Methamphetamine-Induced Memory Impairment via the MAPK Signaling Pathway and Dopaminergic Synapse Pathway
Source: Front Pharmacol. 2021 Oct 29;12:756822. doi: 10.3389/fphar.2021.756822 (PMC8586701; doi:10.3389/fphar.2021.756822)
Supplement: Supplementary file 1 [file DataSheet7.XLSX]

## Sheet: KEGG
Category	Term	Count	%	PValue	Genes	List Total	Pop Hits	Pop Total	Fold Enrichment	Bonferroni	Benjamini	FDR
KEGG_PATHWAY	mmu04024:cAMP signaling pathway	37	18.7817	1.90909e-23	GRIA2, PIK3R2, ADRB1, ATP1A2, PIK3R1, ADRB2, PIK3CG, GRIN2A, MAPK8, AKT2, NPY, AKT3, AKT1, PDE4A, DRD1, DRD2, CAMK2G, GRIA3, MAPK3, JUN, GABBR1, BDNF, BRAF, FOS, GRIN2C, GRIN2B, NFKB1, GRIN1, GRIN2D, MAPK10, NFKBIA, GRIN3B, GRIN3A, CREB1, PIK3CA, ADORA2A, GHRL	174	197	7691	8.30174	4.2e-21	4.2e-21	1.98545e-21
KEGG_PATHWAY	mmu05030:Cocaine addiction	22	11.1675	1.59827e-22	GRIA2, JUN, MAOB, BDNF, MAOA, PDYN, GRIN2C, GRIN2B, SLC6A3, NFKB1, GRIN1, GRIN2D, GRM3, GRM2, GRIN3B, GRIN2A, GRIN3A, CREB1, TH, DRD1, DRD2, SLC18A2	174	49	7691	19.8454	3.51619e-20	1.75809e-20	8.31099e-21
KEGG_PATHWAY	mmu04668:TNF signaling pathway	26	13.198	5.76127e-19	PIK3R2, PIK3R1, TNF, PIK3CG, ICAM1, MAPK8, CASP8, AKT2, CASP3, AKT3, AKT1, MAPK3, MAP2K4, JUN, VCAM1, FOS, MAPK14, MMP9, NFKB1, TNFRSF1A, MAPK10, NFKBIA, IL6, CREB1, PIK3CA, IL1B	174	109	7691	10.5434	1.26748e-16	4.22493e-17	1.99724e-17
KEGG_PATHWAY	mmu04080:Neuroactive ligand-receptor interaction	38	19.2893	8.44308e-19	OPRD1, GABRB2, GRIA2, CHRNA2, CHRNA4, CHRNA7, ADRB1, ADRB2, PRL, GRM1, GRM3, GRM2, GRIN2A, CNR2, HRH3, CNR1, DRD1, DRD2, DRD3, DRD4, GRIA3, CHRNB2, GABRA2, GABRA1, GABBR1, GABRA6, OPRK1, OPRM1, GRIN2C, F2, GRIN2B, GABRG2, GRIN1, GRIN2D, GRIN3B, GRIN3A, CCKBR, ADORA2A	174	285	7691	5.89349	1.85748e-16	4.64369e-17	2.1952e-17
KEGG_PATHWAY	mmu05031:Amphetamine addiction	21	10.6599	8.0668e-18	GRIA2, JUN, MAOB, MAOA, FOS, PDYN, GRIN2C, GRIN2B, SIRT1, SLC6A3, GRIN1, GRIN2D, GRIN3B, GRIN2A, GRIN3A, CREB1, TH, DRD1, CAMK2G, SLC18A2, GRIA3	174	67	7691	13.8541	1.7747e-15	3.54939e-16	1.67789e-16
KEGG_PATHWAY	mmu05210:Colorectal cancer	20	10.1523	6.25882e-17	GSK3B, JUN, PIK3R2, BRAF, FOS, PIK3R1, PIK3CG, MAPK10, CASP9, MAPK8, PIK3CA, AKT2, CASP3, AKT3, BCL2, CTNNB1, AKT1, BAX, KRAS, MAPK3	174	64	7691	13.8129	2.44249e-14	2.2949e-15	1.08486e-15
KEGG_PATHWAY	mmu05033:Nicotine addiction	17	8.62944	8.16007e-17	CHRNB2, GABRA2, GABRB2, GRIA2, GABRA1, GABRA6, CHRNA4, CHRNA7, GRIN2C, GRIN2B, GABRG2, GRIN1, GRIN2D, GRIN3B, GRIN2A, GRIN3A, GRIA3	174	40	7691	18.7855	2.44249e-14	2.36592e-15	1.11843e-15
KEGG_PATHWAY	mmu05161:Hepatitis B	27	13.7056	8.60334e-17	SRC, PIK3R2, PIK3R1, TNF, PIK3CG, CASP9, MAPK8, CASP8, AKT2, CASP3, AKT3, AKT1, MAPK3, MAP2K4, JUN, APAF1, FOS, MMP9, NFKB1, MAPK10, NFKBIA, IL6, CREB1, PIK3CA, BCL2, BAX, KRAS	174	146	7691	8.17419	2.44249e-14	2.36592e-15	1.11843e-15
KEGG_PATHWAY	mmu05014:Amyotrophic lateral sclerosis (ALS)	18	9.13706	3.20211e-16	GRIA2, APAF1, SLC1A2, MAPK14, GRIN2C, TNF, GRIN2B, SOD1, TNFRSF1A, GRIN1, GRIN2D, CASP9, GRIN2A, CASP3, CAT, BCL2, BAX, NOS1	174	51	7691	15.6004	7.32747e-14	7.82739e-15	3.70022e-15
KEGG_PATHWAY	mmu05142:Chagas disease (American trypanosomiasis)	23	11.6751	4.27995e-16	MAP2K4, JUN, ACE, NOS2, PIK3R2, FOS, PIK3R1, MAPK14, TNF, PIK3CG, NFKB1, TNFRSF1A, MAPK10, NFKBIA, IL6, MAPK8, CASP8, PIK3CA, AKT2, IL1B, AKT3, AKT1, MAPK3	174	103	7691	9.87016	9.76996e-14	9.41589e-15	4.45115e-15
KEGG_PATHWAY	mmu04728:Dopaminergic synapse	25	12.6904	1.37022e-15	GRIA2, GSK3B, MAOB, MAOA, ITPR1, COMT, SLC6A3, GRIN2A, MAPK8, AKT2, AKT3, AKT1, DRD1, DRD2, CAMK2G, DRD3, SLC18A2, DRD4, GRIA3, FOS, MAPK14, GRIN2B, MAPK10, CREB1, TH	174	134	7691	8.24648	2.93099e-13	2.74044e-14	1.29548e-14
KEGG_PATHWAY	mmu04012:ErbB signaling pathway	21	10.6599	2.31388e-15	GSK3B, MAP2K4, JUN, SRC, EGF, PIK3R2, NRG1, BRAF, PIK3R1, PIK3CG, MTOR, MAPK10, MAPK8, PIK3CA, AKT2, AKT3, ABL1, AKT1, KRAS, CAMK2G, MAPK3	174	87	7691	10.6692	5.12923e-13	4.24211e-14	2.00536e-14
KEGG_PATHWAY	mmu04210:Apoptosis	18	9.13706	7.30423e-15	APAF1, PIK3R2, PIK3R1, NGF, TNF, PIK3CG, NFKB1, TNFRSF1A, CASP9, NFKBIA, CASP8, PIK3CA, AKT2, CASP3, AKT3, BCL2, AKT1, BAX	174	60	7691	13.2603	1.61204e-12	1.2361e-13	5.84339e-14
KEGG_PATHWAY	mmu04917:Prolactin signaling pathway	19	9.64467	1.68171e-14	GSK3B, SRC, PIK3R2, PRL, FOS, PIK3R1, MAPK14, ESR1, PIK3CG, NFKB1, MAPK10, MAPK8, PIK3CA, TH, AKT2, AKT3, AKT1, KRAS, MAPK3	174	73	7691	11.5044	3.68816e-12	2.64268e-13	1.24927e-13
KEGG_PATHWAY	mmu04722:Neurotrophin signaling pathway	23	11.6751	1.98632e-14	GSK3B, JUN, BDNF, PIK3R2, BRAF, PIK3R1, NGF, MAPK14, PIK3CG, NFKB1, MAPK10, NFKBIA, MAPK8, PIK3CA, AKT2, AKT3, BCL2, ABL1, AKT1, BAX, KRAS, CAMK2G, MAPK3	174	122	7691	8.333	4.37206e-12	2.91328e-13	1.37719e-13
KEGG_PATHWAY	mmu04380:Osteoclast differentiation	23	11.6751	3.99854e-14	JUN, CYBB, PIK3R2, FOS, PIK3R1, MAPK14, TNF, PIK3CG, NFKB1, TNFRSF1A, MAPK10, NFKBIA, IL1A, MAPK8, CREB1, PIK3CA, AKT2, IL1B, AKT3, AKT1, PPARG, SQSTM1, MAPK3	174	126	7691	8.06846	8.79297e-12	5.45693e-13	2.57964e-13
KEGG_PATHWAY	mmu05215:Prostate cancer	20	10.1523	4.21672e-14	GSK3B, EGF, PIK3R2, BRAF, IGF1, PIK3R1, PIK3CG, MTOR, NFKB1, CASP9, NFKBIA, CREB1, PIK3CA, AKT2, AKT3, BCL2, CTNNB1, AKT1, KRAS, MAPK3	174	88	7691	10.0457	9.28146e-12	5.45693e-13	2.57964e-13
KEGG_PATHWAY	mmu04915:Estrogen signaling pathway	20	10.1523	3.37707e-13	GABBR1, JUN, SRC, MMP2, ITPR1, PIK3R2, FOS, PIK3R1, OPRM1, MMP9, ESR1, GRM1, PIK3CG, CREB1, PIK3CA, AKT2, AKT3, AKT1, KRAS, MAPK3	174	98	7691	9.02064	7.43006e-11	4.12753e-12	1.9512e-12
KEGG_PATHWAY	mmu04932:Non-alcoholic fatty liver disease (NAFLD)	24	12.1827	4.97086e-13	GSK3B, JUN, PIK3R2, PIK3R1, SDHB, TNF, COX5A, PIK3CG, NFKB1, TNFRSF1A, MAPK10, IL1A, IL6, MAPK8, CASP8, PIK3CA, AKT2, DDIT3, CASP3, IL1B, AKT3, AKT1, BAX, CYP2E1	174	157	7691	6.75686	1.0935e-10	5.75573e-12	2.72089e-12
KEGG_PATHWAY	mmu04620:Toll-like receptor signaling pathway	20	10.1523	5.99696e-13	MAP2K4, JUN, PIK3R2, FOS, PIK3R1, MAPK14, TNF, PIK3CG, NFKB1, MAPK10, NFKBIA, IL6, MAPK8, CASP8, PIK3CA, AKT2, IL1B, AKT3, AKT1, MAPK3	174	101	7691	8.7527	1.31943e-10	6.59666e-12	3.11842e-12
KEGG_PATHWAY	mmu05200:Pathways in cancer	36	18.2741	1.32728e-12	GSK3B, SLC2A1, CXCR4, PIK3R2, PIK3R1, FGF2, PIK3CG, CASP9, MAPK8, CASP8, AKT2, CASP3, AKT3, ABL1, AKT1, MAPK3, JUN, NOS2, EGF, MMP2, BRAF, IGF1, FOS, MMP9, MTOR, NFKB1, VEGFA, MAPK10, NFKBIA, IL6, PIK3CA, BCL2, CTNNB1, BAX, PPARG, KRAS	174	395	7691	4.02846	2.92e-10	1.39048e-11	6.57319e-12
KEGG_PATHWAY	mmu05205:Proteoglycans in cancer	26	13.198	2.46647e-12	SRC, ITPR1, PIK3R2, PIK3R1, FGF2, TNF, PIK3CG, PLAU, AKT2, CASP3, AKT3, AKT1, CAMK2G, MAPK3, CAV1, MMP2, BRAF, IGF1, MAPK14, ESR1, MMP9, MTOR, VEGFA, PIK3CA, CTNNB1, KRAS	174	203	7691	5.66123	5.42624e-10	2.46647e-11	1.16597e-11
KEGG_PATHWAY	mmu05164:Influenza A	24	12.1827	3.13614e-12	GSK3B, MAP2K4, JUN, PIK3R2, PIK3R1, MAPK14, TNF, PIK3CG, NFKB1, TNFRSF1A, ICAM1, MAPK10, CASP9, NFKBIA, IL1A, IL6, MAPK8, PIK3CA, AKT2, IL1B, AKT3, AKT1, NLRP3, MAPK3	174	171	7691	6.20367	6.89955e-10	2.99978e-11	1.41808e-11
KEGG_PATHWAY	mmu04725:Cholinergic synapse	20	10.1523	4.91823e-12	CHRNB2, ACHE, CHRNA4, CHRNA7, CHAT, ITPR1, PIK3R2, FOS, PIK3R1, PIK3CG, CREB1, PIK3CA, AKT2, KCNQ1, AKT3, BCL2, AKT1, KRAS, CAMK2G, MAPK3	174	113	7691	7.82321	1.082e-09	4.50837e-11	2.13123e-11
KEGG_PATHWAY	mmu04066:HIF-1 signaling pathway	19	9.64467	7.89537e-12	NOS2, EGF, SLC2A1, PIK3R2, IGF1, PIK3R1, PIK3CG, MTOR, NFKB1, VEGFA, IL6, PIK3CA, AKT2, AKT3, BCL2, AKT1, HMOX1, CAMK2G, MAPK3	174	102	7691	8.23355	1.73698e-09	6.85861e-11	3.24225e-11
KEGG_PATHWAY	mmu05212:Pancreatic cancer	16	8.12183	8.10563e-12	EGF, PIK3R2, BRAF, PIK3R1, PIK3CG, NFKB1, VEGFA, MAPK10, CASP9, MAPK8, PIK3CA, AKT2, AKT3, AKT1, KRAS, MAPK3	174	65	7691	10.8803	1.78324e-09	6.85861e-11	3.24225e-11
KEGG_PATHWAY	mmu04931:Insulin resistance	19	9.64467	2.97484e-11	GSK3B, PRKCE, SLC2A1, PIK3R2, PIK3R1, TNF, PIK3CG, MTOR, NFKB1, TNFRSF1A, MAPK10, NFKBIA, IL6, MAPK8, CREB1, PIK3CA, AKT2, AKT3, AKT1	174	110	7691	7.63474	6.54465e-09	2.42394e-10	1.14586e-10
KEGG_PATHWAY	mmu05152:Tuberculosis	23	11.6751	4.2552e-11	APAF1, NOS2, SRC, MAPK14, TNF, NFKB1, TNFRSF1A, MAPK10, CASP9, IL1A, IL6, MAPK8, CREB1, CASP8, AKT2, CASP3, IL1B, AKT3, BCL2, AKT1, BAX, CAMK2G, MAPK3	174	176	7691	5.77629	9.36143e-09	3.34337e-10	1.5805e-10
KEGG_PATHWAY	mmu05213:Endometrial cancer	14	7.1066	7.11616e-11	GSK3B, EGF, PIK3R2, BRAF, PIK3R1, PIK3CG, CASP9, PIK3CA, AKT2, AKT3, CTNNB1, AKT1, KRAS, MAPK3	174	52	7691	11.9003	1.56556e-08	5.39847e-10	2.552e-10
KEGG_PATHWAY	mmu04068:FoxO signaling pathway	20	10.1523	1.08671e-10	EGF, PIK3R2, BRAF, IGF1, PIK3R1, SOD2, MAPK14, SIRT1, GRM1, PIK3CG, MAPK10, IL6, MAPK8, PIK3CA, AKT2, CAT, AKT3, AKT1, KRAS, MAPK3	174	134	7691	6.59719	2.39076e-08	7.9692e-10	3.76726e-10
KEGG_PATHWAY	mmu04071:Sphingolipid signaling pathway	19	9.64467	2.3316e-10	OPRD1, PRKCE, PIK3R2, PIK3R1, MAPK14, TNF, PIK3CG, NFKB1, TNFRSF1A, MAPK10, MAPK8, PIK3CA, AKT2, AKT3, BCL2, AKT1, BAX, KRAS, MAPK3	174	124	7691	6.77276	5.12952e-08	1.65468e-09	7.82214e-10
KEGG_PATHWAY	mmu04010:MAPK signaling pathway	26	13.198	2.70699e-10	ARRB2, FGF2, TNF, MAPK8, AKT2, CASP3, AKT3, AKT1, MAPK3, MAP2K4, JUN, EGF, BDNF, BRAF, FOS, NGF, MAPK14, NFKB1, TNFRSF1A, MAPK10, NR4A1, IL1A, DDIT3, IL1B, KRAS, MAPT	174	251	7691	4.57861	5.95539e-08	1.86106e-09	8.79773e-10
KEGG_PATHWAY	mmu05010:Alzheimer's disease	22	11.1675	3.28849e-10	APP, GSK3B, APAF1, ITPR1, GRIN2C, SDHB, TNF, COX5A, GRIN2B, TNFRSF1A, GRIN1, GRIN2D, CASP9, GRIN2A, CASP8, CASP3, IL1B, MAPT, APOE, NOS1, SNCA, MAPK3	174	177	7691	5.49393	7.23468e-08	2.13546e-09	1.00949e-09
KEGG_PATHWAY	mmu04015:Rap1 signaling pathway	24	12.1827	3.30025e-10	SRC, EGF, PIK3R2, BRAF, IGF1, PIK3R1, NGF, MAPK14, GRIN2B, FGF2, PIK3CG, VEGFA, GRIN1, GRIN2A, PIK3CA, ADORA2A, CNR1, AKT2, AKT3, CTNNB1, AKT1, KRAS, DRD2, MAPK3	174	214	7691	4.95714	7.26055e-08	2.13546e-09	1.00949e-09
KEGG_PATHWAY	mmu05160:Hepatitis C	19	9.64467	1.0974e-09	GSK3B, EGF, PIK3R2, BRAF, PIK3R1, MAPK14, TNF, PIK3CG, NFKB1, TNFRSF1A, MAPK10, NFKBIA, MAPK8, PIK3CA, AKT2, AKT3, AKT1, KRAS, MAPK3	174	136	7691	6.17516	2.41428e-07	6.89793e-09	3.26084e-09
KEGG_PATHWAY	mmu05214:Glioma	14	7.1066	1.42717e-09	EGF, PIK3R2, BRAF, IGF1, PIK3R1, PIK3CG, MTOR, PIK3CA, AKT2, AKT3, AKT1, KRAS, CAMK2G, MAPK3	174	65	7691	9.52025	3.13977e-07	8.72159e-09	4.12294e-09
KEGG_PATHWAY	mmu04664:Fc epsilon RI signaling pathway	14	7.1066	2.57096e-09	MAP2K4, PIK3R2, PIK3R1, MAPK14, TNF, PIK3CG, MAPK10, MAPK8, PIK3CA, AKT2, AKT3, AKT1, KRAS, MAPK3	174	68	7691	9.10024	5.65611e-07	1.52868e-08	7.22648e-09
KEGG_PATHWAY	mmu04662:B cell receptor signaling pathway	14	7.1066	3.74107e-09	GSK3B, JUN, PIK3R2, FOS, PIK3R1, PIK3CG, NFKB1, NFKBIA, PIK3CA, AKT2, AKT3, AKT1, KRAS, MAPK3	174	70	7691	8.84023	8.23035e-07	2.14519e-08	1.01409e-08
KEGG_PATHWAY	mmu05034:Alcoholism	22	11.1675	3.80284e-09	MAOB, BDNF, MAOA, BRAF, PDYN, GRIN2C, GRIN2B, SLC6A3, GRIN1, GRIN2D, GRIN3B, GRIN2A, GRIN3A, CREB1, ADORA2A, TH, NPY, KRAS, DRD1, DRD2, SLC18A2, MAPK3	174	202	7691	4.81399	8.36623e-07	2.14519e-08	1.01409e-08
KEGG_PATHWAY	mmu04919:Thyroid hormone signaling pathway	17	8.62944	4.0754e-09	GSK3B, SRC, SLC2A1, ATP1A2, PIK3R2, PIK3R1, ESR1, PIK3CG, MTOR, CASP9, PIK3CA, AKT2, AKT3, CTNNB1, AKT1, KRAS, MAPK3	174	114	7691	6.5914	8.96587e-07	2.24147e-08	1.0596e-08
KEGG_PATHWAY	mmu05231:Choline metabolism in cancer	16	8.12183	5.75577e-09	JUN, SLC22A5, EGF, PIK3R2, FOS, PIK3R1, PIK3CG, MTOR, MAPK10, MAPK8, PIK3CA, AKT2, AKT3, AKT1, KRAS, MAPK3	174	101	7691	7.00216	1.26627e-06	3.01493e-08	1.42524e-08
KEGG_PATHWAY	mmu04660:T cell receptor signaling pathway	16	8.12183	5.75577e-09	GSK3B, JUN, PIK3R2, FOS, PIK3R1, MAPK14, TNF, PIK3CG, NFKB1, NFKBIA, PIK3CA, AKT2, AKT3, AKT1, KRAS, MAPK3	174	101	7691	7.00216	1.26627e-06	3.01493e-08	1.42524e-08
KEGG_PATHWAY	mmu04370:VEGF signaling pathway	13	6.59898	6.27414e-09	SRC, PIK3R2, PIK3R1, MAPK14, PIK3CG, VEGFA, CASP9, PIK3CA, AKT2, AKT3, AKT1, KRAS, MAPK3	174	60	7691	9.57692	1.38031e-06	3.21003e-08	1.51747e-08
KEGG_PATHWAY	mmu05133:Pertussis	14	7.1066	7.62802e-09	JUN, NOS2, FOS, MAPK14, TNF, NFKB1, MAPK10, IL1A, IL6, MAPK8, CASP3, IL1B, NLRP3, MAPK3	174	74	7691	8.36238	1.67816e-06	3.81401e-08	1.80299e-08
KEGG_PATHWAY	mmu05145:Toxoplasmosis	16	8.12183	9.95794e-09	NOS2, MAPK14, TNF, NFKB1, TNFRSF1A, MAPK10, CASP9, NFKBIA, MAPK8, CASP8, AKT2, CASP3, AKT3, BCL2, AKT1, MAPK3	174	105	7691	6.73541	2.19075e-06	4.86833e-08	2.30139e-08
KEGG_PATHWAY	mmu05211:Renal cell carcinoma	13	6.59898	2.79253e-08	JUN, SLC2A1, PIK3R2, BRAF, PIK3R1, PIK3CG, VEGFA, PIK3CA, AKT2, AKT3, AKT1, KRAS, MAPK3	174	68	7691	8.45022	6.14354e-06	1.33556e-07	6.31354e-08
KEGG_PATHWAY	mmu05221:Acute myeloid leukemia	12	6.09137	3.36023e-08	PIK3CA, AKT2, AKT3, AKT1, PIK3R2, BRAF, KRAS, PIK3R1, NFKB1, PIK3CG, MTOR, MAPK3	174	56	7691	9.47167	7.39248e-06	1.54011e-07	7.2805e-08
KEGG_PATHWAY	mmu05223:Non-small cell lung cancer	12	6.09137	3.36023e-08	CASP9, PIK3CA, EGF, AKT2, AKT3, AKT1, PIK3R2, BRAF, KRAS, PIK3R1, PIK3CG, MAPK3	174	56	7691	9.47167	7.39248e-06	1.54011e-07	7.2805e-08
KEGG_PATHWAY	mmu05166:HTLV-I infection	24	12.1827	4.60936e-08	EGR1, GSK3B, MAP2K4, JUN, VCAM1, SLC2A1, PIK3R2, FOS, PIK3R1, TNF, PIK3CG, NFKB1, TNFRSF1A, ICAM1, NFKBIA, IL6, CREB1, PIK3CA, AKT2, AKT3, CTNNB1, AKT1, BAX, KRAS	174	276	7691	3.84358	1.01405e-05	2.03727e-07	9.63072e-08
KEGG_PATHWAY	mmu05218:Melanoma	13	6.59898	4.63016e-08	EGF, PIK3R2, BRAF, IGF1, PIK3R1, FGF2, PIK3CG, PIK3CA, AKT2, AKT3, AKT1, KRAS, MAPK3	174	71	7691	8.09317	1.01863e-05	2.03727e-07	9.63072e-08
KEGG_PATHWAY	mmu05169:Epstein-Barr virus infection	17	8.62944	5.37526e-08	MAP2K4, JUN, PIK3R2, PIK3R1, MAPK14, PIK3CG, NFKB1, ICAM1, MAPK10, NFKBIA, MAPK8, PSMC6, PIK3CA, AKT2, AKT3, BCL2, AKT1	174	136	7691	5.52514	1.18255e-05	2.26172e-07	1.06918e-07
KEGG_PATHWAY	mmu05220:Chronic myeloid leukemia	13	6.59898	5.4487e-08	PIK3R2, BRAF, PIK3R1, PIK3CG, NFKB1, NFKBIA, PIK3CA, AKT2, AKT3, ABL1, AKT1, KRAS, MAPK3	174	72	7691	7.98076	1.19871e-05	2.26172e-07	1.06918e-07
KEGG_PATHWAY	mmu04920:Adipocytokine signaling pathway	13	6.59898	5.4487e-08	SLC2A1, TNF, MTOR, NFKB1, TNFRSF1A, POMC, MAPK10, NFKBIA, MAPK8, AKT2, NPY, AKT3, AKT1	174	72	7691	7.98076	1.19871e-05	2.26172e-07	1.06918e-07
KEGG_PATHWAY	mmu04914:Progesterone-mediated oocyte maturation	14	7.1066	5.78414e-08	PIK3R2, BRAF, IGF1, PIK3R1, MAPK14, PIK3CG, MAPK10, MAPK8, PIK3CA, AKT2, AKT3, AKT1, KRAS, MAPK3	174	87	7691	7.11283	1.2725e-05	2.3565e-07	1.11398e-07
KEGG_PATHWAY	mmu04150:mTOR signaling pathway	12	6.09137	5.9569e-08	PIK3CA, AKT2, AKT3, AKT1, PIK3R2, BRAF, IGF1, PIK3R1, TNF, PIK3CG, MTOR, MAPK3	174	59	7691	8.99006	1.31051e-05	2.37633e-07	1.12336e-07
KEGG_PATHWAY	mmu04723:Retrograde endocannabinoid signaling	15	7.61421	6.04884e-08	GABRA2, GABRB2, GRIA2, GABRA1, FAAH, GABRA6, ITPR1, MAPK14, GRM1, GABRG2, MAPK10, MAPK8, CNR1, GRIA3, MAPK3	174	103	7691	6.43706	1.33074e-05	2.37633e-07	1.12336e-07
KEGG_PATHWAY	mmu04510:Focal adhesion	20	10.1523	1.65793e-07	GSK3B, JUN, SRC, EGF, CAV1, PIK3R2, BRAF, IGF1, PIK3R1, PIK3CG, VEGFA, MAPK10, MAPK8, PIK3CA, AKT2, AKT3, BCL2, CTNNB1, AKT1, MAPK3	174	207	7691	4.27064	3.64737e-05	6.39901e-07	3.02499e-07
KEGG_PATHWAY	mmu04014:Ras signaling pathway	21	10.6599	1.7428e-07	EGF, PIK3R2, IGF1, PIK3R1, NGF, GRIN2B, FGF2, PIK3CG, NFKB1, VEGFA, GRIN1, MAPK10, MAPK8, GRIN2A, PIK3CA, AKT2, AKT3, ABL1, AKT1, KRAS, MAPK3	174	229	7691	4.05338	3.83408e-05	6.61061e-07	3.12501e-07
KEGG_PATHWAY	mmu04720:Long-term potentiation	12	6.09137	1.99448e-07	GRIA2, GRIN2A, ITPR1, BRAF, KRAS, GRIN2C, CAMK2G, GRIN2B, GRM1, MAPK3, GRIN1, GRIN2D	174	66	7691	8.03657	4.38776e-05	7.43705e-07	3.51569e-07
KEGG_PATHWAY	mmu04713:Circadian entrainment	14	7.1066	2.44976e-07	RYR1, GRIA2, ITPR1, FOS, GRIN2C, GRIN2B, GRIN1, GRIN2D, GRIN2A, CREB1, NOS1, CAMK2G, GRIA3, MAPK3	174	98	7691	6.31445	5.38933e-05	8.92413e-07	4.21868e-07
KEGG_PATHWAY	mmu04724:Glutamatergic synapse	15	7.61421	2.47442e-07	GRIA2, ITPR1, SLC1A2, GRIN2C, GRIN2B, GRM1, GRIN1, GRIN2D, GRM3, GRM2, GRIN3B, GRIN2A, GRIN3A, GRIA3, MAPK3	174	115	7691	5.76537	5.44357e-05	8.92413e-07	4.21868e-07
KEGG_PATHWAY	mmu05222:Small cell lung cancer	13	6.59898	3.17006e-07	APAF1, NOS2, PIK3R2, PIK3R1, PIK3CG, NFKB1, CASP9, NFKBIA, PIK3CA, AKT2, AKT3, BCL2, AKT1	174	84	7691	6.84065	6.97388e-05	1.12486e-06	5.31751e-07
KEGG_PATHWAY	mmu04621:NOD-like receptor signaling pathway	11	5.58376	4.42845e-07	NFKBIA, MAPK10, IL6, MAPK8, CASP8, IL1B, NLRP3, MAPK14, TNF, NFKB1, MAPK3	174	57	7691	8.53005	9.74212e-05	1.54644e-06	7.31046e-07
KEGG_PATHWAY	mmu05132:Salmonella infection	12	6.09137	1.14324e-06	TJP1, MAPK10, IL1A, IL6, MAPK8, JUN, NOS2, IL1B, FOS, MAPK14, NFKB1, MAPK3	174	78	7691	6.80018	0.00025148	3.92987e-06	1.85776e-06
KEGG_PATHWAY	mmu05230:Central carbon metabolism in cancer	11	5.58376	1.3559e-06	PIK3CA, AKT2, AKT3, SLC2A1, AKT1, PIK3R2, KRAS, PIK3R1, PIK3CG, MTOR, MAPK3	174	64	7691	7.59707	0.000298254	4.52526e-06	2.13921e-06
KEGG_PATHWAY	mmu04930:Type II diabetes mellitus	10	5.07614	1.35758e-06	MAPK10, MAPK8, PIK3CA, PRKCE, PIK3R2, PIK3R1, TNF, PIK3CG, MTOR, MAPK3	174	50	7691	8.84023	0.000298623	4.52526e-06	2.13921e-06
KEGG_PATHWAY	mmu04151:PI3K-Akt signaling pathway	24	12.1827	3.33267e-06	GSK3B, EGF, PIK3R2, IGF1, PRL, PIK3R1, NGF, FGF2, PIK3CG, MTOR, NFKB1, VEGFA, CASP9, NR4A1, IL6, CREB1, PIK3CA, AKT2, AKT3, BCL2, AKT1, KRAS, YWHAH, MAPK3	174	351	7691	3.0223	0.000732921	1.09431e-05	5.1731e-06
KEGG_PATHWAY	mmu04923:Regulation of lipolysis in adipocytes	10	5.07614	4.25817e-06	PIK3CA, NPY, AKT2, AKT3, AKT1, ADRB1, PIK3R2, ADRB2, PIK3R1, PIK3CG	174	57	7691	7.75459	0.000936362	1.37764e-05	6.5125e-06
KEGG_PATHWAY	mmu04750:Inflammatory mediator regulation of TRP channels	14	7.1066	4.5023e-06	SRC, PRKCE, ITPR1, PIK3R2, IGF1, PIK3R1, NGF, MAPK14, PIK3CG, MAPK10, MAPK8, PIK3CA, IL1B, CAMK2G	174	126	7691	4.91124	0.000990019	1.43552e-05	6.78608e-06
KEGG_PATHWAY	mmu05020:Prion diseases	8	4.06091	6.72869e-06	EGR1, IL1A, IL6, HSPA5, IL1B, BAX, MAPK3, SOD1	174	33	7691	10.7154	0.00147922	2.11473e-05	9.99691e-06
KEGG_PATHWAY	mmu04730:Long-term depression	10	5.07614	7.59812e-06	RYR1, GRIA2, ITPR1, BRAF, KRAS, IGF1, NOS1, GRM1, GRIA3, MAPK3	174	61	7691	7.24609	0.0016702	2.35435e-05	1.11296e-05
KEGG_PATHWAY	mmu05140:Leishmaniasis	10	5.07614	1.13879e-05	NFKBIA, IL1A, JUN, NOS2, IL1B, FOS, MAPK14, TNF, NFKB1, MAPK3	174	64	7691	6.90643	0.00250221	3.47963e-05	1.64492e-05
KEGG_PATHWAY	mmu04020:Calcium signaling pathway	16	8.12183	1.16816e-05	RYR1, NOS2, CHRNA7, ITPR1, ADRB1, ADRB2, GRIN2C, GRM1, GRIN1, GRIN2D, GRIN2A, CCKBR, ADORA2A, NOS1, DRD1, CAMK2G	174	180	7691	3.92899	0.00256666	3.52047e-05	1.66422e-05
KEGG_PATHWAY	mmu04550:Signaling pathways regulating pluripotency of stem cells	14	7.1066	1.23073e-05	GSK3B, PIK3R2, IGF1, PIK3R1, MAPK14, FGF2, PIK3CG, PIK3CA, AKT2, AKT3, CTNNB1, AKT1, KRAS, MAPK3	174	138	7691	4.48417	0.00270396	3.65893e-05	1.72967e-05
KEGG_PATHWAY	mmu04910:Insulin signaling pathway	14	7.1066	1.43932e-05	GSK3B, PIK3R2, BRAF, PIK3R1, PIK3CG, MTOR, MAPK10, MAPK8, PIK3CA, AKT2, AKT3, AKT1, KRAS, MAPK3	174	140	7691	4.42011	0.00316152	4.22201e-05	1.99586e-05
KEGG_PATHWAY	mmu00982:Drug metabolism - cytochrome P450	10	5.07614	1.47258e-05	GSTM1, MAOB, GSTO1, MAOA, GSTP1, CYP1A2, FMO1, GSTT1, CYP2E1, FMO3	174	66	7691	6.69714	0.00323446	4.26274e-05	2.01511e-05
KEGG_PATHWAY	mmu04912:GnRH signaling pathway	11	5.58376	2.53646e-05	MAPK10, MAP2K4, MAPK8, JUN, SRC, MMP2, ITPR1, KRAS, MAPK14, CAMK2G, MAPK3	174	88	7691	5.52514	0.00556474	7.24703e-05	3.42587e-05
KEGG_PATHWAY	mmu04960:Aldosterone-regulated sodium reabsorption	8	4.06091	2.57134e-05	PIK3CA, PIK3R2, ATP1A2, KRAS, IGF1, PIK3R1, PIK3CG, MAPK3	174	40	7691	8.84023	0.00564105	7.2525e-05	3.42845e-05
KEGG_PATHWAY	mmu05219:Bladder cancer	8	4.06091	3.04253e-05	SRC, EGF, MMP2, BRAF, KRAS, MMP9, MAPK3, VEGFA	174	41	7691	8.62461	0.00667131	8.47286e-05	4.00535e-05
KEGG_PATHWAY	mmu04062:Chemokine signaling pathway	16	8.12183	3.22132e-05	GSK3B, SRC, CXCR4, PIK3R2, BRAF, ARRB2, PIK3R1, PIK3CG, NFKB1, NFKBIA, PIK3CA, AKT2, AKT3, AKT1, KRAS, MAPK3	174	196	7691	3.60826	0.00706195	8.85862e-05	4.18771e-05
KEGG_PATHWAY	mmu04973:Carbohydrate digestion and absorption	8	4.06091	3.58251e-05	PIK3CA, AKT2, AKT3, AKT1, PIK3R2, ATP1A2, PIK3R1, PIK3CG	174	42	7691	8.41927	0.00785069	9.65429e-05	4.56385e-05
KEGG_PATHWAY	mmu05134:Legionellosis	9	4.56853	3.59842e-05	CASP9, NFKBIA, IL6, CASP8, APAF1, IL1B, CASP3, TNF, NFKB1	174	57	7691	6.97913	0.0078854	9.65429e-05	4.56385e-05
KEGG_PATHWAY	mmu05162:Measles	13	6.59898	5.15828e-05	GSK3B, PIK3R2, PIK3R1, PIK3CG, NFKB1, NFKBIA, IL1A, IL6, PIK3CA, AKT2, IL1B, AKT3, AKT1	174	136	7691	4.22511	0.0112844	0.000136725	6.46338e-05
KEGG_PATHWAY	mmu04540:Gap junction	10	5.07614	0.000124451	TJP1, SRC, EGF, ITPR1, ADRB1, KRAS, DRD1, DRD2, GRM1, MAPK3	174	86	7691	5.13967	0.0270096	0.000325944	0.000154083
KEGG_PATHWAY	mmu04152:AMPK signaling pathway	12	6.09137	0.000135214	CREB1, PIK3CA, AKT2, AKT3, AKT1, PIK3R2, PPARG, IGF1, PIK3R1, SIRT1, PIK3CG, MTOR	174	128	7691	4.14386	0.029311	0.000348333	0.000164666
KEGG_PATHWAY	mmu04727:GABAergic synapse	10	5.07614	0.000136166	GABRA2, GABRB2, GABRA1, GABBR1, GABRA6, SRC, GAD1, GAD2, ABAT, GABRG2	174	87	7691	5.08059	0.0295143	0.000348333	0.000164666
KEGG_PATHWAY	mmu05016:Huntington's disease	15	7.61421	0.00013978	APAF1, BDNF, ITPR1, SOD2, SDHB, COX5A, GRIN2B, SOD1, GRIN1, CASP9, CREB1, CASP8, CASP3, BAX, PPARG	174	198	7691	3.34857	0.0302857	0.000353467	0.000167094
KEGG_PATHWAY	mmu04726:Serotonergic synapse	12	6.09137	0.00017794	GABRB2, APP, TPH1, MAOB, MAOA, CASP3, ITPR1, BRAF, KRAS, SLC18A2, MAPK3, SLC6A4	174	132	7691	4.01829	0.0383939	0.000444851	0.000210293
KEGG_PATHWAY	mmu05032:Morphine addiction	10	5.07614	0.000227521	GABRA2, GABRB2, GABRA1, GABBR1, GABRA6, PDE4A, DRD1, ARRB2, OPRM1, GABRG2	174	93	7691	4.75281	0.0488279	0.00056241	0.000265867
KEGG_PATHWAY	mmu04670:Leukocyte transendothelial migration	11	5.58376	0.000306484	VCAM1, PIK3CA, MMP2, CTNNB1, CXCR4, PIK3R2, PIK3R1, MAPK14, MMP9, PIK3CG, ICAM1	174	118	7691	4.12045	0.0652133	0.000749184	0.00035416
KEGG_PATHWAY	mmu04261:Adrenergic signaling in cardiomyocytes	12	6.09137	0.000337514	CREB1, AKT2, KCNQ1, AKT3, BCL2, AKT1, ADRB1, ATP1A2, ADRB2, MAPK14, CAMK2G, MAPK3	174	142	7691	3.73531	0.071575	0.000815968	0.00038573
KEGG_PATHWAY	mmu05012:Parkinson's disease	12	6.09137	0.000509947	CASP9, ADORA2A, APAF1, TH, CASP3, DRD1, DRD2, SDHB, COX5A, SLC18A2, SLC6A3, SNCA	174	149	7691	3.55982	0.10615	0.00121944	0.000576462
KEGG_PATHWAY	mmu04650:Natural killer cell mediated cytotoxicity	10	5.07614	0.000564547	PIK3CA, CASP3, PIK3R2, BRAF, KRAS, PIK3R1, TNF, PIK3CG, MAPK3, ICAM1	174	105	7691	4.20963	0.116828	0.00132716	0.000627387
KEGG_PATHWAY	mmu04666:Fc gamma R-mediated phagocytosis	9	4.56853	0.000567061	PIK3CA, PRKCE, AKT2, AKT3, AKT1, PIK3R2, PIK3R1, PIK3CG, MAPK3	174	84	7691	4.73584	0.117317	0.00132716	0.000627387
KEGG_PATHWAY	mmu05203:Viral carcinogenesis	15	7.61421	0.000680066	JUN, SRC, PIK3R2, PIK3R1, PIK3CG, NFKB1, NFKBIA, CREB1, CASP8, PIK3CA, CASP3, BAX, KRAS, YWHAH, MAPK3	174	231	7691	2.8702	0.139004	0.00157489	0.000744493
KEGG_PATHWAY	mmu04611:Platelet activation	11	5.58376	0.000705746	PIK3CA, SRC, AKT2, AKT3, ITPR1, AKT1, PIK3R2, PIK3R1, MAPK14, PIK3CG, MAPK3	174	131	7691	3.71155	0.143858	0.00161733	0.000764558
KEGG_PATHWAY	mmu04022:cGMP-PKG signaling pathway	12	6.09137	0.0010794	OPRD1, CREB1, PRKCE, AKT2, KCNMA1, AKT3, ITPR1, AKT1, ADRB1, ATP1A2, ADRB2, MAPK3	174	163	7691	3.25407	0.211479	0.00244812	0.00115729
KEGG_PATHWAY	mmu05146:Amoebiasis	10	5.07614	0.0012328	IL6, PIK3CA, NOS2, IL1B, CASP3, PIK3R2, PIK3R1, TNF, NFKB1, PIK3CG	174	117	7691	3.77788	0.237676	0.00276751	0.00130828
KEGG_PATHWAY	mmu00480:Glutathione metabolism	7	3.5533	0.00138128	GPX1, GSTM1, GPX4, GSTO1, GSTP1, GSTT1, GCLM	174	55	7691	5.6256	0.262207	0.00306952	0.00145105
KEGG_PATHWAY	mmu04064:NF-kappa B signaling pathway	9	4.56853	0.00146824	NFKBIA, VCAM1, PLAU, IL1B, BCL2, TNF, NFKB1, TNFRSF1A, ICAM1	174	97	7691	4.10114	0.276208	0.00323014	0.00152697
KEGG_PATHWAY	mmu00350:Tyrosine metabolism	6	3.04569	0.00168407	MAOB, TH, MAOA, TAT, DBH, COMT	174	39	7691	6.80018	0.309823	0.00366827	0.00173409
KEGG_PATHWAY	mmu05323:Rheumatoid arthritis	8	4.06091	0.00237551	IL1A, IL6, JUN, IL1B, FOS, TNF, VEGFA, ICAM1	174	82	7691	4.31231	0.407399	0.00512364	0.00242209
KEGG_PATHWAY	mmu05216:Thyroid cancer	5	2.53807	0.00378439	CTNNB1, PPARG, BRAF, KRAS, MAPK3	174	29	7691	7.62089	0.565755	0.00808316	0.00382113
KEGG_PATHWAY	mmu04622:RIG-I-like receptor signaling pathway	7	3.5533	0.00410253	NFKBIA, MAPK10, MAPK8, CASP8, MAPK14, TNF, NFKB1	174	68	7691	4.55012	0.595221	0.00867843	0.00410253
KEGG_PATHWAY	mmu05168:Herpes simplex infection	12	6.09137	0.00713625	NFKBIA, MAPK10, IL6, MAPK8, JUN, CASP8, IL1B, CASP3, FOS, TNF, NFKB1, TNFRSF1A	174	208	7691	2.55007	0.793117	0.0148288	0.00713625
KEGG_PATHWAY	mmu04922:Glucagon signaling pathway	8	4.06091	0.0071448	CREB1, AKT2, AKT3, ITPR1, SLC2A1, AKT1, CAMK2G, SIRT1	174	100	7691	3.53609	0.793509	0.0148288	0.0071448
KEGG_PATHWAY	mmu05143:African trypanosomiasis	5	2.53807	0.00751537	IL6, VCAM1, IL1B, TNF, ICAM1	174	35	7691	6.31445	0.80979	0.0154522	0.00751537
KEGG_PATHWAY	mmu05100:Bacterial invasion of epithelial cells	7	3.5533	0.00801138	PIK3CA, SRC, CAV1, CTNNB1, PIK3R2, PIK3R1, PIK3CG	174	78	7691	3.96677	0.829599	0.0163195	0.00801138
KEGG_PATHWAY	mmu05321:Inflammatory bowel disease (IBD)	6	3.04569	0.0102157	IL1A, IL6, JUN, IL1B, TNF, NFKB1	174	59	7691	4.49503	0.895546	0.0206188	0.0102157
KEGG_PATHWAY	mmu00980:Metabolism of xenobiotics by cytochrome P450	6	3.04569	0.0142276	GSTM1, GSTO1, GSTP1, CYP1A2, GSTT1, CYP2E1	174	64	7691	4.14386	0.957257	0.0284551	0.0142276
KEGG_PATHWAY	mmu04630:Jak-STAT signaling pathway	9	4.56853	0.0163521	IL6, PIK3CA, AKT2, AKT3, AKT1, PIK3R2, PIK3R1, PRL, PIK3CG	174	145	7691	2.74352	0.97341	0.0324097	0.0163521
KEGG_PATHWAY	mmu04115:p53 signaling pathway	6	3.04569	0.0170824	CASP9, CASP8, APAF1, CASP3, BAX, IGF1	174	67	7691	3.95831	0.977418	0.0335241	0.0170824
KEGG_PATHWAY	mmu05204:Chemical carcinogenesis	7	3.5533	0.0172192	GSTM1, GSTO1, CHRNA7, GSTP1, CYP1A2, GSTT1, CYP2E1	174	92	7691	3.36313	0.978099	0.0335241	0.0172192
KEGG_PATHWAY	mmu04921:Oxytocin signaling pathway	9	4.56853	0.0196596	RYR1, JUN, SRC, ITPR1, KRAS, OXT, FOS, CAMK2G, MAPK3	174	150	7691	2.65207	0.987326	0.0379395	0.0196596
KEGG_PATHWAY	mmu00380:Tryptophan metabolism	5	2.53807	0.0208046	TPH1, MAOB, MAOA, CYP1A2, CAT	174	47	7691	4.70225	0.990199	0.0398001	0.0208046
KEGG_PATHWAY	mmu04924:Renin secretion	6	3.04569	0.0214468	CREB1, ACE, KCNMA1, ITPR1, ADRB1, ADRB2	174	71	7691	3.73531	0.991517	0.040675	0.0214468
KEGG_PATHWAY	mmu04810:Regulation of actin cytoskeleton	11	5.58376	0.0217251	PIK3CA, SRC, EGF, PIK3R2, BRAF, KRAS, PIK3R1, F2, FGF2, PIK3CG, MAPK3	174	213	7691	2.28269	0.992031	0.0408507	0.0217251
KEGG_PATHWAY	mmu05144:Malaria	5	2.53807	0.0223089	IL6, VCAM1, IL1B, TNF, ICAM1	174	48	7691	4.60429	0.993012	0.0415929	0.0223089
KEGG_PATHWAY	mmu04916:Melanogenesis	7	3.5533	0.0238231	POMC, GSK3B, CREB1, CTNNB1, KRAS, CAMK2G, MAPK3	174	99	7691	3.12533	0.995031	0.0440426	0.0238231
KEGG_PATHWAY	mmu04970:Salivary secretion	6	3.04569	0.0292584	KCNMA1, ITPR1, ADRB1, ATP1A2, ADRB2, NOS1	174	77	7691	3.44425	0.998545	0.0536404	0.0292584
KEGG_PATHWAY	mmu05416:Viral myocarditis	6	3.04569	0.0322138	CASP9, CASP8, CAV1, CASP3, ABL1, ICAM1	174	79	7691	3.35705	0.999256	0.0583697	0.0322138
KEGG_PATHWAY	mmu05202:Transcriptional misregulation in cancer	9	4.56853	0.0323686	IL6, PLAU, DDIT3, PLAT, PPARG, IGF1, MMP9, NFKB1, GRIA3	174	165	7691	2.41097	0.999282	0.0583697	0.0323686
KEGG_PATHWAY	mmu00250:Alanine, aspartate and glutamate metabolism	4	2.03046	0.0497368	GAD1, GAD2, ABAT, GPT	174	37	7691	4.7785	0.999987	0.0889601	0.0497368
KEGG_PATHWAY	mmu04940:Type I diabetes mellitus	5	2.53807	0.0503469	IL1A, IL1B, GAD1, GAD2, TNF	174	62	7691	3.56461	0.999988	0.0893252	0.0503469
KEGG_PATHWAY	mmu00220:Arginine biosynthesis	3	1.52284	0.0669873	NOS2, GPT, NOS1	174	19	7691	6.97913	1	0.117191	0.0669873
KEGG_PATHWAY	mmu04070:Phosphatidylinositol signaling system	6	3.04569	0.0671185	PIK3CA, ITPR1, PIK3R2, PIK3R1, PIK3C2A, PIK3CG	174	97	7691	2.73409	1	0.117191	0.0671185
KEGG_PATHWAY	mmu04918:Thyroid hormone synthesis	5	2.53807	0.0722706	CREB1, GPX1, HSPA5, ITPR1, ATP1A2	174	70	7691	3.15722	1	0.125193	0.0722706
KEGG_PATHWAY	mmu04971:Gastric acid secretion	5	2.53807	0.0784027	CCKBR, KCNQ1, ITPR1, ATP1A2, CAMK2G	174	72	7691	3.06952	1	0.134755	0.0784027
KEGG_PATHWAY	mmu05206:MicroRNAs in cancer	11	5.58376	0.0927118	PLAU, PRKCE, CASP3, ABL1, BCL2, KRAS, MMP9, SIRT1, NFKB1, MTOR, VEGFA	174	276	7691	1.76164	1	0.158113	0.0927118
KEGG_PATHWAY	mmu00360:Phenylalanine metabolism	3	1.52284	0.0935529	MAOB, MAOA, TAT	174	23	7691	5.76537	1	0.15832	0.0935529
KEGG_PATHWAY	mmu00330:Arginine and proline metabolism	4	2.03046	0.0973531	MAOB, NOS2, MAOA, NOS1	174	49	7691	3.60826	1	0.163494	0.0973531
