# Supplementary material for: Krill Oil Alleviated Methamphetamine-Induced Memory Impairment via the MAPK Signaling Pathway and Dopaminergic Synapse Pathway
Source: Front Pharmacol. 2021 Oct 29;12:756822. doi: 10.3389/fphar.2021.756822 (PMC8586701; doi:10.3389/fphar.2021.756822)
Supplement: Supplementary file 2 [file DataSheet4.XLSX]

## Sheet: Sheet1
MMP2
CXCR4
SOD2
GRM2
MAOA
GCLM
DRD3
DBH
GSTP1
TAC1
GPX4
SNCA
MAP2K4
GAL
GRIN3A
PRKN
FMO3
AKT2
CREB1
ABL1
PIK3R1
SLC6A2
COX5A
NOS1
PRL
GRIN2C
EGR1
PSMC6
ABCB1
FAAH
CYP2A6
MAPK14
TH
TPH1
GABRA2
ACHE
CAMK2G
CASP3
PRKCE
CNR2
HRH3
NQO1
FOS
FGF2
MAP2
GFAP
GAD1
PDYN
ARRB2
IGF1
OXT
GHRL
PENK
OPRK1
PNOC
ALPP
CHRNA2
TNF
IL1A
ESR1
GRM1
NTS
GABRA1
PLAT
SRD5A1
MAPK8
PIK3R2
CYBB
GUSB
SRC
CD209
CASP9
CAT
GABRG2
NFKB1
COMT
DRD1
SLC6A4
NLRP3
MTHFR
BDNF
ADORA2A
KCNH2
RPS27A
KRAS
PPARG
HSPA4
PPIG
MAPT
CXCL8
CHAT
NOX4
CYP2E1
TJP1
CCKBR
ADRB2
ANXA5
TAT
GRIN2D
GRIN1
SLC18A2
ICAM1
MAPK3
OPRM1
GSTO1
NRG1
GRIA2
KCNMA1
NOS2
CYP2D6
APOE
BCL2
MAPK10
CHRNB2
TNFRSF1A
NPY
VEGFA
GRIN2A
GSK3B
MMP1
UCP2
SLC22A5
GRM3
SOD1
NR4A1
DRD4
GRP
POMC
NFKBIA
CYB5A
BRAF
AKT3
CHRNA7
SDHB
CNR1
PIK3C2A
FABP3
SLC1A2
GABRB2
GRIN2B
APAF1
ITPR1
GABRA6
SIGMAR1
IL6
CPT2
ACE
MAOB
CYP1A2
PIK3CG
PIK3CA
OPRD1
CAV1
HPRT1
AKT1
JUN
GSTT1
CES1
CYP3A4
APP
RYR1
GABBR1
FTH1
YWHAH
ADRB1
EGF
ABCC2
F2
CTNNB1
GAD2
POR
GPT
SLC2A1
KCNQ1
HMOX1
GDNF
GSTM1
ANKK1
TP53
GRIN3B
SIRT1
IL1B
GPX1
HCRT
ITIH4
PDE4A
SLC6A3
PLAU
SETD2
NGF
SQSTM1
CGB5
CASP8
MTOR
DRD2
CCK
GRIA3
FMO1
ATP1A2
MB
DDIT3
CHRNA4
HSPA5
ABAT
VCAM1
DLD
P4HB
BECN1
BAX
MMP9
