# Supplementary material for: Krill Oil Alleviated Methamphetamine-Induced Memory Impairment via the MAPK Signaling Pathway and Dopaminergic Synapse Pathway
Source: Front Pharmacol. 2021 Oct 29;12:756822. doi: 10.3389/fphar.2021.756822 (PMC8586701; doi:10.3389/fphar.2021.756822)
Supplement: Supplementary file 3 [file DataSheet6.XLSX]

## Sheet: GO
Category	Term	Count	%	PValue	Genes	List Total	Pop Hits	Pop Total	Fold Enrichment	Bonferroni	Benjamini	FDR
GOTERM_BP_DIRECT	GO:0042493~response to drug	42	21.3198	3.09665e-31	BECN1, MAOB, SRC, SLC1A2, GSTT1, ABAT, PRL, COMT, SLC6A2, SLC6A3, SLC6A4, ICAM1, GRIN2A, ABL1, DRD1, DRD2, DRD3, SNCA, JUN, ABCC2, SRD5A1, BDNF, MMP2, CYBB, GAD2, MTHFR, FOS, SOD2, MMP9, SOD1, TJP1, IL6, POR, GAL, CREB1, ADORA2A, CAT, BCL2, CTNNB1, PPARG, CYP2E1, GCLM	197	339	18082	11.3718	8.16586e-28	8.16277e-28	7.15945e-28
GOTERM_BP_DIRECT	GO:0001666~response to hypoxia	32	16.2437	1.3124e-27	RYR1, BECN1, CHRNA4, CHRNA7, ITPR1, CXCR4, PLAT, ABAT, SLC6A4, MB, PLAU, UCP2, PENK, HMOX1, NOS1, DRD2, CAMK2G, CHRNB2, EGR1, VCAM1, APAF1, NOS2, CAV1, MMP2, MTHFR, SOD2, VEGFA, CREB1, TH, CAT, KCNMA1, NOX4	197	192	18082	15.2978	3.4608e-24	1.72974e-24	1.51713e-24
GOTERM_BP_DIRECT	GO:0045471~response to ethanol	27	13.7056	4.48626e-27	MAOB, GSTP1, CHRNA7, ABAT, PRL, SLC6A3, ICAM1, GRIN2A, CASP8, CNR1, PENK, DRD3, CHRNB2, NQO1, VCAM1, OPRK1, OPRM1, GRIN2B, SIRT1, GRIN1, SOD1, TJP1, GRIN3A, TH, CAT, BCL2, CYP2E1	197	117	18082	21.1816	1.18303e-23	3.94193e-24	3.45741e-24
GOTERM_BP_DIRECT	GO:0043065~positive regulation of apoptotic process	36	18.2741	1.66704e-24	GSK3B, SRC, ADRB1, ADRB2, TNF, CASP9, GRIN2A, MAPK8, CASP8, CNR1, CASP3, ABL1, AKT1, HMOX1, MAP2K4, JUN, ACE, BDNF, MMP2, ANXA5, CCK, NGF, MMP9, SIRT1, GRIN1, NR4A1, IL6, GAL, CREB1, DDIT3, IL1B, KCNMA1, CTNNB1, NOX4, BAX, PPARG	197	335	18082	9.86366	4.39599e-21	1.09858e-21	9.63551e-22
GOTERM_BP_DIRECT	GO:0032496~response to lipopolysaccharide	27	13.7056	5.74871e-21	MAOB, PRL, COMT, TNF, CASP9, CASP8, CNR2, CNR1, PENK, TAC1, SNCA, MAPK3, JUN, ACE, VCAM1, NOS2, FMO1, FOS, OPRM1, SOD2, MAPK14, TNFRSF1A, TJP1, NFKBIA, TH, IL1B, CYP1A2	197	197	18082	12.5799	1.51593e-17	3.03072e-18	2.6582e-18
GOTERM_BP_DIRECT	GO:0007626~locomotory behavior	21	10.6599	2.29927e-19	CHRNB2, APP, SLC22A5, CHRNA4, OPRK1, ABAT, NRG1, DBH, OPRM1, SOD2, GRM1, SLC6A3, SOD1, GRIN2A, ADORA2A, TH, PENK, DRD1, DRD2, DRD3, SLC18A2	197	108	18082	17.8474	6.06317e-16	1.01014e-16	8.85984e-17
GOTERM_BP_DIRECT	GO:0007568~aging	24	12.1827	9.91316e-19	NQO1, JUN, VCAM1, APAF1, ABAT, FOS, SOD2, FGF2, SLC6A3, SOD1, CASP9, IL6, CREB1, CNR1, CAT, UCP2, PENK, AKT1, NOX4, APOE, GCLM, DLD, SLC18A2, SNCA	197	173	18082	12.7334	2.6141e-15	3.73301e-16	3.27417e-16
GOTERM_BP_DIRECT	GO:0001975~response to amphetamine	14	7.1066	1.42896e-17	OXT, DBH, SOD1, ICAM1, GRIN1, GRIN2A, CNR2, ADORA2A, TH, DRD1, DRD2, DRD3, SLC18A2, DRD4	197	34	18082	37.7946	3.76818e-14	4.70844e-15	4.12971e-15
GOTERM_BP_DIRECT	GO:0007613~memory	18	9.13706	2.04864e-17	CHRNB2, CHRNA7, CHAT, ADRB1, OXT, IGF1, DBH, NGF, GRIN2B, SLC6A4, GRIN1, GRIN2A, CREB1, HRH3, TH, CNR1, IL1B, DRD1	197	83	18082	19.9056	5.40225e-14	6.00022e-15	5.26272e-15
GOTERM_BP_DIRECT	GO:0019233~sensory perception of pain	17	8.62944	1.44516e-16	OPRD1, CHRNB2, ACE, CHRNA4, OPRK1, ADRB1, OPRM1, NGF, GRM1, GRIN1, GRM3, GRIN2A, CNR2, CNR1, PENK, TAC1, MAPK3	197	77	18082	20.2646	2.92766e-13	3.80943e-14	3.3412e-14
GOTERM_BP_DIRECT	GO:0051930~regulation of sensory perception of pain	14	7.1066	2.52639e-16	OPRD1, OPRK1, CCK, OXT, ADRB2, OPRM1, COMT, GRM1, GRIN2D, GRM3, IL1A, GRIN2A, CCKBR, NOS1	197	41	18082	31.3418	5.85532e-13	6.05416e-14	5.31002e-14
GOTERM_BP_DIRECT	GO:0006979~response to oxidative stress	20	10.1523	2.95563e-16	APP, NQO1, GPX1, GPX4, CHRNA4, TAT, MMP2, SOD2, MMP9, SIRT1, NFKB1, SOD1, CAT, BCL2, ABL1, AKT1, HMOX1, APOE, GCLM, CAMK2G	197	133	18082	13.8025	8.78297e-13	6.49253e-14	5.69451e-14
GOTERM_BP_DIRECT	GO:0043525~positive regulation of neuron apoptotic process	16	8.12183	6.3982e-16	EGR1, NQO1, GSK3B, MAP2K4, JUN, TNF, TNFRSF1A, CASP9, MAPK8, DDIT3, CASP3, IL1B, KCNMA1, ABL1, CTNNB1, BAX	197	69	18082	21.2839	1.75659e-12	1.29736e-13	1.1379e-13
GOTERM_BP_DIRECT	GO:0035094~response to nicotine	14	7.1066	1.00494e-15	CHRNB2, CHRNA2, VCAM1, CHRNA4, CHRNA7, ATP1A2, ABAT, SLC6A3, CREB1, CNR1, PENK, BCL2, HMOX1, DRD2	197	45	18082	28.5559	2.63489e-12	1.89216e-13	1.65959e-13
GOTERM_BP_DIRECT	GO:0043066~negative regulation of apoptotic process	34	17.2589	2.26898e-15	BECN1, GSK3B, SRC, GSTP1, PIK3R1, MAPK8, AKT2, CASP3, UCP2, AKT1, NOS1, SNCA, YWHAH, NQO1, JUN, GPX1, HSPA5, BDNF, HSPA4, PRKCE, BRAF, IGF1, SOD2, MMP9, SIRT1, NFKB1, VEGFA, SOD1, TNFRSF1A, IL6, POR, CAT, BCL2, GHRL	197	566	18082	5.51369	5.85532e-12	3.98735e-13	3.49725e-13
GOTERM_BP_DIRECT	GO:0008542~visual learning	15	7.61421	4.5052e-15	CHRNB2, APP, ATP1A2, BRAF, DBH, NTS, MTOR, GRIN1, GRIN2A, CREB1, KRAS, GHRL, DRD1, DRD2, DRD3	197	63	18082	21.854	1.20034e-11	7.42232e-13	6.51002e-13
GOTERM_BP_DIRECT	GO:0043524~negative regulation of neuron apoptotic process	20	10.1523	1.0383e-14	GABRB2, JUN, BDNF, BRAF, NGF, SOD2, SIRT1, VEGFA, SOD1, GRIN1, GDNF, PIK3CA, ADORA2A, BCL2, HMOX1, BAX, KRAS, APOE, GCLM, SNCA	197	160	18082	11.4734	2.752e-11	1.60998e-12	1.41209e-12
GOTERM_BP_DIRECT	GO:0060079~excitatory postsynaptic potential	12	6.09137	8.68558e-14	GRIN2A, ADORA2A, BDNF, GHRL, ADRB2, OPRM1, HCRT, GRIN2C, GRIN2B, SNCA, GRIN1, GRIN2D	197	36	18082	30.5956	2.28943e-10	1.27195e-11	1.11561e-11
GOTERM_BP_DIRECT	GO:0007268~chemical synaptic transmission	19	9.64467	4.8844e-13	OPRD1, GRIA2, CHAT, OPRK1, OPRM1, PDYN, GRIN2B, GABRG2, SLC6A4, GRIN1, GRM2, GRIN2A, PNOC, KCNMA1, PENK, CTNNB1, TAC1, SLC18A2, SNCA	197	172	18082	10.1392	1.28788e-09	6.77646e-11	5.94354e-11
GOTERM_BP_DIRECT	GO:0042542~response to hydrogen peroxide	13	6.59898	1.08175e-12	JUN, GPX1, SRC, MMP2, SOD2, SIRT1, SOD1, MAPK8, MB, CASP3, CAT, BCL2, HMOX1	197	58	18082	20.5729	2.85271e-09	1.40776e-10	1.23473e-10
GOTERM_BP_DIRECT	GO:0033138~positive regulation of peptidyl-serine phosphorylation	14	7.1066	1.12151e-12	OPRD1, GSK3B, BDNF, CAV1, BRAF, ARRB2, TNF, VEGFA, IL6, PIK3CA, AKT2, BCL2, AKT1, SNCA	197	74	18082	17.3651	2.95752e-09	1.40776e-10	1.23473e-10
GOTERM_BP_DIRECT	GO:0001934~positive regulation of protein phosphorylation	19	9.64467	1.56287e-12	MAP2K4, CXCR4, ARRB2, PIK3R1, NGF, F2, TNF, MMP9, FGF2, SIRT1, MTOR, VEGFA, AKT2, IL1B, ABL1, AKT1, KRAS, SQSTM1, MAPK3	197	184	18082	9.47798	4.12126e-09	1.87261e-10	1.64244e-10
GOTERM_BP_DIRECT	GO:0008306~associative learning	11	5.58376	4.80421e-12	CHRNB2, CHRNA7, ABL1, DRD1, ADRB2, DBH, DRD2, TAC1, GRIN2B, DRD4, GRIN1	197	37	18082	27.288	1.26686e-08	5.50604e-10	4.82927e-10
GOTERM_BP_DIRECT	GO:0010628~positive regulation of gene expression	25	12.6904	1.06397e-11	GSK3B, SRC, PIK3R1, ARRB2, FGF2, TNF, SLC6A4, MAPK8, AKT2, EGR1, HSPA4, CAV1, NRG1, BRAF, NGF, MAPK14, MTOR, NFKB1, VEGFA, TNFRSF1A, IL1A, IL6, IL1B, CTNNB1, KRAS	197	399	18082	5.75105	2.80566e-08	1.16859e-09	1.02495e-09
GOTERM_BP_DIRECT	GO:0048148~behavioral response to cocaine	9	4.56853	1.12709e-11	GRM2, OPRK1, ABAT, DRD1, NOS1, DRD2, DRD3, DRD4, SNCA	197	19	18082	43.478	2.97213e-08	1.18841e-09	1.04233e-09
GOTERM_BP_DIRECT	GO:1901215~negative regulation of neuron death	12	6.09137	1.78248e-11	GABRB2, IL6, CREB1, BDNF, ITPR1, CTNNB1, IGF1, APOE, SIRT1, ESR1, VEGFA, SNCA	197	56	18082	19.6686	4.70041e-08	1.80716e-09	1.58504e-09
GOTERM_BP_DIRECT	GO:0043627~response to estrogen	13	6.59898	2.69908e-11	ABCC2, SRD5A1, CAV1, MMP2, OPRK1, ESR1, GAL, KCNMA1, CTNNB1, HMOX1, PPARG, GHRL, NOS1	197	75	18082	15.9097	7.11749e-08	2.63511e-09	2.31122e-09
GOTERM_BP_DIRECT	GO:0045944~positive regulation of transcription from RNA polymerase II promoter	38	19.2893	3.57216e-11	APP, GSK3B, PIK3R2, PIK3R1, ADRB2, FGF2, TNF, AKT2, AKT1, NLRP3, NOS1, DRD2, DRD3, MAPK3, EGR1, JUN, NRG1, IGF1, FOS, MAPK14, ESR1, SIRT1, NFKB1, VEGFA, GRIN1, TNFRSF1A, POMC, NFKBIA, NR4A1, IL1A, IL6, GAL, CREB1, GDNF, DDIT3, IL1B, CTNNB1, PPARG	197	995	18082	3.50543	9.41977e-08	3.36293e-09	2.94958e-09
GOTERM_BP_DIRECT	GO:0071260~cellular response to mechanical stimulus	13	6.59898	4.36194e-11	GSK3B, MAP2K4, CAV1, ATP1A2, NFKB1, TNFRSF1A, MAPK8, CASP8, IL1B, CTNNB1, AKT1, NOS1, MAPK3	197	78	18082	15.2978	1.15024e-07	3.96485e-09	3.47752e-09
GOTERM_BP_DIRECT	GO:0001964~startle response	9	4.56853	4.63752e-11	GRIN2A, PENK, NRG1, DRD1, DRD2, GRIN2C, GRIN2B, GRIN1, GRIN2D	197	22	18082	37.5491	1.22291e-07	4.07483e-09	3.57398e-09
GOTERM_BP_DIRECT	GO:0006915~apoptotic process	28	14.2132	1.19234e-10	BECN1, APP, ITPR1, ADRB1, TNF, CASP9, CASP8, AKT2, CASP3, ABL1, AKT1, HMOX1, MAPK3, MAP2K4, GPX1, APAF1, CCK, MAPK14, SIRT1, NFKB1, TNFRSF1A, NR4A1, CCKBR, DDIT3, BCL2, BAX, MAPT, SQSTM1	197	570	18082	4.50883	3.14419e-07	1.01387e-08	8.89251e-09
GOTERM_BP_DIRECT	GO:0043154~negative regulation of cysteine-type endopeptidase activity involved in apoptotic process	12	6.09137	1.3869e-10	NR4A1, IL6, POR, GPX1, ADORA2A, SRC, AKT2, AKT1, IGF1, ARRB2, VEGFA, SNCA	197	67	18082	16.4394	3.65726e-07	1.14246e-08	1.00204e-08
GOTERM_BP_DIRECT	GO:0042755~eating behavior	10	5.07614	2.13534e-10	OPRD1, ACE, HRH3, ADORA2A, TH, OPRK1, CCK, OXT, OPRM1, HCRT	197	38	18082	24.1544	5.63088e-07	1.64423e-08	1.44213e-08
GOTERM_BP_DIRECT	GO:0042220~response to cocaine	10	5.07614	2.13534e-10	CHRNB2, CNR1, ABAT, OXT, DRD1, OPRM1, DRD2, DRD3, SLC6A3, MTOR	197	38	18082	24.1544	5.63088e-07	1.64423e-08	1.44213e-08
GOTERM_BP_DIRECT	GO:0043278~response to morphine	9	4.56853	2.18316e-10	CNR1, PRKCE, PENK, OPRK1, DRD2, TAC1, DRD3, MTOR, GRIN1	197	26	18082	31.7724	5.75699e-07	1.64423e-08	1.44213e-08
GOTERM_BP_DIRECT	GO:0035176~social behavior	11	5.58376	2.81353e-10	CHRNB2, TH, IL1B, GAD1, KRAS, OXT, DRD1, OPRM1, MTOR, GRIN1, SLC6A4	197	54	18082	18.6973	7.41928e-07	2.06013e-08	1.80691e-08
GOTERM_BP_DIRECT	GO:0048169~regulation of long-term neuronal synaptic plasticity	9	4.56853	4.2635e-10	EGR1, GRIN2A, BDNF, KRAS, DRD1, DRD2, GRIN2B, SNCA, GRIN1	197	28	18082	29.5029	1.12428e-06	3.03745e-08	2.66411e-08
GOTERM_BP_DIRECT	GO:0009611~response to wounding	11	5.58376	5.90865e-10	MAP2K4, IL6, GRIN2A, GPX1, GDNF, CASP3, SLC1A2, BAX, F2, GRIN2C, GFAP	197	58	18082	17.4078	1.55811e-06	4.09874e-08	3.59495e-08
GOTERM_BP_DIRECT	GO:0032355~response to estradiol	13	6.59898	9.63614e-10	NQO1, GSTP1, OXT, PRL, ESR1, SLC6A4, CASP9, CASP8, TH, CAT, CYP1A2, PENK, CTNNB1	197	101	18082	11.8141	2.54105e-06	6.51304e-08	5.7125e-08
GOTERM_BP_DIRECT	GO:0055114~oxidation-reduction process	29	14.7208	1.10553e-09	TPH1, MAOB, MAOA, DBH, FTH1, HMOX1, NOS1, SNCA, CYB5A, NQO1, GPX1, NOS2, GPX4, SRD5A1, GSTO1, CYBB, MTHFR, FMO1, FMO3, SOD2, SDHB, SOD1, POR, TH, CAT, CYP1A2, NOX4, CYP2E1, DLD	197	676	18082	3.9376	2.91528e-06	7.28544e-08	6.38996e-08
GOTERM_BP_DIRECT	GO:0008285~negative regulation of cell proliferation	22	11.1675	1.27316e-09	BECN1, GABBR1, JUN, CAV1, IGF1, SOD2, TNF, FGF2, IL1A, IL6, GAL, ADORA2A, FTH1, IL1B, BCL2, CTNNB1, HMOX1, NOX4, BAX, PPARG, NOS1, DRD2	197	384	18082	5.25862	3.35733e-06	8.18551e-08	7.1794e-08
GOTERM_BP_DIRECT	GO:0043523~regulation of neuron apoptotic process	9	4.56853	1.81823e-09	GABRB2, GRM2, GPX1, BDNF, SIGMAR1, BAX, ESR1, SNCA, GRIN1	197	33	18082	25.0328	4.79467e-06	1.14116e-07	1.00089e-07
GOTERM_BP_DIRECT	GO:0007623~circadian rhythm	13	6.59898	2.11015e-09	GSK3B, TPH1, JUN, NOS2, BDNF, IGF1, PRL, NGF, SIRT1, SLC6A4, CREB1, KCNMA1, RPS27A	197	108	18082	11.0484	5.56444e-06	1.26944e-07	1.11341e-07
GOTERM_BP_DIRECT	GO:0070374~positive regulation of ERK1 and ERK2 cascade	16	8.12183	2.11895e-09	JUN, SRC, BRAF, ARRB2, OPRM1, FGF2, ESR1, VEGFA, ICAM1, IL1A, IL6, IL1B, ABL1, NOX4, DRD2, MAPK3	197	188	18082	7.81164	5.58766e-06	1.26944e-07	1.11341e-07
GOTERM_BP_DIRECT	GO:0045776~negative regulation of blood pressure	9	4.56853	3.02556e-09	HRH3, NOS2, CNR1, ABAT, OXT, PIK3R1, NOS1, DRD2, DRD3	197	35	18082	23.6023	7.97837e-06	1.77231e-07	1.55447e-07
GOTERM_BP_DIRECT	GO:0035235~ionotropic glutamate receptor signaling pathway	7	3.5533	4.19752e-09	GRIA2, APP, GRIN3B, GRIN2A, GRIN3A, GRIN2B, GRIN1	197	14	18082	45.8934	1.10688e-05	2.40536e-07	2.10971e-07
GOTERM_BP_DIRECT	GO:0060134~prepulse inhibition	7	3.5533	6.9329e-09	GRIN3A, ADORA2A, DRD1, DRD2, DRD3, SLC6A3, GRIN1	197	15	18082	42.8338	1.82819e-05	3.88833e-07	3.4104e-07
GOTERM_BP_DIRECT	GO:0051897~positive regulation of protein kinase B signaling	12	6.09137	8.09331e-09	IL6, GPX1, SRC, NOX4, NRG1, IGF1, ARRB2, TNF, FGF2, PIK3CG, MTOR, VEGFA	197	97	18082	11.3551	2.13418e-05	4.44458e-07	3.89828e-07
GOTERM_BP_DIRECT	GO:0007218~neuropeptide signaling pathway	11	5.58376	9.12895e-09	POMC, OPRD1, GAL, GRP, NPY, PENK, PNOC, OPRK1, PDYN, HCRT, TAC1	197	76	18082	13.2849	2.40728e-05	4.911e-07	4.30738e-07
GOTERM_BP_DIRECT	GO:0001963~synaptic transmission, dopaminergic	7	3.5533	1.09928e-08	ADORA2A, TH, DRD1, DRD2, DRD3, DRD4, SNCA	197	16	18082	40.1567	2.89877e-05	5.79542e-07	5.08309e-07
GOTERM_BP_DIRECT	GO:0048661~positive regulation of smooth muscle cell proliferation	11	5.58376	1.51669e-08	EGR1, GSK3B, IL6, JUN, AKT1, HMOX1, IGF1, TNF, FGF2, MTOR, VEGFA	197	80	18082	12.6207	3.99944e-05	7.77497e-07	6.81932e-07
GOTERM_BP_DIRECT	GO:0071456~cellular response to hypoxia	12	6.09137	1.53376e-08	OPRD1, SRC, PRKCE, BCL2, AKT1, HMOX1, ADRB2, P4HB, SIRT1, MTOR, VEGFA, ICAM1	197	103	18082	10.6936	4.04444e-05	7.77497e-07	6.81932e-07
GOTERM_BP_DIRECT	GO:0007165~signal transduction	38	19.2893	2.09394e-08	OPRD1, CHRNA2, CHRNA4, CHRNA7, CXCR4, PIK3R2, ADRB1, PIK3R1, ADRB2, ARRB2, TNF, GRM1, GRM3, GRM2, MAPK8, CNR2, HRH3, CNR1, AKT3, AKT1, PDE4A, DRD1, DRD2, DRD3, DRD4, MAPK3, CHRNB2, GABBR1, OPRK1, BRAF, OPRM1, NFKB1, TNFRSF1A, POMC, CCKBR, ADORA2A, PPARG, KRAS	197	1255	18082	2.7792	5.52158e-05	1.04144e-06	9.13433e-07
GOTERM_BP_DIRECT	GO:0006811~ion transport	25	12.6904	2.21585e-08	RYR1, GABRB2, GRIA2, SLC22A5, CHRNA2, CHRNA4, CHRNA7, ITPR1, ATP1A2, GRIN2A, GRIA3, CHRNB2, GABRA2, KCNH2, GABRA1, GABRA6, CYBB, GRIN2C, GRIN2B, GABRG2, GRIN1, GRIN2D, GRIN3B, KCNQ1, KCNMA1	197	584	18082	3.92923	5.84302e-05	1.08166e-06	9.48711e-07
GOTERM_BP_DIRECT	GO:1900273~positive regulation of long-term synaptic potentiation	7	3.5533	2.5027e-08	GRIN2A, CREB1, ADRB1, DRD1, NOS1, DRD2, GRIN2B	197	18	18082	35.6949	6.59939e-05	1.18888e-06	1.04275e-06
GOTERM_BP_DIRECT	GO:0045429~positive regulation of nitric oxide biosynthetic process	9	4.56853	2.52568e-08	IL6, IL1B, AKT2, AKT1, SOD2, TNF, ESR1, MTOR, ICAM1	197	45	18082	18.3574	6.66001e-05	1.18888e-06	1.04275e-06
GOTERM_BP_DIRECT	GO:0009636~response to toxic substance	11	5.58376	3.08328e-08	GPX1, MAOB, GSTP1, PENK, BCL2, BAX, FOS, DRD2, SLC18A2, MAPK3, SLC6A4	197	86	18082	11.7402	8.13029e-05	1.42588e-06	1.25062e-06
GOTERM_BP_DIRECT	GO:0007612~learning	10	5.07614	3.73318e-08	CHRNB2, GRIN2A, JUN, HRH3, TH, BDNF, DRD1, COMT, GRIN2B, GRIN1	197	66	18082	13.9071	9.84392e-05	1.69667e-06	1.48812e-06
GOTERM_BP_DIRECT	GO:0006749~glutathione metabolic process	9	4.56853	5.09199e-08	GPX1, GSTM1, GPX4, GSTO1, GSTP1, GSTT1, SOD2, GCLM, SOD1	197	49	18082	16.8588	0.000134267	2.275e-06	1.99537e-06
GOTERM_BP_DIRECT	GO:0071310~cellular response to organic substance	8	4.06091	5.31491e-08	EGR1, NR4A1, MAP2, IL1B, CASP3, BCL2, BAX, SLC6A4	197	33	18082	22.2513	0.000140144	2.33502e-06	2.04801e-06
GOTERM_BP_DIRECT	GO:0071333~cellular response to glucose stimulus	10	5.07614	7.16901e-08	TJP1, GPX1, VCAM1, PIK3CA, TH, UCP2, NOX4, IGF1, GCLM, ICAM1	197	71	18082	12.9277	0.000189029	3.09795e-06	2.71717e-06
GOTERM_BP_DIRECT	GO:0007584~response to nutrient	10	5.07614	9.17261e-08	NQO1, POR, VCAM1, APAF1, CNR1, CYBB, MAPT, PRL, GCLM, SLC6A4	197	73	18082	12.5735	0.000241852	3.89984e-06	3.4205e-06
GOTERM_BP_DIRECT	GO:0070059~intrinsic apoptotic signaling pathway in response to endoplasmic reticulum stress	8	4.06091	1.01038e-07	CASP9, GSK3B, APAF1, DDIT3, CASP3, ITPR1, BCL2, BAX	197	36	18082	20.3971	0.000266401	4.22754e-06	3.70792e-06
GOTERM_BP_DIRECT	GO:0008630~intrinsic apoptotic signaling pathway in response to DNA damage	9	4.56853	1.12163e-07	CASP9, BCL2, HMOX1, BAX, PIK3R1, SOD2, TNF, SIRT1, TNFRSF1A	197	54	18082	15.2978	0.000295731	4.61973e-06	4.0519e-06
GOTERM_BP_DIRECT	GO:0051924~regulation of calcium ion transport	8	4.06091	1.23476e-07	OPRD1, GRIN3B, ADORA2A, BCL2, CXCR4, ADRB1, IGF1, ADRB2	197	37	18082	19.8458	0.000325554	5.00744e-06	4.39195e-06
GOTERM_BP_DIRECT	GO:0000187~activation of MAPK activity	10	5.07614	1.30893e-07	EGF, IL1B, CHRNA7, NRG1, GHRL, IGF1, TNF, GRM1, DRD4, SOD1	197	76	18082	12.0772	0.000345106	5.2278e-06	4.58523e-06
GOTERM_BP_DIRECT	GO:0050731~positive regulation of peptidyl-tyrosine phosphorylation	11	5.58376	1.4535e-07	IL6, SRC, EGF, ABL1, CCK, NRG1, IGF1, ARRB2, MTOR, VEGFA, ICAM1	197	101	18082	9.99658	0.000383215	5.71856e-06	5.01567e-06
GOTERM_BP_DIRECT	GO:0001662~behavioral fear response	8	4.06091	3.09071e-07	GRM2, BDNF, PENK, BCL2, CCK, DRD1, GRIN2B, DRD4	197	42	18082	17.4832	0.000814688	1.18074e-05	1.03561e-05
GOTERM_BP_DIRECT	GO:0097192~extrinsic apoptotic signaling pathway in absence of ligand	8	4.06091	3.09071e-07	GSK3B, IL1A, IL1B, CASP3, BCL2, BAX, IGF1, NGF	197	42	18082	17.4832	0.000814688	1.18074e-05	1.03561e-05
GOTERM_BP_DIRECT	GO:0008217~regulation of blood pressure	9	4.56853	3.38473e-07	POMC, ACE, NPY, HMOX1, ATP1A2, PPARG, SOD2, TAC1, SOD1	197	62	18082	13.3239	0.000892154	1.27459e-05	1.11793e-05
GOTERM_BP_DIRECT	GO:0001525~angiogenesis	15	7.61421	3.57317e-07	BECN1, SETD2, JUN, EGF, CAV1, MMP2, MAPK14, FGF2, SIRT1, PIK3CG, VEGFA, CASP8, PIK3CA, PLAU, HMOX1	197	239	18082	5.76068	0.000941802	1.3266e-05	1.16355e-05
GOTERM_BP_DIRECT	GO:0035902~response to immobilization stress	7	3.5533	3.67917e-07	TPH1, GAL, TH, CYP1A2, PPARG, FOS, SOD2	197	27	18082	23.7966	0.000969726	1.34698e-05	1.18142e-05
GOTERM_BP_DIRECT	GO:0007194~negative regulation of adenylate cyclase activity	6	3.04569	3.90968e-07	GABBR1, HRH3, OPRM1, DRD2, DRD3, DRD4	197	15	18082	36.7147	0.00103045	1.41177e-05	1.23824e-05
GOTERM_BP_DIRECT	GO:0051881~regulation of mitochondrial membrane potential	7	3.5533	4.64052e-07	OPRD1, ADORA2A, UCP2, BCL2, BAX, SOD2, SOD1	197	28	18082	22.9467	0.00122296	1.6366e-05	1.43544e-05
GOTERM_BP_DIRECT	GO:0032869~cellular response to insulin stimulus	10	5.07614	4.69383e-07	SRC, SRD5A1, AKT2, GSTP1, UCP2, AKT3, AKT1, PIK3R2, PPARG, PIK3R1	197	88	18082	10.4303	0.001237	1.6366e-05	1.43544e-05
GOTERM_BP_DIRECT	GO:0008284~positive regulation of cell proliferation	22	11.1675	4.71857e-07	JUN, EGF, CHRNA7, CCK, NRG1, IGF1, ADRB2, PRL, NGF, F2, TNF, FGF2, SIRT1, VEGFA, IL6, CCKBR, GDNF, PLAU, BCL2, CTNNB1, KRAS, DRD3	197	542	18082	3.72566	0.00124351	1.6366e-05	1.43544e-05
GOTERM_BP_DIRECT	GO:0035249~synaptic transmission, glutamatergic	7	3.5533	5.79854e-07	GRM3, GRM2, ADORA2A, PLAT, ADRB2, GRIN1, GRIN2D	197	29	18082	22.1554	0.00152791	1.98506e-05	1.74107e-05
GOTERM_BP_DIRECT	GO:0006919~activation of cysteine-type endopeptidase activity involved in apoptotic process	9	4.56853	6.23422e-07	CASP9, CASP8, APAF1, NLRP3, BAX, PPARG, CCK, TNF, SNCA	197	67	18082	12.3296	0.00164261	2.08925e-05	1.83246e-05
GOTERM_BP_DIRECT	GO:0051291~protein heterooligomerization	10	5.07614	6.26142e-07	CHRNB2, KCNH2, CASP8, CHRNA2, GABRA6, CHRNA4, CTNNB1, BRAF, SQSTM1, TNFRSF1A	197	91	18082	10.0865	0.00164977	2.08925e-05	1.83246e-05
GOTERM_BP_DIRECT	GO:0006810~transport	44	22.335	7.00006e-07	RYR1, GABRB2, GRIA2, SLC22A5, CHRNA2, CHRNA4, CHRNA7, SLC1A2, SLC2A1, ITPR1, PIK3R2, ATP1A2, PIK3R1, ARRB2, SLC6A2, SLC6A3, SLC6A4, GRIN2A, CPT2, MB, AKT2, UCP2, AKT1, APOE, SLC18A2, GRIA3, CHRNB2, GABRA2, KCNH2, CYB5A, GABRA1, GABRA6, SIGMAR1, CYBB, GRIN2C, GRIN2B, SDHB, GABRG2, GRIN1, GRIN2D, GRIN3B, FABP3, KCNQ1, KCNMA1	197	1822	18082	2.21659	0.00184421	2.30652e-05	2.02302e-05
GOTERM_BP_DIRECT	GO:0008344~adult locomotory behavior	9	4.56853	7.8456e-07	OPRD1, GRM2, APP, ATP1A2, NGF, DRD4, SNCA, GRIN1, GRIN2D	197	69	18082	11.9722	0.00206675	2.55321e-05	2.23939e-05
GOTERM_BP_DIRECT	GO:0031663~lipopolysaccharide-mediated signaling pathway	7	3.5533	8.82706e-07	NFKBIA, IL1B, PRKCE, AKT1, MAPK14, TNF, MAPK3	197	31	18082	20.7261	0.00232499	2.83758e-05	2.4888e-05
GOTERM_BP_DIRECT	GO:0042596~fear response	5	2.53807	9.0592e-07	BDNF, ADRB1, DBH, GRIN2B, DRD4	197	8	18082	57.3668	0.00238606	2.87712e-05	2.52348e-05
GOTERM_BP_DIRECT	GO:0032868~response to insulin	9	4.56853	9.79983e-07	EGR1, IL6, GAL, AKT2, CAT, OPRK1, PIK3R1, SIRT1, MTOR	197	71	18082	11.6349	0.00258088	3.07528e-05	2.69729e-05
GOTERM_BP_DIRECT	GO:0042391~regulation of membrane potential	10	5.07614	1.07966e-06	CHRNB2, KCNH2, GRIN2A, CHRNA4, CHRNA7, KCNQ1, KCNMA1, GRIN2C, DLD, GRIN1	197	97	18082	9.46256	0.00284303	3.34823e-05	2.93669e-05
GOTERM_BP_DIRECT	GO:0010629~negative regulation of gene expression	15	7.61421	1.22707e-06	OPRD1, ACE, NOS2, HSPA4, IGF1, TNF, SIRT1, ESR1, NFKB1, VEGFA, TNFRSF1A, CREB1, IL1B, CTNNB1, AKT1	197	265	18082	5.19548	0.00323056	3.76112e-05	3.29883e-05
GOTERM_BP_DIRECT	GO:0048511~rhythmic process	11	5.58376	1.3327e-06	MAPK10, GSK3B, MAPK8, GRIN2A, CREB1, GRIN3A, PPARG, GRIN2B, SIRT1, DRD4, GRIN1	197	128	18082	7.88793	0.00350815	4.03791e-05	3.5416e-05
GOTERM_BP_DIRECT	GO:0006801~superoxide metabolic process	6	3.04569	1.46139e-06	NQO1, NOS2, CYBB, NOX4, SOD2, SOD1	197	19	18082	28.9853	0.00384626	4.37752e-05	3.83946e-05
GOTERM_BP_DIRECT	GO:0071407~cellular response to organic cyclic compound	9	4.56853	1.4976e-06	NFKBIA, CASP8, NOS2, IL1B, AKT2, AKT1, PPARG, TNF, NFKB1	197	75	18082	11.0144	0.00394138	4.3863e-05	3.84716e-05
GOTERM_BP_DIRECT	GO:0035690~cellular response to drug	9	4.56853	1.4976e-06	KCNH2, GSTM1, NOS2, TH, IL1B, KCNQ1, PDE4A, BRAF, SLC18A2	197	75	18082	11.0144	0.00394138	4.3863e-05	3.84716e-05
GOTERM_BP_DIRECT	GO:0043406~positive regulation of MAP kinase activity	8	4.06091	1.81787e-06	SRC, EGF, NOX4, KRAS, TNF, FGF2, PIK3CG, VEGFA	197	54	18082	13.598	0.00478225	5.26582e-05	4.61858e-05
GOTERM_BP_DIRECT	GO:0008625~extrinsic apoptotic signaling pathway via death domain receptors	7	3.5533	1.87704e-06	CASP8, BCL2, BAX, PIK3R1, NGF, TNF, TNFRSF1A	197	35	18082	18.3574	0.00493752	5.36191e-05	4.70286e-05
GOTERM_BP_DIRECT	GO:0018105~peptidyl-serine phosphorylation	11	5.58376	1.89172e-06	GSK3B, MAPK8, SRC, PRKCE, AKT2, AKT3, BCL2, AKT1, MAPK14, MTOR, MAPK3	197	133	18082	7.59139	0.00497605	5.36191e-05	4.70286e-05
GOTERM_BP_DIRECT	GO:0042135~neurotransmitter catabolic process	5	2.53807	2.67184e-06	ACHE, MAOB, MAOA, ABAT, COMT	197	10	18082	45.8934	0.00702088	7.49252e-05	6.57159e-05
GOTERM_BP_DIRECT	GO:0006816~calcium ion transport	11	5.58376	3.21192e-06	CHRNB2, RYR1, GRIN2A, GRIN3A, CHRNA4, CHRNA7, CAV1, ITPR1, CAMK2G, GRIN2B, GRIN1	197	141	18082	7.16067	0.00843409	8.85044e-05	7.7626e-05
GOTERM_BP_DIRECT	GO:0042311~vasodilation	6	3.04569	3.22322e-06	GPX1, ADORA2A, KCNMA1, DRD1, APOE, SOD2	197	22	18082	25.0328	0.00846364	8.85044e-05	7.7626e-05
GOTERM_BP_DIRECT	GO:0009409~response to cold	7	3.5533	4.24323e-06	IL6, CASP8, ADRB1, PPARG, ADRB2, FOS, SOD2	197	40	18082	16.0627	0.0111271	0.000115311	0.000101138
GOTERM_BP_DIRECT	GO:0050728~negative regulation of inflammatory response	9	4.56853	4.64267e-06	CNR2, ADORA2A, CHRNA7, NLRP3, GHRL, ADRB2, APOE, NFKB1, TNFRSF1A	197	87	18082	9.49519	0.0121681	0.000124878	0.000109529
GOTERM_BP_DIRECT	GO:0006468~protein phosphorylation	21	10.6599	4.76324e-06	APP, GSK3B, MAP2K4, SRC, PRKCE, BRAF, PIK3R1, MAPK14, PIK3CG, MTOR, MAPK10, MAPK8, CREB1, PIK3CA, AKT2, AKT3, ABL1, AKT1, ANKK1, CAMK2G, MAPK3	197	576	18082	3.34639	0.0124821	0.000126827	0.000111238
GOTERM_BP_DIRECT	GO:0007204~positive regulation of cytosolic calcium ion concentration	11	5.58376	4.96126e-06	HRH3, CCKBR, IL1B, ITPR1, ABL1, OXT, GHRL, HCRT, TAC1, ESR1, PIK3CG	197	148	18082	6.82199	0.0129977	0.000129903	0.000113936
GOTERM_BP_DIRECT	GO:0042420~dopamine catabolic process	4	2.03046	4.9773e-06	MAOA, DBH, COMT, SLC6A3	197	4	18082	91.7868	0.0130394	0.000129903	0.000113936
GOTERM_BP_DIRECT	GO:0071363~cellular response to growth factor stimulus	8	4.06091	5.81945e-06	OPRD1, CREB1, TH, SRD5A1, CAT, CTNNB1, AKT1, NOS1	197	64	18082	11.4734	0.0152288	0.000150393	0.000131908
GOTERM_BP_DIRECT	GO:0009416~response to light stimulus	6	3.04569	6.33337e-06	MAPK10, TH, SLC1A2, PPARG, FOS, DRD2	197	25	18082	22.0288	0.0165625	0.000160527	0.000140796
GOTERM_BP_DIRECT	GO:0007214~gamma-aminobutyric acid signaling pathway	6	3.04569	6.33337e-06	GABRA2, GABRA1, GABBR1, GABRA6, BDNF, GABRG2	197	25	18082	22.0288	0.0165625	0.000160527	0.000140796
GOTERM_BP_DIRECT	GO:0045766~positive regulation of angiogenesis	10	5.07614	6.82602e-06	IL1A, IL1B, CHRNA7, CYBB, HMOX1, MMP9, FGF2, SIRT1, TNFRSF1A, VEGFA	197	121	18082	7.58569	0.0178392	0.000171366	0.000150303
GOTERM_BP_DIRECT	GO:0042127~regulation of cell proliferation	13	6.59898	7.16672e-06	NOS2, SRC, BRAF, IGF1, DBH, TNF, SIRT1, TNFRSF1A, NFKBIA, IL6, PLAU, CTNNB1, GHRL	197	227	18082	5.25651	0.0187212	0.000178221	0.000156316
GOTERM_BP_DIRECT	GO:0001938~positive regulation of endothelial cell proliferation	8	4.06091	7.92649e-06	NR4A1, JUN, CAV1, AKT1, FGF2, SIRT1, MTOR, VEGFA	197	67	18082	10.9596	0.0206853	0.000195273	0.000171272
GOTERM_BP_DIRECT	GO:0060080~inhibitory postsynaptic potential	5	2.53807	8.86756e-06	ADORA2A, BDNF, CHRNA4, ADRB1, DRD4	197	13	18082	35.3026	0.0231126	0.000214449	0.00018809
GOTERM_BP_DIRECT	GO:0035815~positive regulation of renal sodium excretion	5	2.53807	8.86756e-06	ADORA2A, OXT, DRD2, TAC1, DRD3	197	13	18082	35.3026	0.0231126	0.000214449	0.00018809
GOTERM_BP_DIRECT	GO:0050806~positive regulation of synaptic transmission	6	3.04569	9.45544e-06	GRIA2, CCKBR, OXT, TNF, GRIN2B, SNCA	197	27	18082	20.3971	0.0246258	0.000226587	0.000198736
GOTERM_BP_DIRECT	GO:0033602~negative regulation of dopamine secretion	4	2.03046	1.23437e-05	GABBR1, CNR1, ABAT, DRD2	197	5	18082	73.4294	0.0320264	0.000293134	0.000257104
GOTERM_BP_DIRECT	GO:0010942~positive regulation of cell death	7	3.5533	1.26234e-05	EGR1, GRIN2A, IL1B, UCP2, GRIN2B, MTOR, GRIN1	197	48	18082	13.3856	0.0327402	0.000297101	0.000260584
GOTERM_BP_DIRECT	GO:0045840~positive regulation of mitotic nuclear division	6	3.04569	1.36664e-05	IL1A, EGF, IL1B, IGF1, DRD3, TNF	197	29	18082	18.9904	0.0353969	0.000318802	0.000279617
GOTERM_BP_DIRECT	GO:0071320~cellular response to cAMP	7	3.5533	1.6055e-05	APP, SRD5A1, KCNQ1, PENK, ITPR1, NOX4, PIK3CG	197	50	18082	12.8502	0.0414537	0.000369404	0.000323999
GOTERM_BP_DIRECT	GO:0007399~nervous system development	16	8.12183	1.61867e-05	APP, GSK3B, BDNF, SIGMAR1, SLC1A2, CXCR4, NRG1, IGF1, FOS, VEGFA, GAL, GDNF, CTNNB1, AKT1, BAX, CAMK2G	197	377	18082	3.89546	0.0417865	0.000369404	0.000323999
GOTERM_BP_DIRECT	GO:0007271~synaptic transmission, cholinergic	6	3.04569	1.6256e-05	CHRNB2, CHRNA2, HRH3, ADORA2A, CHRNA4, CHRNA7	197	30	18082	18.3574	0.0419616	0.000369404	0.000323999
GOTERM_BP_DIRECT	GO:0014059~regulation of dopamine secretion	5	2.53807	1.66434e-05	CHRNB2, CHRNA4, DRD2, DRD3, SNCA	197	15	18082	30.5956	0.0429398	0.000374974	0.000328885
GOTERM_BP_DIRECT	GO:0045893~positive regulation of transcription, DNA-templated	20	10.1523	1.70873e-05	EGR1, JUN, SRC, EGF, IGF1, FOS, TNF, FGF2, ESR1, NFKB1, NFKBIA, NR4A1, IL6, CREB1, DDIT3, IL1B, CTNNB1, PPARG, NOS1, YWHAH	197	576	18082	3.18704	0.0440595	0.000381713	0.000334795
GOTERM_BP_DIRECT	GO:0007611~learning or memory	7	3.5533	1.80328e-05	EGR1, GRIN2A, BDNF, CNR1, CASP3, GRIN2B, GRIN1	197	51	18082	12.5982	0.0464401	0.000397625	0.000348752
GOTERM_BP_DIRECT	GO:0071222~cellular response to lipopolysaccharide	12	6.09137	1.81013e-05	IL6, MAPK8, NOS2, SRC, GSTP1, ABL1, OPRK1, NLRP3, MAPK14, TNF, NFKB1, ICAM1	197	209	18082	5.27006	0.0466122	0.000397625	0.000348752
GOTERM_BP_DIRECT	GO:0007605~sensory perception of sound	10	5.07614	1.97717e-05	TJP1, CHRNB2, GABRB2, GPX1, TH, CASP3, KCNMA1, SOD2, ICAM1, SOD1	197	138	18082	6.65122	0.0508026	0.000430729	0.000377787
GOTERM_BP_DIRECT	GO:0051091~positive regulation of sequence-specific DNA binding transcription factor activity	9	4.56853	2.15338e-05	IL6, BDNF, IL1B, CTNNB1, AKT1, PPARG, NGF, TNF, ESR1	197	107	18082	7.72039	0.055203	0.00046527	0.000408082
GOTERM_BP_DIRECT	GO:0006954~inflammatory response	15	7.61421	2.43449e-05	NOS2, CYBB, TNF, PIK3CG, TNFRSF1A, IL1A, IL6, MAPK8, GAL, CNR2, IL1B, AKT1, NLRP3, PPARG, TAC1	197	344	18082	4.00233	0.0621809	0.000520608	0.000456618
GOTERM_BP_DIRECT	GO:0001661~conditioned taste aversion	4	2.03046	2.44899e-05	CHRNB2, DRD1, FOS, GRIN1	197	6	18082	61.1912	0.0625395	0.000520608	0.000456618
GOTERM_BP_DIRECT	GO:0035994~response to muscle stretch	5	2.53807	2.853e-05	NFKBIA, JUN, FOS, MAPK14, NFKB1	197	17	18082	26.9961	0.0724741	0.00060164	0.00052769
GOTERM_BP_DIRECT	GO:0007631~feeding behavior	6	3.04569	3.06442e-05	GAL, BDNF, NPY, DRD1, DRD2, HCRT	197	34	18082	16.1977	0.0776312	0.000641097	0.000562298
GOTERM_BP_DIRECT	GO:0042711~maternal behavior	5	2.53807	3.6371e-05	OPRK1, OXT, DRD1, PRL, DBH	197	18	18082	25.4963	0.0914561	0.000749015	0.000656951
GOTERM_BP_DIRECT	GO:2000573~positive regulation of DNA biosynthetic process	5	2.53807	3.6371e-05	GSK3B, SRC, EGF, NOX4, ARRB2	197	18	18082	25.4963	0.0914561	0.000749015	0.000656951
GOTERM_BP_DIRECT	GO:0043200~response to amino acid	6	3.04569	4.07947e-05	IL6, GSTP1, SLC1A2, MTHFR, MTOR, ICAM1	197	36	18082	15.2978	0.101993	0.00082719	0.000725518
GOTERM_BP_DIRECT	GO:0016358~dendrite development	6	3.04569	4.07947e-05	APP, GRIN3A, BDNF, MAP2, CHAT, GHRL	197	36	18082	15.2978	0.101993	0.00082719	0.000725518
GOTERM_BP_DIRECT	GO:0051209~release of sequestered calcium ion into cytosol	6	3.04569	4.67563e-05	RYR1, PRKCE, DDIT3, ITPR1, DRD2, FGF2	197	37	18082	14.8843	0.116001	0.000940836	0.000825195
GOTERM_BP_DIRECT	GO:0048662~negative regulation of smooth muscle cell proliferation	6	3.04569	5.33698e-05	CAV1, HMOX1, PPARG, PIK3R1, COMT, ESR1	197	38	18082	14.4927	0.131285	0.00105776	0.000927751
GOTERM_BP_DIRECT	GO:0043491~protein kinase B signaling	6	3.04569	5.33698e-05	PIK3CA, IL1B, AKT2, AKT1, IGF1, TNF	197	38	18082	14.4927	0.131285	0.00105776	0.000927751
GOTERM_BP_DIRECT	GO:0014911~positive regulation of smooth muscle cell migration	6	3.04569	6.0683e-05	EGR1, PLAU, SRC, BCL2, NOX4, IGF1	197	39	18082	14.121	0.147878	0.00119374	0.00104701
GOTERM_BP_DIRECT	GO:0042981~regulation of apoptotic process	11	5.58376	6.45245e-05	CASP9, EGR1, IL6, CREB1, CASP8, APAF1, BCL2, CTNNB1, BAX, ESR1, TNFRSF1A	197	199	18082	5.07364	0.156467	0.0012599	0.00110504
GOTERM_BP_DIRECT	GO:0042136~neurotransmitter biosynthetic process	4	2.03046	6.74799e-05	TH, GAD1, CHAT, GAD2	197	8	18082	45.8934	0.163016	0.00129837	0.00113879
GOTERM_BP_DIRECT	GO:0015844~monoamine transport	4	2.03046	6.74799e-05	SLC6A2, SLC18A2, SLC6A3, SLC6A4	197	8	18082	45.8934	0.163016	0.00129837	0.00113879
GOTERM_BP_DIRECT	GO:0045773~positive regulation of axon extension	6	3.04569	6.87459e-05	GSK3B, BDNF, NRG1, MAPT, APOE, NGF	197	40	18082	13.768	0.165806	0.00131315	0.00115174
GOTERM_BP_DIRECT	GO:0000302~response to reactive oxygen species	5	2.53807	6.93479e-05	GPX1, GSTP1, CAT, SOD2, SOD1	197	21	18082	21.854	0.167129	0.00131512	0.00115347
GOTERM_BP_DIRECT	GO:0042060~wound healing	8	4.06091	7.29346e-05	IL6, PLAU, CAV1, ADRB1, ADRB2, OPRM1, FGF2, MTOR	197	94	18082	7.81164	0.17497	0.00136353	0.00119593
GOTERM_BP_DIRECT	GO:0010033~response to organic substance	7	3.5533	7.29355e-05	CREB1, CASP3, ANXA5, AKT1, MAPT, TNF, SOD1	197	65	18082	9.88473	0.174972	0.00136353	0.00119593
GOTERM_BP_DIRECT	GO:0035924~cellular response to vascular endothelial growth factor stimulus	5	2.53807	8.40423e-05	NR4A1, VCAM1, AKT1, MAPK14, VEGFA	197	22	18082	20.8606	0.198787	0.0015492	0.00135878
GOTERM_BP_DIRECT	GO:0032094~response to food	5	2.53807	8.40423e-05	CHRNA7, AKT1, PPARG, OXT, OPRM1	197	22	18082	20.8606	0.198787	0.0015492	0.00135878
GOTERM_BP_DIRECT	GO:0007628~adult walking behavior	6	3.04569	8.73279e-05	KCNMA1, CHAT, DRD1, MAPT, ARRB2, DRD2	197	42	18082	13.1124	0.2057	0.00159859	0.0014021
GOTERM_BP_DIRECT	GO:0018107~peptidyl-threonine phosphorylation	6	3.04569	9.79552e-05	GSK3B, MAPK8, AKT3, BCL2, AKT1, MTOR	197	43	18082	12.8075	0.227652	0.00178076	0.00156188
GOTERM_BP_DIRECT	GO:0051001~negative regulation of nitric-oxide synthase activity	4	2.03046	0.000100411	GSK3B, CNR2, CNR1, CAV1	197	9	18082	40.7941	0.232639	0.00179668	0.00157585
GOTERM_BP_DIRECT	GO:0050665~hydrogen peroxide biosynthetic process	4	2.03046	0.000100411	CYP1A2, CYBB, SOD2, SOD1	197	9	18082	40.7941	0.232639	0.00179668	0.00157585
GOTERM_BP_DIRECT	GO:0051899~membrane depolarization	5	2.53807	0.000100876	CHRNB2, JUN, ADORA2A, CHRNA4, CAV1	197	23	18082	19.9537	0.233579	0.00179668	0.00157585
GOTERM_BP_DIRECT	GO:0000165~MAPK cascade	7	3.5533	0.000102123	MAP2K4, IL1B, CAV1, NRG1, BRAF, TNF, MAPK3	197	69	18082	9.3117	0.236096	0.00180669	0.00158463
GOTERM_BP_DIRECT	GO:0051966~regulation of synaptic transmission, glutamatergic	5	2.53807	0.000120029	GRM3, GRIA2, GRM2, CNR1, GRM1	197	24	18082	19.1223	0.271331	0.00210931	0.00185005
GOTERM_BP_DIRECT	GO:0051402~neuron apoptotic process	6	3.04569	0.000122166	APP, APAF1, CASP3, BCL2, BAX, NGF	197	45	18082	12.2382	0.275426	0.00213265	0.00187052
GOTERM_BP_DIRECT	GO:0016310~phosphorylation	19	9.64467	0.000124676	GSK3B, MAP2K4, SRC, PRKCE, BRAF, PIK3C2A, MAPK14, PIK3CG, MTOR, MAPK10, MAPK8, PIK3CA, AKT2, AKT3, ABL1, AKT1, ANKK1, CAMK2G, MAPK3	197	612	18082	2.84959	0.280207	0.00216215	0.00189639
GOTERM_BP_DIRECT	GO:0007507~heart development	12	6.09137	0.000135072	CASP8, VCAM1, TH, MB, MMP2, CASP3, CTNNB1, PPARG, NRG1, OXT, SOD2, MMP9	197	261	18082	4.22008	0.299673	0.00232712	0.00204108
GOTERM_BP_DIRECT	GO:0010468~regulation of gene expression	13	6.59898	0.000141054	APP, SETD2, IGF1, F2, NFKBIA, MAPK8, GDNF, PIK3CA, CYP1A2, BCL2, CTNNB1, PPARG, APOE	197	308	18082	3.87412	0.310636	0.0024045	0.00210896
GOTERM_BP_DIRECT	GO:0010269~response to selenium ion	4	2.03046	0.0001423	GPX1, MAOB, GSTT1, SOD2	197	10	18082	36.7147	0.312897	0.0024045	0.00210896
GOTERM_BP_DIRECT	GO:0042053~regulation of dopamine metabolic process	4	2.03046	0.0001423	CHRNB2, DRD1, DRD4, SLC6A3	197	10	18082	36.7147	0.312897	0.0024045	0.00210896
GOTERM_BP_DIRECT	GO:0051384~response to glucocorticoid	7	3.5533	0.00016256	IL6, TAT, BCL2, KRAS, OXT, PIK3R1, TNF	197	75	18082	8.56677	0.348649	0.00272936	0.00239388
GOTERM_BP_DIRECT	GO:0007409~axonogenesis	8	4.06091	0.000165079	APP, GSK3B, CREB1, MAP2, BCL2, CCK, MAPT, DRD2	197	107	18082	6.86256	0.352961	0.0027526	0.00241426
GOTERM_BP_DIRECT	GO:0001836~release of cytochrome c from mitochondria	5	2.53807	0.000166033	JUN, BCL2, BAX, CCK, SOD2	197	26	18082	17.6513	0.354587	0.0027526	0.00241426
GOTERM_BP_DIRECT	GO:0050679~positive regulation of epithelial cell proliferation	7	3.5533	0.000174921	IL6, HRH3, IGF1, PRL, FGF2, ESR1, VEGFA	197	76	18082	8.45405	0.369541	0.00288182	0.00252761
GOTERM_BP_DIRECT	GO:0060291~long-term synaptic potentiation	6	3.04569	0.000184105	GRIN2A, BRAF, DRD1, GRIN2B, GFAP, SNCA	197	49	18082	11.2392	0.384628	0.00299568	0.00262747
GOTERM_BP_DIRECT	GO:0014823~response to activity	6	3.04569	0.000184105	CREB1, TH, CAT, OXT, SOD2, GCLM	197	49	18082	11.2392	0.384628	0.00299568	0.00262747
GOTERM_BP_DIRECT	GO:0008637~apoptotic mitochondrial changes	5	2.53807	0.000193264	BCL2, AKT1, BAX, SOD2, GCLM	197	27	18082	16.9976	0.399316	0.00304554	0.0026712
GOTERM_BP_DIRECT	GO:1901216~positive regulation of neuron death	5	2.53807	0.000193264	GSK3B, DDIT3, ABL1, NOS1, MTOR	197	27	18082	16.9976	0.399316	0.00304554	0.0026712
GOTERM_BP_DIRECT	GO:0042554~superoxide anion generation	4	2.03046	0.000194101	CYBB, NOX4, SOD2, SOD1	197	11	18082	33.377	0.400641	0.00304554	0.0026712
GOTERM_BP_DIRECT	GO:0032691~negative regulation of interleukin-1 beta production	4	2.03046	0.000194101	CHRNA7, GSTP1, GHRL, ARRB2	197	11	18082	33.377	0.400641	0.00304554	0.0026712
GOTERM_BP_DIRECT	GO:0014049~positive regulation of glutamate secretion	4	2.03046	0.000194101	GABBR1, ADORA2A, CCK, GRIN2B	197	11	18082	33.377	0.400641	0.00304554	0.0026712
GOTERM_BP_DIRECT	GO:0048149~behavioral response to ethanol	4	2.03046	0.000194101	CHRNA7, OPRM1, DBH, DRD2	197	11	18082	33.377	0.400641	0.00304554	0.0026712
GOTERM_BP_DIRECT	GO:0051591~response to cAMP	6	3.04569	0.000222858	JUN, BRAF, OXT, PIK3R1, FOS, SLC6A3	197	51	18082	10.7984	0.444419	0.00346409	0.00303831
GOTERM_BP_DIRECT	GO:0043123~positive regulation of I-kappaB kinase/NF-kappaB signaling	9	4.56853	0.000223405	IL1A, CASP8, IL1B, PRKCE, ABL1, CTNNB1, HMOX1, TNF, TNFRSF1A	197	149	18082	5.54417	0.445221	0.00346409	0.00303831
GOTERM_BP_DIRECT	GO:0014070~response to organic cyclic compound	7	3.5533	0.00023198	CASP9, HRH3, TAT, OXT, COMT, NFKB1, ICAM1	197	80	18082	8.03135	0.457628	0.00357602	0.00313648
GOTERM_BP_DIRECT	GO:0009791~post-embryonic development	8	4.06091	0.000244438	CYP1A2, ITPR1, BCL2, BAX, SOD2, GABRG2, SLC18A2, MTOR	197	114	18082	6.44118	0.47516	0.00374615	0.0032857
GOTERM_BP_DIRECT	GO:0007191~adenylate cyclase-activating dopamine receptor signaling pathway	4	2.03046	0.000256738	OPRD1, DRD1, OPRM1, DRD3	197	12	18082	30.5956	0.491914	0.00385152	0.00337812
GOTERM_BP_DIRECT	GO:0051932~synaptic transmission, GABAergic	4	2.03046	0.000256738	GABRB2, GABRA1, GABRA6, GABRG2	197	12	18082	30.5956	0.491914	0.00385152	0.00337812
GOTERM_BP_DIRECT	GO:0071276~cellular response to cadmium ion	4	2.03046	0.000256738	CYP1A2, CYBB, HMOX1, SOD1	197	12	18082	30.5956	0.491914	0.00385152	0.00337812
GOTERM_BP_DIRECT	GO:0043392~negative regulation of DNA binding	5	2.53807	0.000257158	JUN, HSPA4, DDIT3, HMOX1, SIRT1	197	29	18082	15.8253	0.492476	0.00385152	0.00337812
GOTERM_BP_DIRECT	GO:0051602~response to electrical stimulus	5	2.53807	0.00029422	IL6, TH, SRC, OXT, SOD2	197	30	18082	15.2978	0.539743	0.00433275	0.0038002
GOTERM_BP_DIRECT	GO:0007569~cell aging	5	2.53807	0.00029422	BCL2, NOX4, MTOR, ICAM1, SOD1	197	30	18082	15.2978	0.539743	0.00433275	0.0038002
GOTERM_BP_DIRECT	GO:0009314~response to radiation	5	2.53807	0.00029422	JUN, PENK, OPRK1, OPRM1, SOD2	197	30	18082	15.2978	0.539743	0.00433275	0.0038002
GOTERM_BP_DIRECT	GO:0046889~positive regulation of lipid biosynthetic process	4	2.03046	0.000331099	CREB1, AKT1, APOE, MTOR	197	13	18082	28.2421	0.582409	0.00484876	0.00425278
GOTERM_BP_DIRECT	GO:0031281~positive regulation of cyclase activity	3	1.52284	0.000348197	MAPK8, MAPK14, MAPK3	197	3	18082	91.7868	0.600825	0.00501556	0.00439908
GOTERM_BP_DIRECT	GO:0034776~response to histamine	3	1.52284	0.000348197	DRD2, DRD3, DRD4	197	3	18082	91.7868	0.600825	0.00501556	0.00439908
GOTERM_BP_DIRECT	GO:0038003~opioid receptor signaling pathway	3	1.52284	0.000348197	OPRD1, OPRK1, OPRM1	197	3	18082	91.7868	0.600825	0.00501556	0.00439908
GOTERM_BP_DIRECT	GO:0009408~response to heat	6	3.04569	0.000376919	IL6, MAPK8, HSPA4, IGF1, NOS1, SOD1	197	57	18082	9.66177	0.629952	0.00535078	0.00469309
GOTERM_BP_DIRECT	GO:0001541~ovarian follicle development	6	3.04569	0.000376919	MMP2, BCL2, BAX, VEGFA, ICAM1, SOD1	197	57	18082	9.66177	0.629952	0.00535078	0.00469309
GOTERM_BP_DIRECT	GO:0048147~negative regulation of fibroblast proliferation	5	2.53807	0.000379589	GSTP1, FTH1, BAX, SOD2, MMP9	197	32	18082	14.3417	0.632549	0.00535078	0.00469309
GOTERM_BP_DIRECT	GO:0048678~response to axon injury	5	2.53807	0.000379589	BAX, SOD2, DRD2, FGF2, SOD1	197	32	18082	14.3417	0.632549	0.00535078	0.00469309
GOTERM_BP_DIRECT	GO:0030335~positive regulation of cell migration	10	5.07614	0.000383156	MAPK8, HSPA5, PLAU, AKT2, MMP2, CXCR4, IGF1, DRD1, PIK3R1, VEGFA	197	203	18082	4.52152	0.635991	0.00537234	0.004712
GOTERM_BP_DIRECT	GO:0042417~dopamine metabolic process	4	2.03046	0.000418041	GRIN2A, DRD2, COMT, SNCA	197	14	18082	26.2248	0.667995	0.00576941	0.00506027
GOTERM_BP_DIRECT	GO:2000811~negative regulation of anoikis	4	2.03046	0.000418041	PIK3CA, SRC, CAV1, BCL2	197	14	18082	26.2248	0.667995	0.00576941	0.00506027
GOTERM_BP_DIRECT	GO:0030516~regulation of axon extension	4	2.03046	0.000418041	GSK3B, BDNF, ABL1, APOE	197	14	18082	26.2248	0.667995	0.00576941	0.00506027
GOTERM_BP_DIRECT	GO:0051281~positive regulation of release of sequestered calcium ion into cytosol	5	2.53807	0.000428309	ABL1, BAX, DRD1, F2, SNCA	197	33	18082	13.9071	0.676867	0.00584985	0.00513083
GOTERM_BP_DIRECT	GO:0046326~positive regulation of glucose import	5	2.53807	0.000428309	AKT2, SLC1A2, AKT1, IGF1, MAPK14	197	33	18082	13.9071	0.676867	0.00584985	0.00513083
GOTERM_BP_DIRECT	GO:0050900~leukocyte migration	5	2.53807	0.00048133	IL1B, DBH, MMP9, TNF, ICAM1	197	34	18082	13.4981	0.719049	0.0065066	0.00570685
GOTERM_BP_DIRECT	GO:0007616~long-term memory	5	2.53807	0.00048133	EGR1, DRD2, TAC1, MTOR, GRIN1	197	34	18082	13.4981	0.719049	0.0065066	0.00570685
GOTERM_BP_DIRECT	GO:0071560~cellular response to transforming growth factor beta stimulus	6	3.04569	0.000517139	APAF1, SRC, CAV1, PENK, ABL1, NOX4	197	61	18082	9.02821	0.744376	0.00695499	0.00610013
GOTERM_BP_DIRECT	GO:0031667~response to nutrient levels	5	2.53807	0.000538865	TH, SRC, GSTP1, SOD2, SOD1	197	35	18082	13.1124	0.758617	0.0072104	0.00632414
GOTERM_BP_DIRECT	GO:0009612~response to mechanical stimulus	6	3.04569	0.000600415	JUN, SRC, CAV1, MMP2, PPARG, OXT	197	63	18082	8.7416	0.7948	0.00796262	0.00698391
GOTERM_BP_DIRECT	GO:0048015~phosphatidylinositol-mediated signaling	5	2.53807	0.000601124	PIK3CA, IGF1, PIK3C2A, NGF, PIK3CG	197	36	18082	12.7482	0.795183	0.00796262	0.00698391
GOTERM_BP_DIRECT	GO:0008631~intrinsic apoptotic signaling pathway in response to oxidative stress	4	2.03046	0.000632942	GPX1, BCL2, MAPT, SOD2	197	16	18082	22.9467	0.811677	0.00821889	0.00720868
GOTERM_BP_DIRECT	GO:0035729~cellular response to hepatocyte growth factor stimulus	4	2.03046	0.000632942	GSK3B, IL6, CREB1, GCLM	197	16	18082	22.9467	0.811677	0.00821889	0.00720868
GOTERM_BP_DIRECT	GO:0032230~positive regulation of synaptic transmission, GABAergic	4	2.03046	0.000632942	ADORA2A, CCKBR, PRKCE, TAC1	197	16	18082	22.9467	0.811677	0.00821889	0.00720868
GOTERM_BP_DIRECT	GO:0007212~dopamine receptor signaling pathway	4	2.03046	0.000632942	DRD1, DRD2, DRD3, DRD4	197	16	18082	22.9467	0.811677	0.00821889	0.00720868
GOTERM_BP_DIRECT	GO:0008283~cell proliferation	10	5.07614	0.000681544	GSK3B, GPX1, GDNF, SRC, BCL2, CTNNB1, BAX, IGF1, TNF, VEGFA	197	220	18082	4.17213	0.834344	0.00880661	0.00772416
GOTERM_BP_DIRECT	GO:0014053~negative regulation of gamma-aminobutyric acid secretion	3	1.52284	0.000691417	GABBR1, HRH3, ABAT	197	4	18082	68.8401	0.838604	0.00884745	0.00775998
GOTERM_BP_DIRECT	GO:0032100~positive regulation of appetite	3	1.52284	0.000691417	NPY, GHRL, OPRM1	197	4	18082	68.8401	0.838604	0.00884745	0.00775998
GOTERM_BP_DIRECT	GO:0048873~homeostasis of number of cells within a tissue	5	2.53807	0.000740667	AKT3, BCL2, BAX, KRAS, VEGFA	197	38	18082	12.0772	0.858274	0.00934162	0.0081934
GOTERM_BP_DIRECT	GO:0040014~regulation of multicellular organism growth	5	2.53807	0.000740667	APP, PIK3CA, IGF1, DRD3, SOD1	197	38	18082	12.0772	0.858274	0.00934162	0.0081934
GOTERM_BP_DIRECT	GO:0045909~positive regulation of vasodilation	5	2.53807	0.000740667	NOS2, KCNMA1, ADRB2, NOS1, SIRT1	197	38	18082	12.0772	0.858274	0.00934162	0.0081934
GOTERM_BP_DIRECT	GO:0090201~negative regulation of release of cytochrome c from mitochondria	4	2.03046	0.000762459	GPX1, AKT1, IGF1, ARRB2	197	17	18082	21.5969	0.866195	0.00948038	0.00831512
GOTERM_BP_DIRECT	GO:0051481~negative regulation of cytosolic calcium ion concentration	4	2.03046	0.000762459	ATP1A2, OPRM1, NOS1, DRD2	197	17	18082	21.5969	0.866195	0.00948038	0.00831512
GOTERM_BP_DIRECT	GO:0031000~response to caffeine	4	2.03046	0.000762459	RYR1, IL6, ADORA2A, PPARG	197	17	18082	21.5969	0.866195	0.00948038	0.00831512
GOTERM_BP_DIRECT	GO:0006874~cellular calcium ion homeostasis	7	3.5533	0.000769706	RYR1, CHRNA7, CAV1, BCL2, APOE, DRD3, GRIN1	197	100	18082	6.42508	0.86873	0.00952556	0.00835474
GOTERM_BP_DIRECT	GO:0006641~triglyceride metabolic process	5	2.53807	0.000818379	GPX1, CAV1, CAT, CYP2E1, APOE	197	39	18082	11.7675	0.884554	0.0100337	0.00880043
GOTERM_BP_DIRECT	GO:0043124~negative regulation of I-kappaB kinase/NF-kappaB signaling	5	2.53807	0.000818379	CASP8, GSTP1, ABL1, SIRT1, ESR1	197	39	18082	11.7675	0.884554	0.0100337	0.00880043
GOTERM_BP_DIRECT	GO:0006006~glucose metabolic process	6	3.04569	0.000852432	PIK3CA, AKT2, AKT1, PIK3R1, MAPK14, TNF	197	68	18082	8.09884	0.894476	0.0104028	0.00912418
GOTERM_BP_DIRECT	GO:0031623~receptor internalization	5	2.53807	0.000901672	GRIA2, ACHE, CAV1, ARRB2, SNCA	197	40	18082	11.4734	0.907337	0.0108756	0.00953885
GOTERM_BP_DIRECT	GO:0051000~positive regulation of nitric-oxide synthase activity	4	2.03046	0.000907676	AKT1, KRAS, APOE, ESR1	197	18	18082	20.3971	0.908794	0.0108756	0.00953885
GOTERM_BP_DIRECT	GO:0050966~detection of mechanical stimulus involved in sensory perception of pain	4	2.03046	0.000907676	GRIN2A, TNF, GRIN2B, GRIN2D	197	18	18082	20.3971	0.908794	0.0108756	0.00953885
GOTERM_BP_DIRECT	GO:0017144~drug metabolic process	4	2.03046	0.000907676	CYP1A2, FMO1, CYP2E1, FMO3	197	18	18082	20.3971	0.908794	0.0108756	0.00953885
GOTERM_BP_DIRECT	GO:0051262~protein tetramerization	5	2.53807	0.00099076	GRIA2, ACHE, GRIN2A, CAT, GRIN1	197	41	18082	11.1935	0.926754	0.0118174	0.0103649
GOTERM_BP_DIRECT	GO:0001508~action potential	4	2.03046	0.0010693	CHRNB2, GRIN2A, CHRNA4, GRIN2B	197	19	18082	19.3235	0.940469	0.0125274	0.0109877
GOTERM_BP_DIRECT	GO:0010039~response to iron ion	4	2.03046	0.0010693	BCL2, ABAT, DRD2, SLC6A3	197	19	18082	19.3235	0.940469	0.0125274	0.0109877
GOTERM_BP_DIRECT	GO:0060749~mammary gland alveolus development	4	2.03046	0.0010693	TPH1, EGF, ESR1, VEGFA	197	19	18082	19.3235	0.940469	0.0125274	0.0109877
GOTERM_BP_DIRECT	GO:0044849~estrous cycle	4	2.03046	0.0010693	EGR1, CCKBR, OPRK1, OPRM1	197	19	18082	19.3235	0.940469	0.0125274	0.0109877
GOTERM_BP_DIRECT	GO:0048167~regulation of synaptic plasticity	5	2.53807	0.00108586	GRIN2A, ADORA2A, BDNF, GRIN2B, GRIN1	197	42	18082	10.927	0.943015	0.0126651	0.0111084
GOTERM_BP_DIRECT	GO:0021940~positive regulation of cerebellar granule cell precursor proliferation	3	1.52284	0.00114413	EGF, IGF1, FGF2	197	5	18082	55.0721	0.95114	0.0129439	0.0113529
GOTERM_BP_DIRECT	GO:0034349~glial cell apoptotic process	3	1.52284	0.00114413	CASP9, APAF1, CASP3	197	5	18082	55.0721	0.95114	0.0129439	0.0113529
GOTERM_BP_DIRECT	GO:0045759~negative regulation of action potential	3	1.52284	0.00114413	CHRNB2, CNR2, CNR1	197	5	18082	55.0721	0.95114	0.0129439	0.0113529
GOTERM_BP_DIRECT	GO:0007195~adenylate cyclase-inhibiting dopamine receptor signaling pathway	3	1.52284	0.00114413	DRD2, DRD3, DRD4	197	5	18082	55.0721	0.95114	0.0129439	0.0113529
GOTERM_BP_DIRECT	GO:0033591~response to L-ascorbic acid	3	1.52284	0.00114413	GSTP1, CAT, SOD2	197	5	18082	55.0721	0.95114	0.0129439	0.0113529
GOTERM_BP_DIRECT	GO:0014042~positive regulation of neuron maturation	3	1.52284	0.00114413	BCL2, NGF, MTOR	197	5	18082	55.0721	0.95114	0.0129439	0.0113529
GOTERM_BP_DIRECT	GO:0000303~response to superoxide	3	1.52284	0.00114413	UCP2, SOD2, SOD1	197	5	18082	55.0721	0.95114	0.0129439	0.0113529
GOTERM_BP_DIRECT	GO:0045740~positive regulation of DNA replication	5	2.53807	0.00118718	MAP2K4, IL6, MAPK8, JUN, IGF1	197	43	18082	10.6729	0.956389	0.0132602	0.0116303
GOTERM_BP_DIRECT	GO:0043407~negative regulation of MAP kinase activity	5	2.53807	0.00118718	GSK3B, IL1B, CAV1, GSTP1, APOE	197	43	18082	10.6729	0.956389	0.0132602	0.0116303
GOTERM_BP_DIRECT	GO:0032720~negative regulation of tumor necrosis factor production	5	2.53807	0.00118718	POMC, CHRNA7, GSTP1, ARRB2, SIRT1	197	43	18082	10.6729	0.956389	0.0132602	0.0116303
GOTERM_BP_DIRECT	GO:0046928~regulation of neurotransmitter secretion	4	2.03046	0.00124801	NGF, HCRT, DRD4, SNCA	197	20	18082	18.3574	0.96286	0.0138808	0.0121747
GOTERM_BP_DIRECT	GO:2001237~negative regulation of extrinsic apoptotic signaling pathway	5	2.53807	0.00129494	SRC, GSTP1, IGF1, GCLM, VEGFA	197	44	18082	10.4303	0.967189	0.0143423	0.0125795
GOTERM_BP_DIRECT	GO:0007179~transforming growth factor beta receptor signaling pathway	6	3.04569	0.00132788	JUN, CREB1, GDNF, SRC, ARRB2, FOS	197	75	18082	7.34294	0.969921	0.0146455	0.0128454
GOTERM_BP_DIRECT	GO:0051260~protein homooligomerization	9	4.56853	0.00140115	APP, APAF1, CAV1, KCNMA1, ANXA5, HMOX1, BAX, SOD2, SLC6A4	197	197	18082	4.19331	0.975213	0.0152257	0.0133543
GOTERM_BP_DIRECT	GO:0034976~response to endoplasmic reticulum stress	6	3.04569	0.00140907	HSPA5, DDIT3, ABL1, PIK3R2, PIK3R1, P4HB	197	76	18082	7.24633	0.975726	0.0152257	0.0133543
GOTERM_BP_DIRECT	GO:0045907~positive regulation of vasoconstriction	5	2.53807	0.00140936	CAV1, ABL1, AKT1, DBH, ICAM1	197	45	18082	10.1985	0.975744	0.0152257	0.0133543
GOTERM_BP_DIRECT	GO:0006836~neurotransmitter transport	5	2.53807	0.00140936	GABRA2, SLC6A2, SLC18A2, SLC6A3, SLC6A4	197	45	18082	10.1985	0.975744	0.0152257	0.0133543
GOTERM_BP_DIRECT	GO:0051781~positive regulation of cell division	5	2.53807	0.00140936	IL1A, IL1B, CAT, FGF2, VEGFA	197	45	18082	10.1985	0.975744	0.0152257	0.0133543
GOTERM_BP_DIRECT	GO:0048265~response to pain	4	2.03046	0.00144445	DBH, TAC1, COMT, SLC6A2	197	21	18082	17.4832	0.977891	0.0154153	0.0135205
GOTERM_BP_DIRECT	GO:0006970~response to osmotic stress	4	2.03046	0.00144445	MAPK8, KCNMA1, SLC2A1, FMO1	197	21	18082	17.4832	0.977891	0.0154153	0.0135205
GOTERM_BP_DIRECT	GO:0001659~temperature homeostasis	4	2.03046	0.00144445	GPX1, DRD1, DRD2, HCRT	197	21	18082	17.4832	0.977891	0.0154153	0.0135205
GOTERM_BP_DIRECT	GO:0007595~lactation	5	2.53807	0.00153065	CREB1, CAV1, PRL, SLC6A3, VEGFA	197	46	18082	9.97683	0.982392	0.0162693	0.0142696
GOTERM_BP_DIRECT	GO:0002028~regulation of sodium ion transport	4	2.03046	0.00165925	ADRB2, NOS1, DRD2, YWHAH	197	22	18082	16.6885	0.987463	0.0175654	0.0154064
GOTERM_BP_DIRECT	GO:1990314~cellular response to insulin-like growth factor stimulus	3	1.52284	0.00170395	CREB1, CTNNB1, IGF1	197	6	18082	45.8934	0.988859	0.0177534	0.0155713
GOTERM_BP_DIRECT	GO:1903140~regulation of establishment of endothelial barrier	3	1.52284	0.00170395	IL1B, TNF, TNFRSF1A	197	6	18082	45.8934	0.988859	0.0177534	0.0155713
GOTERM_BP_DIRECT	GO:0014061~regulation of norepinephrine secretion	3	1.52284	0.00170395	HRH3, ADORA2A, CHRNA7	197	6	18082	45.8934	0.988859	0.0177534	0.0155713
GOTERM_BP_DIRECT	GO:0060978~angiogenesis involved in coronary vascular morphogenesis	3	1.52284	0.00170395	ACE, FGF2, VEGFA	197	6	18082	45.8934	0.988859	0.0177534	0.0155713
GOTERM_BP_DIRECT	GO:0034097~response to cytokine	6	3.04569	0.00187099	ITIH4, JUN, BCL2, CTNNB1, FOS, NFKB1	197	81	18082	6.79902	0.992834	0.0194171	0.0170304
GOTERM_BP_DIRECT	GO:0045600~positive regulation of fat cell differentiation	5	2.53807	0.00193783	TPH1, CREB1, AKT1, PPARG, IGF1	197	49	18082	9.366	0.993994	0.0200319	0.0175697
GOTERM_BP_DIRECT	GO:0071375~cellular response to peptide hormone stimulus	4	2.03046	0.00214629	POR, SRC, CAV1, NFKB1	197	24	18082	15.2978	0.996538	0.0221001	0.0193837
GOTERM_BP_DIRECT	GO:0097190~apoptotic signaling pathway	5	2.53807	0.0022475	CASP8, APAF1, CAV1, BAX, TNF	197	51	18082	8.99871	0.99735	0.0230522	0.0202188
GOTERM_BP_DIRECT	GO:0031622~positive regulation of fever generation	3	1.52284	0.00236853	CNR1, IL1B, TNF	197	7	18082	39.3372	0.998076	0.0239782	0.0210309
GOTERM_BP_DIRECT	GO:0002674~negative regulation of acute inflammatory response	3	1.52284	0.00236853	GSTP1, NLRP3, PPARG	197	7	18082	39.3372	0.998076	0.0239782	0.0210309
GOTERM_BP_DIRECT	GO:0071316~cellular response to nicotine	3	1.52284	0.00236853	TH, TNF, NFKB1	197	7	18082	39.3372	0.998076	0.0239782	0.0210309
GOTERM_BP_DIRECT	GO:0042752~regulation of circadian rhythm	5	2.53807	0.00241443	MAPK10, MAPK8, CREB1, PPARG, DRD4	197	52	18082	8.82565	0.998296	0.0239782	0.0210309
GOTERM_BP_DIRECT	GO:0014065~phosphatidylinositol 3-kinase signaling	4	2.03046	0.00241965	PIK3R2, IGF1, PIK3R1, PIK3CG	197	25	18082	14.6859	0.998319	0.0239782	0.0210309
GOTERM_BP_DIRECT	GO:0048010~vascular endothelial growth factor receptor signaling pathway	4	2.03046	0.00241965	SRC, PIK3R1, MAPK14, VEGFA	197	25	18082	14.6859	0.998319	0.0239782	0.0210309
GOTERM_BP_DIRECT	GO:0046854~phosphatidylinositol phosphorylation	4	2.03046	0.00241965	PIK3CA, PIK3R1, PIK3C2A, PIK3CG	197	25	18082	14.6859	0.998319	0.0239782	0.0210309
GOTERM_BP_DIRECT	GO:0045453~bone resorption	4	2.03046	0.00241965	SRC, CTNNB1, NOX4, ADRB2	197	25	18082	14.6859	0.998319	0.0239782	0.0210309
GOTERM_BP_DIRECT	GO:0048168~regulation of neuronal synaptic plasticity	4	2.03046	0.00241965	GSK3B, GRIN2B, SNCA, GRIN1	197	25	18082	14.6859	0.998319	0.0239782	0.0210309
GOTERM_BP_DIRECT	GO:0030900~forebrain development	6	3.04569	0.00243506	APP, SETD2, APAF1, SRC, CTNNB1, DRD2	197	86	18082	6.40373	0.998386	0.0240405	0.0210856
GOTERM_BP_DIRECT	GO:0002052~positive regulation of neuroblast proliferation	4	2.03046	0.0027136	MAPK8, CTNNB1, DRD2, VEGFA	197	26	18082	14.121	0.999227	0.026298	0.0230656
GOTERM_BP_DIRECT	GO:0070371~ERK1 and ERK2 cascade	4	2.03046	0.0027136	CCKBR, EGF, IGF1, MAPK3	197	26	18082	14.121	0.999227	0.026298	0.0230656
GOTERM_BP_DIRECT	GO:0045861~negative regulation of proteolysis	4	2.03046	0.0027136	AKT1, PLAT, PIK3R1, F2	197	26	18082	14.121	0.999227	0.026298	0.0230656
GOTERM_BP_DIRECT	GO:0010765~positive regulation of sodium ion transport	4	2.03046	0.0027136	AKT2, AKT3, AKT1, ADRB2	197	26	18082	14.121	0.999227	0.026298	0.0230656
GOTERM_BP_DIRECT	GO:0050482~arachidonic acid secretion	4	2.03046	0.0027136	ACE, DRD2, DRD3, DRD4	197	26	18082	14.121	0.999227	0.026298	0.0230656
GOTERM_BP_DIRECT	GO:0048538~thymus development	5	2.53807	0.00296601	ABL1, BCL2, CTNNB1, BRAF, MAPK3	197	55	18082	8.34425	0.999604	0.0286388	0.0251187
GOTERM_BP_DIRECT	GO:0035811~negative regulation of urine volume	3	1.52284	0.00313555	ADRB1, OXT, ADRB2	197	8	18082	34.4201	0.999747	0.0296247	0.0259834
GOTERM_BP_DIRECT	GO:0034392~negative regulation of smooth muscle cell apoptotic process	3	1.52284	0.00313555	GSK3B, IGF1, ARRB2	197	8	18082	34.4201	0.999747	0.0296247	0.0259834
GOTERM_BP_DIRECT	GO:0032287~peripheral nervous system myelin maintenance	3	1.52284	0.00313555	AKT2, AKT1, SOD1	197	8	18082	34.4201	0.999747	0.0296247	0.0259834
GOTERM_BP_DIRECT	GO:0071420~cellular response to histamine	3	1.52284	0.00313555	GABRB2, GABRA1, GABRG2	197	8	18082	34.4201	0.999747	0.0296247	0.0259834
GOTERM_BP_DIRECT	GO:0002675~positive regulation of acute inflammatory response	3	1.52284	0.00313555	IL6, TAC1, PIK3CG	197	8	18082	34.4201	0.999747	0.0296247	0.0259834
GOTERM_BP_DIRECT	GO:0001919~regulation of receptor recycling	3	1.52284	0.00313555	GRIA2, ACHE, GRIA3	197	8	18082	34.4201	0.999747	0.0296247	0.0259834
GOTERM_BP_DIRECT	GO:0042593~glucose homeostasis	7	3.5533	0.00330184	POMC, IL6, CNR1, AKT1, PPARG, DBH, SLC18A2	197	133	18082	4.83088	0.999837	0.0310845	0.0272638
GOTERM_BP_DIRECT	GO:0050804~modulation of synaptic transmission	4	2.03046	0.00336525	GRM3, GRIN2A, DRD2, DRD4	197	28	18082	13.1124	0.999862	0.0313456	0.0274928
GOTERM_BP_DIRECT	GO:0007205~protein kinase C-activating G-protein coupled receptor signaling pathway	4	2.03046	0.00336525	ADORA2A, CCK, HCRT, GRM1	197	28	18082	13.1124	0.999862	0.0313456	0.0274928
GOTERM_BP_DIRECT	GO:2000463~positive regulation of excitatory postsynaptic potential	4	2.03046	0.00336525	GSK3B, GRIN2A, DRD4, GRIN1	197	28	18082	13.1124	0.999862	0.0313456	0.0274928
GOTERM_BP_DIRECT	GO:0006897~endocytosis	8	4.06091	0.00364008	BECN1, APP, CHRNA7, CAV1, ABL1, ARRB2, PIK3C2A, PIK3CG	197	181	18082	4.05688	0.999933	0.0337861	0.0296333
GOTERM_BP_DIRECT	GO:0046686~response to cadmium ion	4	2.03046	0.00372388	CYB5A, MAPK8, CAT, SOD2	197	29	18082	12.6602	0.999947	0.0344426	0.0302091
GOTERM_BP_DIRECT	GO:0035234~ectopic germ cell programmed cell death	3	1.52284	0.00400273	IL1A, IL1B, BAX	197	9	18082	30.5956	0.999974	0.0361342	0.0316928
GOTERM_BP_DIRECT	GO:2000270~negative regulation of fibroblast apoptotic process	3	1.52284	0.00400273	PIK3CA, SIRT1, PIK3CG	197	9	18082	30.5956	0.999974	0.0361342	0.0316928
GOTERM_BP_DIRECT	GO:0035095~behavioral response to nicotine	3	1.52284	0.00400273	CHRNB2, CHRNA4, CHRNA7	197	9	18082	30.5956	0.999974	0.0361342	0.0316928
GOTERM_BP_DIRECT	GO:0043497~regulation of protein heterodimerization activity	3	1.52284	0.00400273	BCL2, BAX, NRG1	197	9	18082	30.5956	0.999974	0.0361342	0.0316928
GOTERM_BP_DIRECT	GO:0030432~peristalsis	3	1.52284	0.00400273	GDNF, DRD1, DRD2	197	9	18082	30.5956	0.999974	0.0361342	0.0316928
GOTERM_BP_DIRECT	GO:0032308~positive regulation of prostaglandin secretion	3	1.52284	0.00400273	IL1A, IL1B, OXT	197	9	18082	30.5956	0.999974	0.0361342	0.0316928
GOTERM_BP_DIRECT	GO:0045080~positive regulation of chemokine biosynthetic process	3	1.52284	0.00400273	EGR1, IL1B, TNF	197	9	18082	30.5956	0.999974	0.0361342	0.0316928
GOTERM_BP_DIRECT	GO:0007200~phospholipase C-activating G-protein coupled receptor signaling pathway	5	2.53807	0.00406668	OPRD1, OPRK1, OPRM1, HCRT, ESR1	197	60	18082	7.6489	0.999978	0.0364332	0.031955
GOTERM_BP_DIRECT	GO:0031398~positive regulation of protein ubiquitination	5	2.53807	0.00406668	HSPA5, CAV1, ADRB2, ARRB2, NGF	197	60	18082	7.6489	0.999978	0.0364332	0.031955
GOTERM_BP_DIRECT	GO:0032715~negative regulation of interleukin-6 production	4	2.03046	0.00410495	CHRNA7, ARRB2, TNF, TNFRSF1A	197	30	18082	12.2382	0.999981	0.0364332	0.031955
GOTERM_BP_DIRECT	GO:0042149~cellular response to glucose starvation	4	2.03046	0.00410495	BECN1, HSPA5, BCL2, SLC2A1	197	30	18082	12.2382	0.999981	0.0364332	0.031955
GOTERM_BP_DIRECT	GO:0001937~negative regulation of endothelial cell proliferation	4	2.03046	0.00410495	CAV1, GHRL, APOE, TNF	197	30	18082	12.2382	0.999981	0.0364332	0.031955
GOTERM_BP_DIRECT	GO:0032091~negative regulation of protein binding	5	2.53807	0.00431577	GSK3B, MAPK8, ACE, CAV1, BAX	197	61	18082	7.52351	0.999989	0.0381758	0.0334835
GOTERM_BP_DIRECT	GO:0046677~response to antibiotic	4	2.03046	0.00450888	CASP9, IL6, CASP8, SOD1	197	31	18082	11.8435	0.999993	0.0394864	0.034633
GOTERM_BP_DIRECT	GO:2000379~positive regulation of reactive oxygen species metabolic process	4	2.03046	0.00450888	PLAU, NOX4, MAPK14, F2	197	31	18082	11.8435	0.999993	0.0394864	0.034633
GOTERM_BP_DIRECT	GO:1990090~cellular response to nerve growth factor stimulus	4	2.03046	0.00450888	APP, CREB1, AKT1, TAC1	197	31	18082	11.8435	0.999993	0.0394864	0.034633
GOTERM_BP_DIRECT	GO:0001932~regulation of protein phosphorylation	5	2.53807	0.00457496	IGF1, ARRB2, TNF, PIK3CG, MTOR	197	62	18082	7.40216	0.999994	0.0399324	0.0350242
GOTERM_BP_DIRECT	GO:0000060~protein import into nucleus, translocation	4	2.03046	0.00493605	OPRD1, NFKBIA, AKT1, TNF	197	32	18082	11.4734	0.999998	0.0421068	0.0369313
GOTERM_BP_DIRECT	GO:0060124~positive regulation of growth hormone secretion	3	1.52284	0.00496783	GABBR1, GHRL, DRD2	197	10	18082	27.536	0.999998	0.0421068	0.0369313
GOTERM_BP_DIRECT	GO:0015909~long-chain fatty acid transport	3	1.52284	0.00496783	FABP3, PPARG, APOE	197	10	18082	27.536	0.999998	0.0421068	0.0369313
GOTERM_BP_DIRECT	GO:2000727~positive regulation of cardiac muscle cell differentiation	3	1.52284	0.00496783	GSK3B, NRG1, ARRB2	197	10	18082	27.536	0.999998	0.0421068	0.0369313
GOTERM_BP_DIRECT	GO:0060020~Bergmann glial cell differentiation	3	1.52284	0.00496783	ABL1, MAPK3, GFAP	197	10	18082	27.536	0.999998	0.0421068	0.0369313
GOTERM_BP_DIRECT	GO:0007617~mating behavior	3	1.52284	0.00496783	APP, TH, DRD1	197	10	18082	27.536	0.999998	0.0421068	0.0369313
GOTERM_BP_DIRECT	GO:0006983~ER overload response	3	1.52284	0.00496783	GSK3B, HSPA5, DDIT3	197	10	18082	27.536	0.999998	0.0421068	0.0369313
GOTERM_BP_DIRECT	GO:0042428~serotonin metabolic process	3	1.52284	0.00496783	GRIN2A, MAOA, SRD5A1	197	10	18082	27.536	0.999998	0.0421068	0.0369313
GOTERM_BP_DIRECT	GO:0010656~negative regulation of muscle cell apoptotic process	3	1.52284	0.00496783	CAV1, HMOX1, PIK3R1	197	10	18082	27.536	0.999998	0.0421068	0.0369313
GOTERM_BP_DIRECT	GO:0014068~positive regulation of phosphatidylinositol 3-kinase signaling	5	2.53807	0.00512434	CAT, NRG1, IGF1, F2, SIRT1	197	64	18082	7.17084	0.999999	0.0432941	0.0379726
GOTERM_BP_DIRECT	GO:2001240~negative regulation of extrinsic apoptotic signaling pathway in absence of ligand	4	2.03046	0.00538682	GDNF, IL1B, BCL2, TNF	197	33	18082	11.1257	0.999999	0.0448857	0.0393687
GOTERM_BP_DIRECT	GO:0071345~cellular response to cytokine stimulus	4	2.03046	0.00538682	NFKBIA, NOS2, CXCR4, NFKB1	197	33	18082	11.1257	0.999999	0.0448857	0.0393687
GOTERM_BP_DIRECT	GO:0071392~cellular response to estradiol stimulus	4	2.03046	0.00538682	IL6, SRD5A1, MMP2, ESR1	197	33	18082	11.1257	0.999999	0.0448857	0.0393687
GOTERM_BP_DIRECT	GO:0019216~regulation of lipid metabolic process	4	2.03046	0.00538682	CNR1, PRKCE, PPARG, DRD3	197	33	18082	11.1257	0.999999	0.0448857	0.0393687
GOTERM_BP_DIRECT	GO:0048146~positive regulation of fibroblast proliferation	5	2.53807	0.00541489	JUN, EGF, ABL1, IGF1, ESR1	197	65	18082	7.06052	0.999999	0.0448857	0.0393687
GOTERM_BP_DIRECT	GO:0045454~cell redox homeostasis	5	2.53807	0.00541489	IL6, GPX1, DDIT3, P4HB, DLD	197	65	18082	7.06052	0.999999	0.0448857	0.0393687
GOTERM_BP_DIRECT	GO:0032088~negative regulation of NF-kappaB transcription factor activity	5	2.53807	0.00571626	NFKBIA, CAT, NLRP3, ARRB2, SIRT1	197	66	18082	6.95355	1	0.0472353	0.0414295
GOTERM_BP_DIRECT	GO:0050873~brown fat cell differentiation	4	2.03046	0.00586154	MB, ADRB1, PPARG, ADRB2	197	34	18082	10.7984	1	0.0479846	0.0420866
GOTERM_BP_DIRECT	GO:0010332~response to gamma radiation	4	2.03046	0.00586154	GPX1, BCL2, BAX, SOD2	197	34	18082	10.7984	1	0.0479846	0.0420866
GOTERM_BP_DIRECT	GO:0007254~JNK cascade	4	2.03046	0.00586154	MAPK10, MAP2K4, MAPK8, TNF	197	34	18082	10.7984	1	0.0479846	0.0420866
GOTERM_BP_DIRECT	GO:0051259~protein oligomerization	5	2.53807	0.00602862	CAV1, BAX, MMP9, CAMK2G, SLC6A4	197	67	18082	6.84976	1	0.0484499	0.0424947
GOTERM_BP_DIRECT	GO:0030431~sleep	3	1.52284	0.00602866	GRIN2A, OXT, FOS	197	11	18082	25.0328	1	0.0484499	0.0424947
GOTERM_BP_DIRECT	GO:0009072~aromatic amino acid family metabolic process	3	1.52284	0.00602866	TPH1, TH, TAT	197	11	18082	25.0328	1	0.0484499	0.0424947
GOTERM_BP_DIRECT	GO:1902176~negative regulation of oxidative stress-induced intrinsic apoptotic signaling pathway	3	1.52284	0.00602866	GPX1, SOD2, SIRT1	197	11	18082	25.0328	1	0.0484499	0.0424947
GOTERM_BP_DIRECT	GO:0033603~positive regulation of dopamine secretion	3	1.52284	0.00602866	CHRNB2, CHRNA4, OPRK1	197	11	18082	25.0328	1	0.0484499	0.0424947
GOTERM_BP_DIRECT	GO:0002262~myeloid cell homeostasis	3	1.52284	0.00602866	IL6, BAX, SOD1	197	11	18082	25.0328	1	0.0484499	0.0424947
GOTERM_BP_DIRECT	GO:0051592~response to calcium ion	5	2.53807	0.00635213	IL6, CAV1, KCNMA1, ANXA5, PENK	197	68	18082	6.74903	1	0.0505012	0.0442939
GOTERM_BP_DIRECT	GO:0032092~positive regulation of protein binding	5	2.53807	0.00635213	GSK3B, ACE, HSPA4, CAV1, NGF	197	68	18082	6.74903	1	0.0505012	0.0442939
GOTERM_BP_DIRECT	GO:0021987~cerebral cortex development	5	2.53807	0.00635213	TH, SRD5A1, NPY, BAX, GRIN1	197	68	18082	6.74903	1	0.0505012	0.0442939
GOTERM_BP_DIRECT	GO:0042177~negative regulation of protein catabolic process	4	2.03046	0.00636054	GRIN2A, NOS2, NRG1, GRIN2C	197	35	18082	10.4899	1	0.0505012	0.0442939
GOTERM_BP_DIRECT	GO:0051092~positive regulation of NF-kappaB transcription factor activity	6	3.04569	0.00669415	IL1B, CAT, NLRP3, KRAS, TNF, ICAM1	197	109	18082	5.05248	1	0.0528317	0.046338
GOTERM_BP_DIRECT	GO:0009887~organ morphogenesis	6	3.04569	0.00669415	GSK3B, TH, BCL2, CXCR4, TNF, MAPK3	197	109	18082	5.05248	1	0.0528317	0.046338
GOTERM_BP_DIRECT	GO:0010634~positive regulation of epithelial cell migration	4	2.03046	0.00688413	JUN, SRC, PRKCE, TAC1	197	36	18082	10.1985	1	0.0541688	0.0475108
GOTERM_BP_DIRECT	GO:0002031~G-protein coupled receptor internalization	3	1.52284	0.00718305	ARRB2, DRD2, DRD3	197	12	18082	22.9467	1	0.0555264	0.0487015
GOTERM_BP_DIRECT	GO:0042770~signal transduction in response to DNA damage	3	1.52284	0.00718305	CASP9, ABL1, MAPK14	197	12	18082	22.9467	1	0.0555264	0.0487015
GOTERM_BP_DIRECT	GO:0042416~dopamine biosynthetic process	3	1.52284	0.00718305	TH, SLC6A3, SNCA	197	12	18082	22.9467	1	0.0555264	0.0487015
GOTERM_BP_DIRECT	GO:0048009~insulin-like growth factor receptor signaling pathway	3	1.52284	0.00718305	AKT1, IGF1, PIK3R1	197	12	18082	22.9467	1	0.0555264	0.0487015
GOTERM_BP_DIRECT	GO:0061051~positive regulation of cell growth involved in cardiac muscle cell development	3	1.52284	0.00718305	ADRB1, IGF1, MTOR	197	12	18082	22.9467	1	0.0555264	0.0487015
GOTERM_BP_DIRECT	GO:0031669~cellular response to nutrient levels	3	1.52284	0.00718305	IL6, MTOR, ICAM1	197	12	18082	22.9467	1	0.0555264	0.0487015
GOTERM_BP_DIRECT	GO:0071549~cellular response to dexamethasone stimulus	4	2.03046	0.00743258	CASP9, IL6, GDNF, SRD5A1	197	37	18082	9.9229	1	0.0572874	0.050246
GOTERM_BP_DIRECT	GO:0051726~regulation of cell cycle	6	3.04569	0.00749053	JUN, SRC, ABL1, BCL2, BAX, FGF2	197	112	18082	4.91715	1	0.0575657	0.0504901
GOTERM_BP_DIRECT	GO:0030879~mammary gland development	4	2.03046	0.00800617	CREB1, CAV1, IGF1, PRL	197	38	18082	9.66177	1	0.060995	0.0534979
GOTERM_BP_DIRECT	GO:0050890~cognition	4	2.03046	0.00800617	CHRNB2, HRH3, CHRNA4, CHRNA7	197	38	18082	9.66177	1	0.060995	0.0534979
GOTERM_BP_DIRECT	GO:0021762~substantia nigra development	4	2.03046	0.00800617	MAOB, HSPA5, FGF2, YWHAH	197	38	18082	9.66177	1	0.060995	0.0534979
GOTERM_BP_DIRECT	GO:0033197~response to vitamin E	3	1.52284	0.00842886	BECN1, CAT, GSTT1	197	13	18082	21.1816	1	0.0631207	0.0553623
GOTERM_BP_DIRECT	GO:0032228~regulation of synaptic transmission, GABAergic	3	1.52284	0.00842886	CNR1, KRAS, DRD2	197	13	18082	21.1816	1	0.0631207	0.0553623
GOTERM_BP_DIRECT	GO:0071803~positive regulation of podosome assembly	3	1.52284	0.00842886	MAPK8, SRC, TNF	197	13	18082	21.1816	1	0.0631207	0.0553623
GOTERM_BP_DIRECT	GO:0006940~regulation of smooth muscle contraction	3	1.52284	0.00842886	CAV1, ATP1A2, ADRB2	197	13	18082	21.1816	1	0.0631207	0.0553623
GOTERM_BP_DIRECT	GO:0097194~execution phase of apoptosis	3	1.52284	0.00842886	CASP8, CASP3, AKT1	197	13	18082	21.1816	1	0.0631207	0.0553623
GOTERM_BP_DIRECT	GO:0002024~diet induced thermogenesis	3	1.52284	0.00842886	ADRB1, PPARG, ADRB2	197	13	18082	21.1816	1	0.0631207	0.0553623
GOTERM_BP_DIRECT	GO:0043085~positive regulation of catalytic activity	4	2.03046	0.00860516	CAV1, BCL2, PIK3CG, SOD1	197	39	18082	9.41403	1	0.0642583	0.0563601
GOTERM_BP_DIRECT	GO:0007281~germ cell development	4	2.03046	0.00922976	AKT1, BAX, CXCR4, MTOR	197	40	18082	9.17868	1	0.0685343	0.0601105
GOTERM_BP_DIRECT	GO:0051898~negative regulation of protein kinase B signaling	4	2.03046	0.00922976	DDIT3, DRD2, DRD3, SIRT1	197	40	18082	9.17868	1	0.0685343	0.0601105
GOTERM_BP_DIRECT	GO:1901381~positive regulation of potassium ion transmembrane transport	3	1.52284	0.00976399	KCNH2, KCNQ1, OPRK1	197	14	18082	19.6686	1	0.0709033	0.0621883
GOTERM_BP_DIRECT	GO:1904707~positive regulation of vascular smooth muscle cell proliferation	3	1.52284	0.00976399	MMP2, MMP9, TNF	197	14	18082	19.6686	1	0.0709033	0.0621883
GOTERM_BP_DIRECT	GO:0070498~interleukin-1-mediated signaling pathway	3	1.52284	0.00976399	EGR1, IL1A, MAPK3	197	14	18082	19.6686	1	0.0709033	0.0621883
GOTERM_BP_DIRECT	GO:0050709~negative regulation of protein secretion	3	1.52284	0.00976399	DRD2, DRD3, DRD4	197	14	18082	19.6686	1	0.0709033	0.0621883
GOTERM_BP_DIRECT	GO:0030225~macrophage differentiation	3	1.52284	0.00976399	CASP8, SIRT1, VEGFA	197	14	18082	19.6686	1	0.0709033	0.0621883
GOTERM_BP_DIRECT	GO:0035641~locomotory exploration behavior	3	1.52284	0.00976399	PRKCE, GAD1, PENK	197	14	18082	19.6686	1	0.0709033	0.0621883
GOTERM_BP_DIRECT	GO:0033160~positive regulation of protein import into nucleus, translocation	3	1.52284	0.00976399	IL6, IGF1, TNFRSF1A	197	14	18082	19.6686	1	0.0709033	0.0621883
GOTERM_BP_DIRECT	GO:0051146~striated muscle cell differentiation	3	1.52284	0.00976399	AKT1, KRAS, MAPK14	197	14	18082	19.6686	1	0.0709033	0.0621883
GOTERM_BP_DIRECT	GO:0046676~negative regulation of insulin secretion	4	2.03046	0.00988021	KCNQ1, GHRL, NOS1, DRD2	197	41	18082	8.95481	1	0.0711591	0.0624127
GOTERM_BP_DIRECT	GO:0031397~negative regulation of protein ubiquitination	4	2.03046	0.00988021	PRKCE, CAV1, ARRB2, MTOR	197	41	18082	8.95481	1	0.0711591	0.0624127
GOTERM_BP_DIRECT	GO:0040018~positive regulation of multicellular organism growth	4	2.03046	0.00988021	CREB1, BCL2, DRD2, SLC6A3	197	41	18082	8.95481	1	0.0711591	0.0624127
GOTERM_BP_DIRECT	GO:1902476~chloride transmembrane transport	4	2.03046	0.0105567	GABRA2, GABRB2, GABRA1, GABRG2	197	42	18082	8.7416	1	0.0758242	0.0665043
GOTERM_BP_DIRECT	GO:0008104~protein localization	5	2.53807	0.0106928	GRIN2A, CAV1, APOE, DRD2, GRIN2C	197	79	18082	5.80929	1	0.0765931	0.0671788
GOTERM_BP_DIRECT	GO:0006821~chloride transport	5	2.53807	0.0111624	GABRA2, GABRB2, GABRA1, GABRA6, GABRG2	197	80	18082	5.73668	1	0.0782157	0.068602
GOTERM_BP_DIRECT	GO:0060548~negative regulation of cell death	5	2.53807	0.0111624	BECN1, BDNF, HSPA4, FGF2, SIRT1	197	80	18082	5.73668	1	0.0782157	0.068602
GOTERM_BP_DIRECT	GO:0045725~positive regulation of glycogen biosynthetic process	3	1.52284	0.0111864	AKT2, AKT1, IGF1	197	15	18082	18.3574	1	0.0782157	0.068602
GOTERM_BP_DIRECT	GO:0007625~grooming behavior	3	1.52284	0.0111864	OXT, DRD1, DRD2	197	15	18082	18.3574	1	0.0782157	0.068602
GOTERM_BP_DIRECT	GO:0010875~positive regulation of cholesterol efflux	3	1.52284	0.0111864	NFKBIA, APOE, SIRT1	197	15	18082	18.3574	1	0.0782157	0.068602
GOTERM_BP_DIRECT	GO:0051044~positive regulation of membrane protein ectodomain proteolysis	3	1.52284	0.0111864	IL1B, APOE, TNF	197	15	18082	18.3574	1	0.0782157	0.068602
GOTERM_BP_DIRECT	GO:0007263~nitric oxide mediated signal transduction	3	1.52284	0.0111864	NOS2, APOE, NOS1	197	15	18082	18.3574	1	0.0782157	0.068602
GOTERM_BP_DIRECT	GO:0009967~positive regulation of signal transduction	3	1.52284	0.0111864	AKT2, CAV1, VEGFA	197	15	18082	18.3574	1	0.0782157	0.068602
GOTERM_BP_DIRECT	GO:0071380~cellular response to prostaglandin E stimulus	3	1.52284	0.0111864	PRKCE, AKT1, PPARG	197	15	18082	18.3574	1	0.0782157	0.068602
GOTERM_BP_DIRECT	GO:0001974~blood vessel remodeling	4	2.03046	0.0112594	BAX, IGF1, DBH, VEGFA	197	43	18082	8.53831	1	0.078518	0.0688671
GOTERM_BP_DIRECT	GO:0001764~neuron migration	6	3.04569	0.0113377	MAPK8, CTNNB1, BAX, CXCR4, CCK, MAPT	197	124	18082	4.4413	1	0.0788552	0.0691628
GOTERM_BP_DIRECT	GO:0007565~female pregnancy	5	2.53807	0.0116451	UCP2, PNOC, OXT, FOS, COMT	197	81	18082	5.66585	1	0.08078	0.070851
GOTERM_BP_DIRECT	GO:0035556~intracellular signal transduction	11	5.58376	0.0119802	GSK3B, SRC, PRKCE, AKT2, CASP3, AKT3, AKT1, HMOX1, BRAF, MAPK14, MAPK3	197	400	18082	2.52414	1	0.0827271	0.0725588
GOTERM_BP_DIRECT	GO:0051496~positive regulation of stress fiber assembly	4	2.03046	0.0119885	NOX4, BRAF, TAC1, MTOR	197	44	18082	8.34425	1	0.0827271	0.0725588
GOTERM_BP_DIRECT	GO:0071361~cellular response to ethanol	3	1.52284	0.012694	PRKCE, CYBB, SOD2	197	16	18082	17.21	1	0.0870302	0.076333
GOTERM_BP_DIRECT	GO:0031103~axon regeneration	3	1.52284	0.012694	JUN, BCL2, APOE	197	16	18082	17.21	1	0.0870302	0.076333
GOTERM_BP_DIRECT	GO:0048469~cell maturation	4	2.03046	0.0127442	KCNMA1, CTNNB1, PPARG, VEGFA	197	45	18082	8.15883	1	0.0870302	0.076333
GOTERM_BP_DIRECT	GO:0007416~synapse assembly	4	2.03046	0.0127442	ACHE, BDNF, NRG1, DRD2	197	45	18082	8.15883	1	0.0870302	0.076333
GOTERM_BP_DIRECT	GO:0019722~calcium-mediated signaling	4	2.03046	0.0135265	CXCR4, DRD1, TNF, GRM1	197	46	18082	7.98146	1	0.0921341	0.0808096
GOTERM_BP_DIRECT	GO:0001822~kidney development	6	3.04569	0.0136904	ACE, CAT, BCL2, CTNNB1, BAX, VEGFA	197	130	18082	4.23631	1	0.0930099	0.0815777
GOTERM_BP_DIRECT	GO:0002042~cell migration involved in sprouting angiogenesis	3	1.52284	0.0142849	NR4A1, FGF2, VEGFA	197	17	18082	16.1977	1	0.0950884	0.0834008
GOTERM_BP_DIRECT	GO:0043122~regulation of I-kappaB kinase/NF-kappaB signaling	3	1.52284	0.0142849	IL1B, TNF, SQSTM1	197	17	18082	16.1977	1	0.0950884	0.0834008
GOTERM_BP_DIRECT	GO:0019395~fatty acid oxidation	3	1.52284	0.0142849	POR, PPARG, MAPK14	197	17	18082	16.1977	1	0.0950884	0.0834008
GOTERM_BP_DIRECT	GO:0046325~negative regulation of glucose import	3	1.52284	0.0142849	ACE, TNF, ESR1	197	17	18082	16.1977	1	0.0950884	0.0834008
GOTERM_BP_DIRECT	GO:0045670~regulation of osteoclast differentiation	3	1.52284	0.0142849	CTNNB1, TNF, MTOR	197	17	18082	16.1977	1	0.0950884	0.0834008
GOTERM_BP_DIRECT	GO:0060047~heart contraction	3	1.52284	0.0142849	GPX1, ACE, SOD1	197	17	18082	16.1977	1	0.0950884	0.0834008
GOTERM_BP_DIRECT	GO:0001967~suckling behavior	3	1.52284	0.0142849	APP, GRIN2B, GRIN1	197	17	18082	16.1977	1	0.0950884	0.0834008
GOTERM_BP_DIRECT	GO:0030224~monocyte differentiation	3	1.52284	0.0142849	JUN, PPARG, VEGFA	197	17	18082	16.1977	1	0.0950884	0.0834008
GOTERM_BP_DIRECT	GO:0050796~regulation of insulin secretion	4	2.03046	0.0143357	NOS2, CNR1, IL1B, TNF	197	47	18082	7.81164	1	0.0951859	0.0834863
GOTERM_BP_DIRECT	GO:0001658~branching involved in ureteric bud morphogenesis	4	2.03046	0.0151717	GDNF, BCL2, CTNNB1, FGF2	197	48	18082	7.6489	1	0.0994843	0.0872563
GOTERM_BP_DIRECT	GO:0045599~negative regulation of fat cell differentiation	4	2.03046	0.0151717	DDIT3, SOD2, SIRT1, VEGFA	197	48	18082	7.6489	1	0.0994843	0.0872563
GOTERM_BP_DIRECT	GO:0009725~response to hormone	4	2.03046	0.0151717	MB, AKT1, GHRL, TAC1	197	48	18082	7.6489	1	0.0994843	0.0872563
GOTERM_BP_DIRECT	GO:0001657~ureteric bud development	4	2.03046	0.0151717	GDNF, BDNF, CAT, BCL2	197	48	18082	7.6489	1	0.0994843	0.0872563
GOTERM_BP_DIRECT	GO:0060048~cardiac muscle contraction	4	2.03046	0.0151717	KCNH2, KCNQ1, CXCR4, MTOR	197	48	18082	7.6489	1	0.0994843	0.0872563
GOTERM_BP_DIRECT	GO:0031954~positive regulation of protein autophosphorylation	3	1.52284	0.0159571	SRC, NGF, VEGFA	197	18	18082	15.2978	1	0.103348	0.0906455
GOTERM_BP_DIRECT	GO:0043536~positive regulation of blood vessel endothelial cell migration	3	1.52284	0.0159571	AKT1, FGF2, VEGFA	197	18	18082	15.2978	1	0.103348	0.0906455
GOTERM_BP_DIRECT	GO:0001678~cellular glucose homeostasis	3	1.52284	0.0159571	PIK3R2, PIK3R1, SIRT1	197	18	18082	15.2978	1	0.103348	0.0906455
GOTERM_BP_DIRECT	GO:0046688~response to copper ion	3	1.52284	0.0159571	IL1A, ICAM1, SOD1	197	18	18082	15.2978	1	0.103348	0.0906455
GOTERM_BP_DIRECT	GO:0022408~negative regulation of cell-cell adhesion	3	1.52284	0.0159571	ABL1, PIK3R1, VEGFA	197	18	18082	15.2978	1	0.103348	0.0906455
GOTERM_BP_DIRECT	GO:0016049~cell growth	4	2.03046	0.0160348	IL6, BCL2, ESR1, MTOR	197	49	18082	7.4928	1	0.103597	0.0908639
GOTERM_BP_DIRECT	GO:0030307~positive regulation of cell growth	5	2.53807	0.0165979	BCL2, AKT1, IGF1, NGF, F2	197	90	18082	5.09927	1	0.106974	0.093825
GOTERM_BP_DIRECT	GO:0007189~adenylate cyclase-activating G-protein coupled receptor signaling pathway	4	2.03046	0.016925	ADORA2A, ADRB1, DRD1, ADRB2	197	50	18082	7.34294	1	0.108815	0.0954404
GOTERM_BP_DIRECT	GO:0010976~positive regulation of neuron projection development	6	3.04569	0.0173103	IL6, HSPA5, CNR1, NGF, SIRT1, MTOR	197	138	18082	3.99073	1	0.110752	0.0971395
GOTERM_BP_DIRECT	GO:0006366~transcription from RNA polymerase II promoter	6	3.04569	0.0173103	EGR1, JUN, CREB1, ARRB2, FOS, ESR1	197	138	18082	3.99073	1	0.110752	0.0971395
GOTERM_BP_DIRECT	GO:0048255~mRNA stabilization	3	1.52284	0.0177086	GDNF, MTOR, VEGFA	197	19	18082	14.4927	1	0.111942	0.0981827
GOTERM_BP_DIRECT	GO:0031116~positive regulation of microtubule polymerization	3	1.52284	0.0177086	MAPK8, CAV1, MAPT	197	19	18082	14.4927	1	0.111942	0.0981827
GOTERM_BP_DIRECT	GO:0031334~positive regulation of protein complex assembly	3	1.52284	0.0177086	GSK3B, TNF, VEGFA	197	19	18082	14.4927	1	0.111942	0.0981827
GOTERM_BP_DIRECT	GO:0030278~regulation of ossification	3	1.52284	0.0177086	PRL, MAPK14, MAPK3	197	19	18082	14.4927	1	0.111942	0.0981827
GOTERM_BP_DIRECT	GO:0042310~vasoconstriction	3	1.52284	0.0177086	ACE, CAV1, SLC6A4	197	19	18082	14.4927	1	0.111942	0.0981827
GOTERM_BP_DIRECT	GO:0031175~neuron projection development	6	3.04569	0.0178032	APP, IL6, MAPK8, GDNF, NPY, NGF	197	139	18082	3.96202	1	0.112249	0.0984522
GOTERM_BP_DIRECT	GO:0008286~insulin receptor signaling pathway	4	2.03046	0.0178423	AKT2, AKT1, PIK3R2, PIK3R1	197	51	18082	7.19896	1	0.112249	0.0984522
GOTERM_BP_DIRECT	GO:0032755~positive regulation of interleukin-6 production	4	2.03046	0.0187869	IL1A, IL6, IL1B, TNF	197	52	18082	7.06052	1	0.11791	0.103417
GOTERM_BP_DIRECT	GO:0061098~positive regulation of protein tyrosine kinase activity	3	1.52284	0.0195375	ACE, EGF, GHRL	197	20	18082	13.768	1	0.12204	0.10704
GOTERM_BP_DIRECT	GO:0007422~peripheral nervous system development	3	1.52284	0.0195375	GDNF, NRG1, NGF	197	20	18082	13.768	1	0.12204	0.10704
GOTERM_BP_DIRECT	GO:0001889~liver development	5	2.53807	0.0198416	JUN, PIK3CA, SRD5A1, KRAS, SOD2	197	95	18082	4.83088	1	0.123646	0.108449
GOTERM_BP_DIRECT	GO:0051412~response to corticosterone	3	1.52284	0.021442	MAOB, TH, FOS	197	21	18082	13.1124	1	0.129177	0.113299
GOTERM_BP_DIRECT	GO:0030279~negative regulation of ossification	3	1.52284	0.021442	TPH1, BCL2, ADRB2	197	21	18082	13.1124	1	0.129177	0.113299
GOTERM_BP_DIRECT	GO:0010907~positive regulation of glucose metabolic process	3	1.52284	0.021442	SRC, AKT2, AKT1	197	21	18082	13.1124	1	0.129177	0.113299
GOTERM_BP_DIRECT	GO:0031641~regulation of myelination	3	1.52284	0.021442	CTNNB1, AKT1, MTOR	197	21	18082	13.1124	1	0.129177	0.113299
GOTERM_BP_DIRECT	GO:0010001~glial cell differentiation	3	1.52284	0.021442	NRG1, IGF1, FGF2	197	21	18082	13.1124	1	0.129177	0.113299
GOTERM_BP_DIRECT	GO:0010460~positive regulation of heart rate	3	1.52284	0.021442	KCNQ1, ADRB1, SIRT1	197	21	18082	13.1124	1	0.129177	0.113299
GOTERM_BP_DIRECT	GO:0097623~potassium ion export across plasma membrane	2	1.01523	0.0215621	KCNH2, KCNQ1	197	2	18082	91.7868	1	0.129177	0.113299
GOTERM_BP_DIRECT	GO:0016098~monoterpenoid metabolic process	2	1.01523	0.0215621	CYP1A2, CYP2E1	197	2	18082	91.7868	1	0.129177	0.113299
GOTERM_BP_DIRECT	GO:0090325~regulation of locomotion involved in locomotory behavior	2	1.01523	0.0215621	DRD2, DRD3	197	2	18082	91.7868	1	0.129177	0.113299
GOTERM_BP_DIRECT	GO:0006808~regulation of nitrogen utilization	2	1.01523	0.0215621	BCL2, BAX	197	2	18082	91.7868	1	0.129177	0.113299
GOTERM_BP_DIRECT	GO:0086098~angiotensin-activated signaling pathway involved in heart process	2	1.01523	0.0215621	SRC, CAV1	197	2	18082	91.7868	1	0.129177	0.113299
GOTERM_BP_DIRECT	GO:0014048~regulation of glutamate secretion	2	1.01523	0.0215621	GABBR1, SNCA	197	2	18082	91.7868	1	0.129177	0.113299
GOTERM_BP_DIRECT	GO:0002032~desensitization of G-protein coupled receptor protein signaling pathway by arrestin	2	1.01523	0.0215621	ADRB2, ARRB2	197	2	18082	91.7868	1	0.129177	0.113299
GOTERM_BP_DIRECT	GO:0048087~positive regulation of developmental pigmentation	2	1.01523	0.0215621	BCL2, BAX	197	2	18082	91.7868	1	0.129177	0.113299
GOTERM_BP_DIRECT	GO:0071000~response to magnetism	2	1.01523	0.0215621	TJP1, SOD2	197	2	18082	91.7868	1	0.129177	0.113299
GOTERM_BP_DIRECT	GO:0031635~adenylate cyclase-inhibiting opioid receptor signaling pathway	2	1.01523	0.0215621	OPRK1, OPRM1	197	2	18082	91.7868	1	0.129177	0.113299
GOTERM_BP_DIRECT	GO:0032770~positive regulation of monooxygenase activity	2	1.01523	0.0215621	POR, GDNF	197	2	18082	91.7868	1	0.129177	0.113299
GOTERM_BP_DIRECT	GO:0045785~positive regulation of cell adhesion	4	2.03046	0.0228381	SRC, PIK3R2, TNF, VEGFA	197	56	18082	6.5562	1	0.136511	0.119732
GOTERM_BP_DIRECT	GO:0046579~positive regulation of Ras protein signal transduction	3	1.52284	0.0234203	NRG1, IGF1, NGF	197	22	18082	12.5164	1	0.139045	0.121954
GOTERM_BP_DIRECT	GO:0032148~activation of protein kinase B activity	3	1.52284	0.0234203	SRC, NRG1, IGF1	197	22	18082	12.5164	1	0.139045	0.121954
GOTERM_BP_DIRECT	GO:1902895~positive regulation of pri-miRNA transcription from RNA polymerase II promoter	3	1.52284	0.0234203	JUN, FOS, NFKB1	197	22	18082	12.5164	1	0.139045	0.121954
GOTERM_BP_DIRECT	GO:0070301~cellular response to hydrogen peroxide	4	2.03046	0.0239192	IL6, MAPK8, ABL1, SIRT1	197	57	18082	6.44118	1	0.141688	0.124272
GOTERM_BP_DIRECT	GO:0050885~neuromuscular process controlling balance	4	2.03046	0.0250276	APP, KCNMA1, ABL1, GRIN2C	197	58	18082	6.33012	1	0.14759	0.129449
GOTERM_BP_DIRECT	GO:0048666~neuron development	4	2.03046	0.0250276	BECN1, GABRB2, SOD2, VEGFA	197	58	18082	6.33012	1	0.14759	0.129449
GOTERM_BP_DIRECT	GO:1900182~positive regulation of protein localization to nucleus	3	1.52284	0.0254705	SRC, AKT1, F2	197	23	18082	11.9722	1	0.14887	0.130572
GOTERM_BP_DIRECT	GO:0036120~cellular response to platelet-derived growth factor stimulus	3	1.52284	0.0254705	CREB1, SRC, PRKCE	197	23	18082	11.9722	1	0.14887	0.130572
GOTERM_BP_DIRECT	GO:0016239~positive regulation of macroautophagy	3	1.52284	0.0254705	HMOX1, SQSTM1, SIRT1	197	23	18082	11.9722	1	0.14887	0.130572
GOTERM_BP_DIRECT	GO:0048814~regulation of dendrite morphogenesis	3	1.52284	0.0254705	CHRNB2, GSK3B, GRIN1	197	23	18082	11.9722	1	0.14887	0.130572
GOTERM_BP_DIRECT	GO:0007267~cell-cell signaling	5	2.53807	0.0257954	POMC, NPY, ADRB1, ADRB2, TAC1	197	103	18082	4.45567	1	0.150435	0.131945
GOTERM_BP_DIRECT	GO:0043410~positive regulation of MAPK cascade	5	2.53807	0.0266072	IL6, PRKCE, CTNNB1, IGF1, ADRB2	197	104	18082	4.41283	1	0.154827	0.135796
GOTERM_BP_DIRECT	GO:0016236~macroautophagy	3	1.52284	0.0275909	BECN1, PIK3C2A, SQSTM1	197	24	18082	11.4734	1	0.159146	0.139585
GOTERM_BP_DIRECT	GO:0048714~positive regulation of oligodendrocyte differentiation	3	1.52284	0.0275909	CXCR4, PPARG, MTOR	197	24	18082	11.4734	1	0.159146	0.139585
GOTERM_BP_DIRECT	GO:0051968~positive regulation of synaptic transmission, glutamatergic	3	1.52284	0.0275909	ADORA2A, CCKBR, DRD1	197	24	18082	11.4734	1	0.159146	0.139585
GOTERM_BP_DIRECT	GO:0009987~cellular process	3	1.52284	0.0275909	APP, JUN, CTNNB1	197	24	18082	11.4734	1	0.159146	0.139585
GOTERM_BP_DIRECT	GO:0000122~negative regulation of transcription from RNA polymerase II promoter	15	7.61421	0.0277766	EGR1, JUN, CAV1, TNF, SIRT1, ESR1, NFKB1, VEGFA, MAPK10, DDIT3, IL1B, CTNNB1, PPARG, SQSTM1, DRD3	197	729	18082	1.88862	1	0.159867	0.140217
GOTERM_BP_DIRECT	GO:0050727~regulation of inflammatory response	4	2.03046	0.0285165	GPX4, CHRNA7, NLRP3, ESR1	197	61	18082	6.01881	1	0.163768	0.143639
GOTERM_BP_DIRECT	GO:0045672~positive regulation of osteoclast differentiation	3	1.52284	0.0297797	CREB1, FOS, TNF	197	25	18082	11.0144	1	0.169545	0.148706
GOTERM_BP_DIRECT	GO:0033137~negative regulation of peptidyl-serine phosphorylation	3	1.52284	0.0297797	CAV1, BAX, NOS1	197	25	18082	11.0144	1	0.169545	0.148706
GOTERM_BP_DIRECT	GO:1902042~negative regulation of extrinsic apoptotic signaling pathway via death domain receptors	3	1.52284	0.0297797	GPX1, HMOX1, ICAM1	197	25	18082	11.0144	1	0.169545	0.148706
GOTERM_BP_DIRECT	GO:0032757~positive regulation of interleukin-8 production	3	1.52284	0.0297797	IL1B, DDIT3, TNF	197	25	18082	11.0144	1	0.169545	0.148706
GOTERM_BP_DIRECT	GO:0016337~single organismal cell-cell adhesion	5	2.53807	0.0300064	VCAM1, SRC, BCL2, CTNNB1, ICAM1	197	108	18082	4.24939	1	0.170468	0.149515
GOTERM_BP_DIRECT	GO:0042632~cholesterol homeostasis	4	2.03046	0.0309784	FABP3, CAV1, APOE, SIRT1	197	63	18082	5.82773	1	0.174481	0.153035
GOTERM_BP_DIRECT	GO:0071356~cellular response to tumor necrosis factor	5	2.53807	0.031798	IL6, VCAM1, SIRT1, NFKB1, ICAM1	197	110	18082	4.17213	1	0.174481	0.153035
GOTERM_BP_DIRECT	GO:0050790~regulation of catalytic activity	3	1.52284	0.0320352	BECN1, BCL2, SOD2	197	26	18082	10.5908	1	0.174481	0.153035
GOTERM_BP_DIRECT	GO:0001782~B cell homeostasis	3	1.52284	0.0320352	CASP3, BCL2, BAX	197	26	18082	10.5908	1	0.174481	0.153035
GOTERM_BP_DIRECT	GO:0009449~gamma-aminobutyric acid biosynthetic process	2	1.01523	0.0321691	GAD1, ABAT	197	3	18082	61.1912	1	0.174481	0.153035
GOTERM_BP_DIRECT	GO:0098915~membrane repolarization during ventricular cardiac muscle cell action potential	2	1.01523	0.0321691	KCNH2, KCNQ1	197	3	18082	61.1912	1	0.174481	0.153035
GOTERM_BP_DIRECT	GO:1904996~positive regulation of leukocyte adhesion to vascular endothelial cell	2	1.01523	0.0321691	TNF, ICAM1	197	3	18082	61.1912	1	0.174481	0.153035
GOTERM_BP_DIRECT	GO:0090400~stress-induced premature senescence	2	1.01523	0.0321691	MAPK14, SIRT1	197	3	18082	61.1912	1	0.174481	0.153035
GOTERM_BP_DIRECT	GO:0046483~heterocycle metabolic process	2	1.01523	0.0321691	CYP1A2, CYP2E1	197	3	18082	61.1912	1	0.174481	0.153035
GOTERM_BP_DIRECT	GO:1904193~negative regulation of cholangiocyte apoptotic process	2	1.01523	0.0321691	IGF1, MTOR	197	3	18082	61.1912	1	0.174481	0.153035
GOTERM_BP_DIRECT	GO:0034465~response to carbon monoxide	2	1.01523	0.0321691	KCNMA1, SOD1	197	3	18082	61.1912	1	0.174481	0.153035
GOTERM_BP_DIRECT	GO:0046668~regulation of retinal cell programmed cell death	2	1.01523	0.0321691	BDNF, FGF2	197	3	18082	61.1912	1	0.174481	0.153035
GOTERM_BP_DIRECT	GO:0045188~regulation of circadian sleep/wake cycle, non-REM sleep	2	1.01523	0.0321691	CHRNB2, IL6	197	3	18082	61.1912	1	0.174481	0.153035
GOTERM_BP_DIRECT	GO:0051584~regulation of dopamine uptake involved in synaptic transmission	2	1.01523	0.0321691	GDNF, DRD2	197	3	18082	61.1912	1	0.174481	0.153035
GOTERM_BP_DIRECT	GO:0060559~positive regulation of calcidiol 1-monooxygenase activity	2	1.01523	0.0321691	IL1B, TNF	197	3	18082	61.1912	1	0.174481	0.153035
GOTERM_BP_DIRECT	GO:0033058~directional locomotion	2	1.01523	0.0321691	GRIN2A, GRIN2C	197	3	18082	61.1912	1	0.174481	0.153035
GOTERM_BP_DIRECT	GO:0046717~acid secretion	2	1.01523	0.0321691	DRD2, DRD3	197	3	18082	61.1912	1	0.174481	0.153035
GOTERM_BP_DIRECT	GO:0002025~vasodilation by norepinephrine-epinephrine involved in regulation of systemic arterial blood pressure	2	1.01523	0.0321691	ADRB1, ADRB2	197	3	18082	61.1912	1	0.174481	0.153035
GOTERM_BP_DIRECT	GO:0086013~membrane repolarization during cardiac muscle cell action potential	2	1.01523	0.0321691	KCNH2, KCNQ1	197	3	18082	61.1912	1	0.174481	0.153035
GOTERM_BP_DIRECT	GO:0045963~negative regulation of dopamine metabolic process	2	1.01523	0.0321691	COMT, SNCA	197	3	18082	61.1912	1	0.174481	0.153035
GOTERM_BP_DIRECT	GO:0042321~negative regulation of circadian sleep/wake cycle, sleep	2	1.01523	0.0321691	DRD1, DRD2	197	3	18082	61.1912	1	0.174481	0.153035
GOTERM_BP_DIRECT	GO:2000017~positive regulation of determination of dorsal identity	2	1.01523	0.0321691	MAPK8, CTNNB1	197	3	18082	61.1912	1	0.174481	0.153035
GOTERM_BP_DIRECT	GO:0015758~glucose transport	3	1.52284	0.0343558	SLC2A1, AKT1, BRAF	197	27	18082	10.1985	1	0.183695	0.161117
GOTERM_BP_DIRECT	GO:0007274~neuromuscular synaptic transmission	3	1.52284	0.0343558	CHRNA2, CHRNA4, CHAT	197	27	18082	10.1985	1	0.183695	0.161117
GOTERM_BP_DIRECT	GO:0071902~positive regulation of protein serine/threonine kinase activity	3	1.52284	0.0343558	SRC, IGF1, SNCA	197	27	18082	10.1985	1	0.183695	0.161117
GOTERM_BP_DIRECT	GO:2001234~negative regulation of apoptotic signaling pathway	3	1.52284	0.0343558	BCL2, CTNNB1, BAX	197	27	18082	10.1985	1	0.183695	0.161117
GOTERM_BP_DIRECT	GO:2001243~negative regulation of intrinsic apoptotic signaling pathway	3	1.52284	0.0343558	SRC, BCL2, MMP9	197	27	18082	10.1985	1	0.183695	0.161117
GOTERM_BP_DIRECT	GO:0002092~positive regulation of receptor internalization	3	1.52284	0.0343558	ARRB2, DRD2, VEGFA	197	27	18082	10.1985	1	0.183695	0.161117
GOTERM_BP_DIRECT	GO:0010507~negative regulation of autophagy	3	1.52284	0.0343558	BCL2, AKT1, MTOR	197	27	18082	10.1985	1	0.183695	0.161117
GOTERM_BP_DIRECT	GO:0001649~osteoblast differentiation	5	2.53807	0.0346009	GABBR1, CAT, PENK, AKT1, IGF1	197	113	18082	4.06136	1	0.184632	0.161938
GOTERM_BP_DIRECT	GO:0070373~negative regulation of ERK1 and ERK2 cascade	4	2.03046	0.0348737	CAV1, GSTP1, ABL1, IGF1	197	66	18082	5.56284	1	0.185711	0.162885
GOTERM_BP_DIRECT	GO:0090263~positive regulation of canonical Wnt signaling pathway	4	2.03046	0.0362258	SRC, CAV1, FGF2, NFKB1	197	67	18082	5.47981	1	0.192523	0.168859
GOTERM_BP_DIRECT	GO:2000352~negative regulation of endothelial cell apoptotic process	3	1.52284	0.0367397	ABL1, BRAF, ICAM1	197	28	18082	9.8343	1	0.19408	0.170225
GOTERM_BP_DIRECT	GO:0086091~regulation of heart rate by cardiac conduction	3	1.52284	0.0367397	KCNH2, CAV1, KCNQ1	197	28	18082	9.8343	1	0.19408	0.170225
GOTERM_BP_DIRECT	GO:0050770~regulation of axonogenesis	3	1.52284	0.0367397	GSK3B, MAP2, GRIN1	197	28	18082	9.8343	1	0.19408	0.170225
GOTERM_BP_DIRECT	GO:0045669~positive regulation of osteoblast differentiation	4	2.03046	0.0376046	CTNNB1, IGF1, FGF2, VEGFA	197	68	18082	5.39922	1	0.198251	0.173884
GOTERM_BP_DIRECT	GO:0043433~negative regulation of sequence-specific DNA binding transcription factor activity	4	2.03046	0.03901	DDIT3, HMOX1, SIRT1, ESR1	197	69	18082	5.32097	1	0.203733	0.178691
GOTERM_BP_DIRECT	GO:0030316~osteoclast differentiation	3	1.52284	0.0391853	CTNNB1, MAPK14, TNF	197	29	18082	9.49519	1	0.203733	0.178691
GOTERM_BP_DIRECT	GO:0060999~positive regulation of dendritic spine development	3	1.52284	0.0391853	NRG1, APOE, MTOR	197	29	18082	9.49519	1	0.203733	0.178691
GOTERM_BP_DIRECT	GO:0097421~liver regeneration	3	1.52284	0.0391853	NFKBIA, UCP2, HMOX1	197	29	18082	9.49519	1	0.203733	0.178691
GOTERM_BP_DIRECT	GO:0048738~cardiac muscle tissue development	3	1.52284	0.0391853	CASP8, NRG1, MTOR	197	29	18082	9.49519	1	0.203733	0.178691
GOTERM_BP_DIRECT	GO:0042113~B cell activation	3	1.52284	0.0391853	CHRNB2, CHRNA4, CHRNA7	197	29	18082	9.49519	1	0.203733	0.178691
GOTERM_BP_DIRECT	GO:0045930~negative regulation of mitotic cell cycle	3	1.52284	0.0391853	ABL1, BCL2, TNF	197	29	18082	9.49519	1	0.203733	0.178691
GOTERM_BP_DIRECT	GO:0051928~positive regulation of calcium ion transport	3	1.52284	0.041691	ITPR1, ARRB2, HCRT	197	30	18082	9.17868	1	0.209806	0.184018
GOTERM_BP_DIRECT	GO:0032570~response to progesterone	3	1.52284	0.041691	CAV1, OXT, FOS	197	30	18082	9.17868	1	0.209806	0.184018
GOTERM_BP_DIRECT	GO:0044344~cellular response to fibroblast growth factor stimulus	3	1.52284	0.041691	NR4A1, GCLM, SNCA	197	30	18082	9.17868	1	0.209806	0.184018
GOTERM_BP_DIRECT	GO:0036092~phosphatidylinositol-3-phosphate biosynthetic process	2	1.01523	0.0426616	PIK3R2, PIK3C2A	197	4	18082	45.8934	1	0.209806	0.184018
GOTERM_BP_DIRECT	GO:0051612~negative regulation of serotonin uptake	2	1.01523	0.0426616	NOS1, SNCA	197	4	18082	45.8934	1	0.209806	0.184018
GOTERM_BP_DIRECT	GO:0051385~response to mineralocorticoid	2	1.01523	0.0426616	SRC, KRAS	197	4	18082	45.8934	1	0.209806	0.184018
GOTERM_BP_DIRECT	GO:0032226~positive regulation of synaptic transmission, dopaminergic	2	1.01523	0.0426616	CHRNB2, ARRB2	197	4	18082	45.8934	1	0.209806	0.184018
GOTERM_BP_DIRECT	GO:0030730~sequestering of triglyceride	2	1.01523	0.0426616	IL1B, TNF	197	4	18082	45.8934	1	0.209806	0.184018
GOTERM_BP_DIRECT	GO:0007600~sensory perception	2	1.01523	0.0426616	PNOC, PDYN	197	4	18082	45.8934	1	0.209806	0.184018
GOTERM_BP_DIRECT	GO:0015842~aminergic neurotransmitter loading into synaptic vesicle	2	1.01523	0.0426616	TH, SLC18A2	197	4	18082	45.8934	1	0.209806	0.184018
GOTERM_BP_DIRECT	GO:0043067~regulation of programmed cell death	2	1.01523	0.0426616	BCL2, CXCR4	197	4	18082	45.8934	1	0.209806	0.184018
GOTERM_BP_DIRECT	GO:0040013~negative regulation of locomotion	2	1.01523	0.0426616	ADORA2A, GHRL	197	4	18082	45.8934	1	0.209806	0.184018
GOTERM_BP_DIRECT	GO:0086011~membrane repolarization during action potential	2	1.01523	0.0426616	KCNH2, KCNQ1	197	4	18082	45.8934	1	0.209806	0.184018
GOTERM_BP_DIRECT	GO:0071460~cellular response to cell-matrix adhesion	2	1.01523	0.0426616	GSTP1, MMP9	197	4	18082	45.8934	1	0.209806	0.184018
GOTERM_BP_DIRECT	GO:0014854~response to inactivity	2	1.01523	0.0426616	CAT, DRD2	197	4	18082	45.8934	1	0.209806	0.184018
GOTERM_BP_DIRECT	GO:0045472~response to ether	2	1.01523	0.0426616	TH, OXT	197	4	18082	45.8934	1	0.209806	0.184018
GOTERM_BP_DIRECT	GO:0060160~negative regulation of dopamine receptor signaling pathway	2	1.01523	0.0426616	DRD2, DRD3	197	4	18082	45.8934	1	0.209806	0.184018
GOTERM_BP_DIRECT	GO:0035900~response to isolation stress	2	1.01523	0.0426616	TH, SOD2	197	4	18082	45.8934	1	0.209806	0.184018
GOTERM_BP_DIRECT	GO:0045964~positive regulation of dopamine metabolic process	2	1.01523	0.0426616	MAOB, ABAT	197	4	18082	45.8934	1	0.209806	0.184018
GOTERM_BP_DIRECT	GO:0032225~regulation of synaptic transmission, dopaminergic	2	1.01523	0.0426616	CHRNB2, CHRNA7	197	4	18082	45.8934	1	0.209806	0.184018
GOTERM_BP_DIRECT	GO:0051048~negative regulation of secretion	2	1.01523	0.0426616	EGF, NRG1	197	4	18082	45.8934	1	0.209806	0.184018
GOTERM_BP_DIRECT	GO:0060279~positive regulation of ovulation	2	1.01523	0.0426616	PLAU, PLAT	197	4	18082	45.8934	1	0.209806	0.184018
GOTERM_BP_DIRECT	GO:0032095~regulation of response to food	2	1.01523	0.0426616	GHRL, MTOR	197	4	18082	45.8934	1	0.209806	0.184018
GOTERM_BP_DIRECT	GO:0010748~negative regulation of plasma membrane long-chain fatty acid transport	2	1.01523	0.0426616	AKT2, AKT1	197	4	18082	45.8934	1	0.209806	0.184018
GOTERM_BP_DIRECT	GO:0051464~positive regulation of cortisol secretion	2	1.01523	0.0426616	GAL, GHRL	197	4	18082	45.8934	1	0.209806	0.184018
GOTERM_BP_DIRECT	GO:2001258~negative regulation of cation channel activity	2	1.01523	0.0426616	CAV1, MMP9	197	4	18082	45.8934	1	0.209806	0.184018
GOTERM_BP_DIRECT	GO:0008355~olfactory learning	2	1.01523	0.0426616	DRD4, GRIN1	197	4	18082	45.8934	1	0.209806	0.184018
GOTERM_BP_DIRECT	GO:0007258~JUN phosphorylation	2	1.01523	0.0426616	MAPK10, MAPK8	197	4	18082	45.8934	1	0.209806	0.184018
GOTERM_BP_DIRECT	GO:0071216~cellular response to biotic stimulus	2	1.01523	0.0426616	NFKBIA, MAPK8	197	4	18082	45.8934	1	0.209806	0.184018
GOTERM_BP_DIRECT	GO:0000186~activation of MAPKK activity	3	1.52284	0.0442553	EGF, FGF2, GRM1	197	31	18082	8.88259	1	0.216835	0.190183
GOTERM_BP_DIRECT	GO:0051482~positive regulation of cytosolic calcium ion concentration involved in phospholipase C-activating G-protein coupled signaling pathway	3	1.52284	0.0442553	DRD1, DRD2, GRM1	197	31	18082	8.88259	1	0.216835	0.190183
GOTERM_BP_DIRECT	GO:0043434~response to peptide hormone	4	2.03046	0.0448945	TH, BRAF, OXT, NOS1	197	73	18082	5.02941	1	0.219558	0.192572
GOTERM_BP_DIRECT	GO:0030324~lung development	5	2.53807	0.0460721	CYP1A2, CTNNB1, IGF1, FGF2, VEGFA	197	124	18082	3.70108	1	0.2249	0.197257
GOTERM_BP_DIRECT	GO:0070555~response to interleukin-1	3	1.52284	0.0468766	SRC, MTHFR, SNCA	197	32	18082	8.60501	1	0.227983	0.199961
GOTERM_BP_DIRECT	GO:0043388~positive regulation of DNA binding	3	1.52284	0.0468766	EGF, IGF1, MMP9	197	32	18082	8.60501	1	0.227983	0.199961
GOTERM_BP_DIRECT	GO:0046777~protein autophosphorylation	6	3.04569	0.0493116	GSK3B, SRC, ABL1, MAPK14, CAMK2G, MTOR	197	183	18082	3.0094	1	0.239366	0.209945
GOTERM_BP_DIRECT	GO:0032467~positive regulation of cytokinesis	3	1.52284	0.0495533	PRKCE, DRD2, DRD3	197	33	18082	8.34425	1	0.239366	0.209945
GOTERM_BP_DIRECT	GO:0021510~spinal cord development	3	1.52284	0.0495533	SRD5A1, AKT1, MTOR	197	33	18082	8.34425	1	0.239366	0.209945
GOTERM_BP_DIRECT	GO:0045665~negative regulation of neuron differentiation	4	2.03046	0.0495803	APP, IL1B, CAV1, SLC6A4	197	76	18082	4.83088	1	0.239366	0.209945
GOTERM_BP_DIRECT	GO:0050715~positive regulation of cytokine secretion	3	1.52284	0.0522841	IL1A, SRC, TNF	197	34	18082	8.09884	1	0.244007	0.214015
GOTERM_BP_DIRECT	GO:0050769~positive regulation of neurogenesis	3	1.52284	0.0522841	ACE, OPRM1, MTOR	197	34	18082	8.09884	1	0.244007	0.214015
GOTERM_BP_DIRECT	GO:0019228~neuronal action potential	3	1.52284	0.0522841	CHRNA7, KCNMA1, DRD1	197	34	18082	8.09884	1	0.244007	0.214015
GOTERM_BP_DIRECT	GO:0033004~negative regulation of mast cell activation	2	1.01523	0.053041	CNR2, CNR1	197	5	18082	36.7147	1	0.244007	0.214015
GOTERM_BP_DIRECT	GO:0043551~regulation of phosphatidylinositol 3-kinase activity	2	1.01523	0.053041	PIK3R2, PIK3R1	197	5	18082	36.7147	1	0.244007	0.214015
GOTERM_BP_DIRECT	GO:0060078~regulation of postsynaptic membrane potential	2	1.01523	0.053041	GRIN2A, GRIN2B	197	5	18082	36.7147	1	0.244007	0.214015
GOTERM_BP_DIRECT	GO:1900127~positive regulation of hyaluronan biosynthetic process	2	1.01523	0.053041	EGF, NFKB1	197	5	18082	36.7147	1	0.244007	0.214015
GOTERM_BP_DIRECT	GO:0072584~caveolin-mediated endocytosis	2	1.01523	0.053041	CAV1, MAPK3	197	5	18082	36.7147	1	0.244007	0.214015
GOTERM_BP_DIRECT	GO:0050882~voluntary musculoskeletal movement	2	1.01523	0.053041	ITPR1, MTOR	197	5	18082	36.7147	1	0.244007	0.214015
GOTERM_BP_DIRECT	GO:0051450~myoblast proliferation	2	1.01523	0.053041	GPX1, IGF1	197	5	18082	36.7147	1	0.244007	0.214015
GOTERM_BP_DIRECT	GO:0090209~negative regulation of triglyceride metabolic process	2	1.01523	0.053041	APOE, ESR1	197	5	18082	36.7147	1	0.244007	0.214015
GOTERM_BP_DIRECT	GO:0018119~peptidyl-cysteine S-nitrosylation	2	1.01523	0.053041	NOS2, NOS1	197	5	18082	36.7147	1	0.244007	0.214015
GOTERM_BP_DIRECT	GO:0090335~regulation of brown fat cell differentiation	2	1.01523	0.053041	SIRT1, MTOR	197	5	18082	36.7147	1	0.244007	0.214015
GOTERM_BP_DIRECT	GO:0045541~negative regulation of cholesterol biosynthetic process	2	1.01523	0.053041	APOE, SOD1	197	5	18082	36.7147	1	0.244007	0.214015
GOTERM_BP_DIRECT	GO:0001660~fever generation	2	1.01523	0.053041	IL1A, IL1B	197	5	18082	36.7147	1	0.244007	0.214015
GOTERM_BP_DIRECT	GO:0033599~regulation of mammary gland epithelial cell proliferation	2	1.01523	0.053041	GPX1, BAX	197	5	18082	36.7147	1	0.244007	0.214015
GOTERM_BP_DIRECT	GO:0031999~negative regulation of fatty acid beta-oxidation	2	1.01523	0.053041	CNR1, AKT1	197	5	18082	36.7147	1	0.244007	0.214015
GOTERM_BP_DIRECT	GO:0014063~negative regulation of serotonin secretion	2	1.01523	0.053041	HRH3, MAOB	197	5	18082	36.7147	1	0.244007	0.214015
GOTERM_BP_DIRECT	GO:1900103~positive regulation of endoplasmic reticulum unfolded protein response	2	1.01523	0.053041	BAX, PIK3R1	197	5	18082	36.7147	1	0.244007	0.214015
GOTERM_BP_DIRECT	GO:0022614~membrane to membrane docking	2	1.01523	0.053041	VCAM1, ICAM1	197	5	18082	36.7147	1	0.244007	0.214015
GOTERM_BP_DIRECT	GO:0010193~response to ozone	2	1.01523	0.053041	CAT, CYP2E1	197	5	18082	36.7147	1	0.244007	0.214015
GOTERM_BP_DIRECT	GO:0032025~response to cobalt ion	2	1.01523	0.053041	CASP9, CASP8	197	5	18082	36.7147	1	0.244007	0.214015
GOTERM_BP_DIRECT	GO:0031284~positive regulation of guanylate cyclase activity	2	1.01523	0.053041	NOS2, NOS1	197	5	18082	36.7147	1	0.244007	0.214015
GOTERM_BP_DIRECT	GO:0071871~response to epinephrine	2	1.01523	0.053041	PENK, ABL1	197	5	18082	36.7147	1	0.244007	0.214015
GOTERM_BP_DIRECT	GO:0046878~positive regulation of saliva secretion	2	1.01523	0.053041	ADRB1, TAC1	197	5	18082	36.7147	1	0.244007	0.214015
GOTERM_BP_DIRECT	GO:1900015~regulation of cytokine production involved in inflammatory response	2	1.01523	0.053041	NOS2, MAPK14	197	5	18082	36.7147	1	0.244007	0.214015
GOTERM_BP_DIRECT	GO:1900086~positive regulation of peptidyl-tyrosine autophosphorylation	2	1.01523	0.053041	ACE, VEGFA	197	5	18082	36.7147	1	0.244007	0.214015
GOTERM_BP_DIRECT	GO:0045444~fat cell differentiation	4	2.03046	0.054495	NR4A1, GSK3B, GPX1, PPARG	197	79	18082	4.64743	1	0.250259	0.219499
GOTERM_BP_DIRECT	GO:0051480~regulation of cytosolic calcium ion concentration	3	1.52284	0.0550673	RYR1, CAV1, F2	197	35	18082	7.86744	1	0.251573	0.220651
GOTERM_BP_DIRECT	GO:0006953~acute-phase response	3	1.52284	0.0550673	ITIH4, IL6, F2	197	35	18082	7.86744	1	0.251573	0.220651
GOTERM_BP_DIRECT	GO:0010043~response to zinc ion	3	1.52284	0.0550673	VCAM1, TH, SOD2	197	35	18082	7.86744	1	0.251573	0.220651
GOTERM_BP_DIRECT	GO:0016477~cell migration	6	3.04569	0.0572491	GSK3B, SRC, MMP2, CXCR4, NRG1, VEGFA	197	191	18082	2.88336	1	0.261087	0.228996
GOTERM_BP_DIRECT	GO:0000902~cell morphogenesis	4	2.03046	0.0578963	BCL2, NOX4, NRG1, MAPK14	197	81	18082	4.53268	1	0.261799	0.22962
GOTERM_BP_DIRECT	GO:0071364~cellular response to epidermal growth factor stimulus	3	1.52284	0.0579016	BECN1, GSTP1, AKT1	197	36	18082	7.6489	1	0.261799	0.22962
GOTERM_BP_DIRECT	GO:0002931~response to ischemia	3	1.52284	0.0579016	EGR1, CAV1, BCL2	197	36	18082	7.6489	1	0.261799	0.22962
GOTERM_BP_DIRECT	GO:0048008~platelet-derived growth factor receptor signaling pathway	3	1.52284	0.0579016	SRC, ABL1, PLAT	197	36	18082	7.6489	1	0.261799	0.22962
GOTERM_BP_DIRECT	GO:0048754~branching morphogenesis of an epithelial tube	3	1.52284	0.0579016	EGF, IGF1, VEGFA	197	36	18082	7.6489	1	0.261799	0.22962
GOTERM_BP_DIRECT	GO:0008643~carbohydrate transport	3	1.52284	0.0607856	AKT2, SLC2A1, AKT1	197	37	18082	7.44217	1	0.273899	0.240233
GOTERM_BP_DIRECT	GO:0031648~protein destabilization	3	1.52284	0.0607856	SRC, SIRT1, SNCA	197	37	18082	7.44217	1	0.273899	0.240233
GOTERM_BP_DIRECT	GO:0001933~negative regulation of protein phosphorylation	4	2.03046	0.0631818	HSPA4, ARRB2, MTOR, SNCA	197	84	18082	4.3708	1	0.276293	0.242333
GOTERM_BP_DIRECT	GO:0042423~catecholamine biosynthetic process	2	1.01523	0.0633084	TH, DBH	197	6	18082	30.5956	1	0.276293	0.242333
GOTERM_BP_DIRECT	GO:0014910~regulation of smooth muscle cell migration	2	1.01523	0.0633084	ACE, PLAU	197	6	18082	30.5956	1	0.276293	0.242333
GOTERM_BP_DIRECT	GO:0060669~embryonic placenta morphogenesis	2	1.01523	0.0633084	SETD2, VCAM1	197	6	18082	30.5956	1	0.276293	0.242333
GOTERM_BP_DIRECT	GO:0071287~cellular response to manganese ion	2	1.01523	0.0633084	HSPA5, TH	197	6	18082	30.5956	1	0.276293	0.242333
GOTERM_BP_DIRECT	GO:0008635~activation of cysteine-type endopeptidase activity involved in apoptotic process by cytochrome c	2	1.01523	0.0633084	APAF1, BAX	197	6	18082	30.5956	1	0.276293	0.242333
GOTERM_BP_DIRECT	GO:0051534~negative regulation of NFAT protein import into nucleus	2	1.01523	0.0633084	GSK3B, MTOR	197	6	18082	30.5956	1	0.276293	0.242333
GOTERM_BP_DIRECT	GO:0042713~sperm ejaculation	2	1.01523	0.0633084	OXT, SLC6A4	197	6	18082	30.5956	1	0.276293	0.242333
GOTERM_BP_DIRECT	GO:0015872~dopamine transport	2	1.01523	0.0633084	DRD1, SLC6A3	197	6	18082	30.5956	1	0.276293	0.242333
GOTERM_BP_DIRECT	GO:0051222~positive regulation of protein transport	2	1.01523	0.0633084	SRC, TNF	197	6	18082	30.5956	1	0.276293	0.242333
GOTERM_BP_DIRECT	GO:0042738~exogenous drug catabolic process	2	1.01523	0.0633084	CYP1A2, NOS1	197	6	18082	30.5956	1	0.276293	0.242333
GOTERM_BP_DIRECT	GO:0006527~arginine catabolic process	2	1.01523	0.0633084	NOS2, NOS1	197	6	18082	30.5956	1	0.276293	0.242333
GOTERM_BP_DIRECT	GO:0007262~STAT protein import into nucleus	2	1.01523	0.0633084	EGF, PRL	197	6	18082	30.5956	1	0.276293	0.242333
GOTERM_BP_DIRECT	GO:0050996~positive regulation of lipid catabolic process	2	1.01523	0.0633084	IL1B, PRKCE	197	6	18082	30.5956	1	0.276293	0.242333
GOTERM_BP_DIRECT	GO:0021853~cerebral cortex GABAergic interneuron migration	2	1.01523	0.0633084	DRD1, DRD2	197	6	18082	30.5956	1	0.276293	0.242333
GOTERM_BP_DIRECT	GO:0061154~endothelial tube morphogenesis	2	1.01523	0.0633084	CTNNB1, CXCR4	197	6	18082	30.5956	1	0.276293	0.242333
GOTERM_BP_DIRECT	GO:0090003~regulation of establishment of protein localization to plasma membrane	2	1.01523	0.0633084	PIK3R2, PIK3R1	197	6	18082	30.5956	1	0.276293	0.242333
GOTERM_BP_DIRECT	GO:0090031~positive regulation of steroid hormone biosynthetic process	2	1.01523	0.0633084	POR, IGF1	197	6	18082	30.5956	1	0.276293	0.242333
GOTERM_BP_DIRECT	GO:2000553~positive regulation of T-helper 2 cell cytokine production	2	1.01523	0.0633084	IL6, NLRP3	197	6	18082	30.5956	1	0.276293	0.242333
GOTERM_BP_DIRECT	GO:0030534~adult behavior	3	1.52284	0.0637178	SLC1A2, DRD2, GABRG2	197	38	18082	7.24633	1	0.277162	0.243095
GOTERM_BP_DIRECT	GO:0072593~reactive oxygen species metabolic process	3	1.52284	0.0637178	BCL2, NOX4, SOD1	197	38	18082	7.24633	1	0.277162	0.243095
GOTERM_BP_DIRECT	GO:2001235~positive regulation of apoptotic signaling pathway	3	1.52284	0.0666968	MAPK8, ADORA2A, APAF1	197	39	18082	7.06052	1	0.289166	0.253623
GOTERM_BP_DIRECT	GO:0005977~glycogen metabolic process	3	1.52284	0.0666968	GSK3B, AKT2, AKT1	197	39	18082	7.06052	1	0.289166	0.253623
GOTERM_BP_DIRECT	GO:0050714~positive regulation of protein secretion	3	1.52284	0.0697214	IL1A, ADORA2A, IGF1	197	40	18082	6.88401	1	0.301288	0.264256
GOTERM_BP_DIRECT	GO:0001569~patterning of blood vessels	3	1.52284	0.0697214	CTNNB1, CXCR4, VEGFA	197	40	18082	6.88401	1	0.301288	0.264256
GOTERM_BP_DIRECT	GO:0097191~extrinsic apoptotic signaling pathway	3	1.52284	0.0727902	CASP8, BAX, TNF	197	41	18082	6.71611	1	0.304487	0.267062
GOTERM_BP_DIRECT	GO:0030217~T cell differentiation	3	1.52284	0.0727902	EGR1, BCL2, CTNNB1	197	41	18082	6.71611	1	0.304487	0.267062
GOTERM_BP_DIRECT	GO:0038083~peptidyl-tyrosine autophosphorylation	3	1.52284	0.0727902	SRC, ABL1, MAPK3	197	41	18082	6.71611	1	0.304487	0.267062
GOTERM_BP_DIRECT	GO:0014047~glutamate secretion	2	1.01523	0.0734651	GRM2, BDNF	197	7	18082	26.2248	1	0.304487	0.267062
GOTERM_BP_DIRECT	GO:0001505~regulation of neurotransmitter levels	2	1.01523	0.0734651	GABRA2, HRH3	197	7	18082	26.2248	1	0.304487	0.267062
GOTERM_BP_DIRECT	GO:0060664~epithelial cell proliferation involved in salivary gland morphogenesis	2	1.01523	0.0734651	IL6, TNF	197	7	18082	26.2248	1	0.304487	0.267062
GOTERM_BP_DIRECT	GO:0001955~blood vessel maturation	2	1.01523	0.0734651	DDIT3, MMP2	197	7	18082	26.2248	1	0.304487	0.267062
GOTERM_BP_DIRECT	GO:0045630~positive regulation of T-helper 2 cell differentiation	2	1.01523	0.0734651	IL6, NLRP3	197	7	18082	26.2248	1	0.304487	0.267062
GOTERM_BP_DIRECT	GO:0060440~trachea formation	2	1.01523	0.0734651	CTNNB1, MAPK3	197	7	18082	26.2248	1	0.304487	0.267062
GOTERM_BP_DIRECT	GO:0051971~positive regulation of transmission of nerve impulse	2	1.01523	0.0734651	IL6, HCRT	197	7	18082	26.2248	1	0.304487	0.267062
GOTERM_BP_DIRECT	GO:0090279~regulation of calcium ion import	2	1.01523	0.0734651	EGF, CTNNB1	197	7	18082	26.2248	1	0.304487	0.267062
GOTERM_BP_DIRECT	GO:0072655~establishment of protein localization to mitochondrion	2	1.01523	0.0734651	DDIT3, AKT1	197	7	18082	26.2248	1	0.304487	0.267062
GOTERM_BP_DIRECT	GO:0032611~interleukin-1 beta production	2	1.01523	0.0734651	IL1B, NLRP3	197	7	18082	26.2248	1	0.304487	0.267062
GOTERM_BP_DIRECT	GO:0060527~prostate epithelial cord arborization involved in prostate glandular acinus morphogenesis	2	1.01523	0.0734651	IGF1, ESR1	197	7	18082	26.2248	1	0.304487	0.267062
GOTERM_BP_DIRECT	GO:0043496~regulation of protein homodimerization activity	2	1.01523	0.0734651	BCL2, BAX	197	7	18082	26.2248	1	0.304487	0.267062
GOTERM_BP_DIRECT	GO:0060011~Sertoli cell proliferation	2	1.01523	0.0734651	BAX, ESR1	197	7	18082	26.2248	1	0.304487	0.267062
GOTERM_BP_DIRECT	GO:0071229~cellular response to acid chemical	2	1.01523	0.0734651	BDNF, NGF	197	7	18082	26.2248	1	0.304487	0.267062
GOTERM_BP_DIRECT	GO:0048864~stem cell development	2	1.01523	0.0734651	SETD2, FGF2	197	7	18082	26.2248	1	0.304487	0.267062
GOTERM_BP_DIRECT	GO:0006975~DNA damage induced protein phosphorylation	2	1.01523	0.0734651	ABL1, MAPK3	197	7	18082	26.2248	1	0.304487	0.267062
GOTERM_BP_DIRECT	GO:2000144~positive regulation of DNA-templated transcription, initiation	2	1.01523	0.0734651	JUN, CTNNB1	197	7	18082	26.2248	1	0.304487	0.267062
GOTERM_BP_DIRECT	GO:0060179~male mating behavior	2	1.01523	0.0734651	OXT, GRIN1	197	7	18082	26.2248	1	0.304487	0.267062
GOTERM_BP_DIRECT	GO:0042421~norepinephrine biosynthetic process	2	1.01523	0.0734651	TH, DBH	197	7	18082	26.2248	1	0.304487	0.267062
GOTERM_BP_DIRECT	GO:2000641~regulation of early endosome to late endosome transport	2	1.01523	0.0734651	SRC, MAPK3	197	7	18082	26.2248	1	0.304487	0.267062
GOTERM_BP_DIRECT	GO:0060509~Type I pneumocyte differentiation	2	1.01523	0.0734651	CREB1, IGF1	197	7	18082	26.2248	1	0.304487	0.267062
GOTERM_BP_DIRECT	GO:0071455~cellular response to hyperoxia	2	1.01523	0.0734651	CAV1, PPARG	197	7	18082	26.2248	1	0.304487	0.267062
GOTERM_BP_DIRECT	GO:0095500~acetylcholine receptor signaling pathway	2	1.01523	0.0734651	CHRNB2, CHRNA4	197	7	18082	26.2248	1	0.304487	0.267062
GOTERM_BP_DIRECT	GO:0019221~cytokine-mediated signaling pathway	5	2.53807	0.0745904	IL1A, IL6, IL1B, KRAS, TNFRSF1A	197	146	18082	3.14338	1	0.308666	0.270727
GOTERM_BP_DIRECT	GO:0006955~immune response	7	3.5533	0.0758393	IL1A, IL6, IL1B, FTH1, OPRK1, TNF, TNFRSF1A	197	272	18082	2.36216	1	0.313342	0.274828
GOTERM_BP_DIRECT	GO:0048013~ephrin receptor signaling pathway	3	1.52284	0.0790551	SRC, GRIN2B, GRIN1	197	43	18082	6.40373	1	0.326118	0.286034
GOTERM_BP_DIRECT	GO:0048668~collateral sprouting	2	1.01523	0.0835121	BDNF, ABL1	197	8	18082	22.9467	1	0.334049	0.292989
GOTERM_BP_DIRECT	GO:0010863~positive regulation of phospholipase C activity	2	1.01523	0.0835121	FGF2, ESR1	197	8	18082	22.9467	1	0.334049	0.292989
GOTERM_BP_DIRECT	GO:0001878~response to yeast	2	1.01523	0.0835121	APP, IL6	197	8	18082	22.9467	1	0.334049	0.292989
GOTERM_BP_DIRECT	GO:0006584~catecholamine metabolic process	2	1.01523	0.0835121	MAOA, COMT	197	8	18082	22.9467	1	0.334049	0.292989
GOTERM_BP_DIRECT	GO:0060087~relaxation of vascular smooth muscle	2	1.01523	0.0835121	KCNMA1, SOD1	197	8	18082	22.9467	1	0.334049	0.292989
GOTERM_BP_DIRECT	GO:0048672~positive regulation of collateral sprouting	2	1.01523	0.0835121	BDNF, NGF	197	8	18082	22.9467	1	0.334049	0.292989
GOTERM_BP_DIRECT	GO:0032229~negative regulation of synaptic transmission, GABAergic	2	1.01523	0.0835121	CNR2, BDNF	197	8	18082	22.9467	1	0.334049	0.292989
GOTERM_BP_DIRECT	GO:2001020~regulation of response to DNA damage stimulus	2	1.01523	0.0835121	CASP9, ABL1	197	8	18082	22.9467	1	0.334049	0.292989
GOTERM_BP_DIRECT	GO:0032098~regulation of appetite	2	1.01523	0.0835121	POMC, NPY	197	8	18082	22.9467	1	0.334049	0.292989
GOTERM_BP_DIRECT	GO:0008088~axo-dendritic transport	2	1.01523	0.0835121	APP, MAPT	197	8	18082	22.9467	1	0.334049	0.292989
GOTERM_BP_DIRECT	GO:0045986~negative regulation of smooth muscle contraction	2	1.01523	0.0835121	ADRB1, ADRB2	197	8	18082	22.9467	1	0.334049	0.292989
GOTERM_BP_DIRECT	GO:0032872~regulation of stress-activated MAPK cascade	2	1.01523	0.0835121	GSTP1, MAPK3	197	8	18082	22.9467	1	0.334049	0.292989
GOTERM_BP_DIRECT	GO:0060406~positive regulation of penile erection	2	1.01523	0.0835121	OXT, DRD4	197	8	18082	22.9467	1	0.334049	0.292989
GOTERM_BP_DIRECT	GO:0010764~negative regulation of fibroblast migration	2	1.01523	0.0835121	BRAF, FGF2	197	8	18082	22.9467	1	0.334049	0.292989
GOTERM_BP_DIRECT	GO:0040012~regulation of locomotion	2	1.01523	0.0835121	DRD3, SNCA	197	8	18082	22.9467	1	0.334049	0.292989
GOTERM_BP_DIRECT	GO:1901386~negative regulation of voltage-gated calcium channel activity	2	1.01523	0.0835121	DRD2, DRD4	197	8	18082	22.9467	1	0.334049	0.292989
GOTERM_BP_DIRECT	GO:0051963~regulation of synapse assembly	2	1.01523	0.0835121	CHRNB2, GRIN1	197	8	18082	22.9467	1	0.334049	0.292989
GOTERM_BP_DIRECT	GO:0001696~gastric acid secretion	2	1.01523	0.0835121	CCKBR, GHRL	197	8	18082	22.9467	1	0.334049	0.292989
GOTERM_BP_DIRECT	GO:0001776~leukocyte homeostasis	2	1.01523	0.0835121	BCL2, BAX	197	8	18082	22.9467	1	0.334049	0.292989
GOTERM_BP_DIRECT	GO:0014909~smooth muscle cell migration	2	1.01523	0.0835121	PLAU, PLAT	197	8	18082	22.9467	1	0.334049	0.292989
GOTERM_BP_DIRECT	GO:0006469~negative regulation of protein kinase activity	4	2.03046	0.0843611	IL6, ADORA2A, AKT1, DRD1	197	95	18082	3.86471	1	0.336933	0.29552
GOTERM_BP_DIRECT	GO:0007193~adenylate cyclase-inhibiting G-protein coupled receptor signaling pathway	3	1.52284	0.0854816	OPRD1, GABBR1, OPRM1	197	45	18082	6.11912	1	0.339863	0.29809
GOTERM_BP_DIRECT	GO:0007173~epidermal growth factor receptor signaling pathway	3	1.52284	0.0854816	SRC, EGF, ABL1	197	45	18082	6.11912	1	0.339863	0.29809
GOTERM_BP_DIRECT	GO:0006879~cellular iron ion homeostasis	3	1.52284	0.0854816	FTH1, HMOX1, SOD1	197	45	18082	6.11912	1	0.339863	0.29809
GOTERM_BP_DIRECT	GO:0006974~cellular response to DNA damage stimulus	9	4.56853	0.0875892	CASP9, CASP3, ABL1, BCL2, AKT1, BAX, MAPK14, SIRT1, MAPK3	197	420	18082	1.96686	1	0.347719	0.304979
GOTERM_BP_DIRECT	GO:0034644~cellular response to UV	3	1.52284	0.0887523	CASP9, BAX, PIK3R1	197	46	18082	5.9861	1	0.350751	0.307639
GOTERM_BP_DIRECT	GO:0045597~positive regulation of cell differentiation	3	1.52284	0.0887523	JUN, GDNF, FGF2	197	46	18082	5.9861	1	0.350751	0.307639
GOTERM_BP_DIRECT	GO:0010506~regulation of autophagy	3	1.52284	0.0887523	BCL2, PIK3R2, MAPT	197	46	18082	5.9861	1	0.350751	0.307639
GOTERM_BP_DIRECT	GO:0032870~cellular response to hormone stimulus	3	1.52284	0.0920597	JUN, PRL, FOS	197	47	18082	5.85873	1	0.354951	0.311323
GOTERM_BP_DIRECT	GO:0009411~response to UV	3	1.52284	0.0920597	CASP9, MAPK8, CASP3	197	47	18082	5.85873	1	0.354951	0.311323
GOTERM_BP_DIRECT	GO:0003084~positive regulation of systemic arterial blood pressure	2	1.01523	0.0934508	ACE, ADRB1	197	9	18082	20.3971	1	0.354951	0.311323
GOTERM_BP_DIRECT	GO:0060426~lung vasculature development	2	1.01523	0.0934508	IGF1, VEGFA	197	9	18082	20.3971	1	0.354951	0.311323
GOTERM_BP_DIRECT	GO:0009437~carnitine metabolic process	2	1.01523	0.0934508	POR, SLC22A5	197	9	18082	20.3971	1	0.354951	0.311323
GOTERM_BP_DIRECT	GO:0045906~negative regulation of vasoconstriction	2	1.01523	0.0934508	MMP2, NOS1	197	9	18082	20.3971	1	0.354951	0.311323
GOTERM_BP_DIRECT	GO:0045823~positive regulation of heart contraction	2	1.01523	0.0934508	ADRB1, ADRB2	197	9	18082	20.3971	1	0.354951	0.311323
GOTERM_BP_DIRECT	GO:0071243~cellular response to arsenic-containing substance	2	1.01523	0.0934508	GSTO1, HMOX1	197	9	18082	20.3971	1	0.354951	0.311323
GOTERM_BP_DIRECT	GO:0014050~negative regulation of glutamate secretion	2	1.01523	0.0934508	HRH3, IL1B	197	9	18082	20.3971	1	0.354951	0.311323
GOTERM_BP_DIRECT	GO:0032966~negative regulation of collagen biosynthetic process	2	1.01523	0.0934508	IL6, PPARG	197	9	18082	20.3971	1	0.354951	0.311323
GOTERM_BP_DIRECT	GO:0030814~regulation of cAMP metabolic process	2	1.01523	0.0934508	DRD2, DRD3	197	9	18082	20.3971	1	0.354951	0.311323
GOTERM_BP_DIRECT	GO:0070474~positive regulation of uterine smooth muscle contraction	2	1.01523	0.0934508	ABAT, OXT	197	9	18082	20.3971	1	0.354951	0.311323
GOTERM_BP_DIRECT	GO:0060982~coronary artery morphogenesis	2	1.01523	0.0934508	CTNNB1, VEGFA	197	9	18082	20.3971	1	0.354951	0.311323
GOTERM_BP_DIRECT	GO:0009404~toxin metabolic process	2	1.01523	0.0934508	CYP1A2, FMO1	197	9	18082	20.3971	1	0.354951	0.311323
GOTERM_BP_DIRECT	GO:0071639~positive regulation of monocyte chemotactic protein-1 production	2	1.01523	0.0934508	IL1A, IL1B	197	9	18082	20.3971	1	0.354951	0.311323
GOTERM_BP_DIRECT	GO:0005979~regulation of glycogen biosynthetic process	2	1.01523	0.0934508	AKT1, MTOR	197	9	18082	20.3971	1	0.354951	0.311323
GOTERM_BP_DIRECT	GO:0021984~adenohypophysis development	2	1.01523	0.0934508	DRD2, SLC6A3	197	9	18082	20.3971	1	0.354951	0.311323
GOTERM_BP_DIRECT	GO:0034332~adherens junction organization	2	1.01523	0.0934508	SRC, CTNNB1	197	9	18082	20.3971	1	0.354951	0.311323
GOTERM_BP_DIRECT	GO:2000774~positive regulation of cellular senescence	2	1.01523	0.0934508	KRAS, SIRT1	197	9	18082	20.3971	1	0.354951	0.311323
GOTERM_BP_DIRECT	GO:0051926~negative regulation of calcium ion transport	2	1.01523	0.0934508	NOS1, ICAM1	197	9	18082	20.3971	1	0.354951	0.311323
GOTERM_BP_DIRECT	GO:1900027~regulation of ruffle assembly	2	1.01523	0.0934508	CAV1, ICAM1	197	9	18082	20.3971	1	0.354951	0.311323
GOTERM_BP_DIRECT	GO:0010579~positive regulation of adenylate cyclase activity involved in G-protein coupled receptor signaling pathway	2	1.01523	0.0934508	ADORA2A, DRD1	197	9	18082	20.3971	1	0.354951	0.311323
GOTERM_BP_DIRECT	GO:0060346~bone trabecula formation	2	1.01523	0.0934508	MMP2, VEGFA	197	9	18082	20.3971	1	0.354951	0.311323
GOTERM_BP_DIRECT	GO:0050667~homocysteine metabolic process	2	1.01523	0.0934508	MTHFR, NOX4	197	9	18082	20.3971	1	0.354951	0.311323
GOTERM_BP_DIRECT	GO:0071435~potassium ion export	2	1.01523	0.0934508	KCNH2, KCNQ1	197	9	18082	20.3971	1	0.354951	0.311323
GOTERM_BP_DIRECT	GO:2000008~regulation of protein localization to cell surface	2	1.01523	0.0934508	EGF, CTNNB1	197	9	18082	20.3971	1	0.354951	0.311323
GOTERM_BP_DIRECT	GO:1901380~negative regulation of potassium ion transmembrane transport	2	1.01523	0.0934508	KCNH2, CAV1	197	9	18082	20.3971	1	0.354951	0.311323
GOTERM_BP_DIRECT	GO:0043280~positive regulation of cysteine-type endopeptidase activity involved in apoptotic process	3	1.52284	0.0954026	NLRP3, TNF, SIRT1	197	48	18082	5.73668	1	0.361324	0.316912
GOTERM_BP_DIRECT	GO:0048286~lung alveolus development	3	1.52284	0.0954026	ACE, IGF1, VEGFA	197	48	18082	5.73668	1	0.361324	0.316912
GOTERM_BP_DIRECT	GO:0030819~positive regulation of cAMP biosynthetic process	3	1.52284	0.09878	ADORA2A, ADRB1, DRD1	197	49	18082	5.6196	1	0.373043	0.327191
GOTERM_BP_DIRECT	GO:0030838~positive regulation of actin filament polymerization	3	1.52284	0.09878	PRKCE, MTOR, ICAM1	197	49	18082	5.6196	1	0.373043	0.327191
GOTERM_BP_DIRECT	GO:0090090~negative regulation of canonical Wnt signaling pathway	4	2.03046	0.0992113	EGR1, CAV1, DDIT3, MAPK14	197	102	18082	3.59948	1	0.374136	0.328149
GOTERM_CC_DIRECT	GO:0043005~neuron projection	39	19.797	1.1793e-25	OPRD1, GRIA2, ACHE, APP, TPH1, SRC, CHAT, SLC1A2, ATP1A2, ABAT, PIK3R1, SLC6A2, GRM1, SLC6A3, SLC6A4, GRM3, GRM2, GRIN2A, CASP8, CNR2, HRH3, MAP2, NPY, ABL1, SLC18A2, GABBR1, OPRK1, BRAF, FOS, OPRM1, GRIN2B, ESR1, NFKB1, SOD1, MAPK10, GRIN3A, TH, CTNNB1, MAPT	196	420	19662	9.31509	3.98602e-23	3.51385e-23	2.83811e-23
GOTERM_CC_DIRECT	GO:0030424~axon	37	18.7817	2.0792e-25	ACHE, APP, GSK3B, CHRNA7, CHAT, SLC1A2, ADRB2, DBH, COMT, GRM1, SLC6A3, GRM3, GRM2, MAPK8, CNR1, PENK, DRD1, TAC1, DRD2, DRD4, SNCA, GABRA2, MAP2K4, GSTO1, BDNF, GAD1, GAD2, CCK, NRG1, SIRT1, GABRG2, TNFRSF1A, CREB1, ADORA2A, TH, GHRL, MAPT	196	370	19662	10.0316	7.0277e-23	3.51385e-23	2.83811e-23
GOTERM_CC_DIRECT	GO:0043025~neuronal cell body	42	21.3198	6.52711e-25	GRIA2, ACHE, GSK3B, CHRNA4, CHRNA7, CHAT, ITPR1, DBH, NTS, GRM1, SLC6A3, CNR2, MAP2, PENK, ABL1, APOE, DRD1, TAC1, SLC18A2, DRD4, GRIA3, GABRA2, NQO1, GABBR1, SRD5A1, BDNF, ANXA5, CYBB, OPRK1, CCK, IGF1, PDYN, MTOR, GRIN1, SOD1, GRIN3B, GRIN3A, GAL, ADORA2A, TH, KCNMA1, PNOC	196	534	19662	7.89005	2.20616e-22	7.35388e-23	5.93967e-23
GOTERM_CC_DIRECT	GO:0030425~dendrite	39	19.797	2.99266e-23	BECN1, GRIA2, ACHE, GSK3B, CHRNA4, CHRNA7, ITPR1, ADRB2, DBH, COMT, GRM1, GRM2, CNR2, MAP2, PENK, NOS1, APOE, DRD1, DRD2, DRD4, GRIA3, GABRA2, GABBR1, GABRA6, BDNF, ANXA5, CYBB, OPRK1, CCK, NRG1, OPRM1, PDYN, MTOR, GRIN1, ADORA2A, TH, KCNMA1, PNOC, MAPT	196	490	19662	7.98436	1.01152e-20	2.5288e-21	2.04249e-21
GOTERM_CC_DIRECT	GO:0045211~postsynaptic membrane	29	14.7208	5.51671e-23	OPRD1, GABRB2, GRIA2, ACHE, CHRNA2, CHRNA4, CHRNA7, ARRB2, COMT, GRM1, GRM3, GRM2, GRIN2A, GRIA3, CHRNB2, GABRA2, GABRA1, GABBR1, GABRA6, SIGMAR1, GRIN2C, GRIN2B, GABRG2, GRIN1, GRIN2D, GRIN3B, GRIN3A, ADORA2A, KCNMA1	196	222	19662	13.1044	1.86465e-20	3.7293e-21	3.01212e-21
GOTERM_CC_DIRECT	GO:0045202~synapse	38	19.2893	8.49613e-22	GABRB2, GRIA2, ACHE, CHRNA2, CHRNA4, CHRNA7, SLC1A2, ATP1A2, PLAT, DBH, GRM2, GRIN2A, HRH3, ABL1, NOS1, HCRT, GRIA3, SNCA, CHRNB2, GABRA2, GABRA1, GABBR1, GABRA6, GAD1, SIGMAR1, GAD2, OPRK1, MTHFR, NRG1, GRIN2C, GRIN2B, GABRG2, GRIN1, GRIN2D, TNFRSF1A, GRIN3B, GRIN3A, CTNNB1	196	505	19662	7.54856	2.87169e-19	4.78615e-20	3.86574e-20
GOTERM_CC_DIRECT	GO:0005886~plasma membrane	104	52.7919	2.36689e-17	APP, COMT, TNF, ICAM1, AKT2, AKT3, AKT1, KCNH2, CHRNB2, PRKCE, CYBB, PDYN, SDHB, GABRG2, KCNQ1, GRIA2, SLC22A5, CHRNA2, CHRNA4, CHRNA7, SLC1A2, ITPR1, ADRB1, PIK3R1, ADRB2, GRIN2A, HRH3, PENK, HMOX1, APOE, DRD1, TAC1, DRD2, DRD3, GRIA3, DRD4, VCAM1, ACE, HSPA5, CAV1, BRAF, IGF1, GRIN2C, ESR1, GRIN2B, GRIN2D, NFKBIA, GRIN3B, PNOC, NOX4, RYR1, GSK3B, GABRB2, ACHE, SLC2A1, ARRB2, PIK3C2A, SLC6A2, SL…	196	4874	19662	2.14052	8.00008e-15	1.14287e-15	9.23086e-16
GOTERM_CC_DIRECT	GO:0043197~dendritic spine	20	10.1523	4.5909e-16	APP, GRIA2, GSK3B, GABBR1, CHRNA7, SLC1A2, ATP1A2, ADRB2, ARRB2, COMT, GRIN2B, GRM1, GRIN1, GRM3, GRIN2A, NOS1, DRD1, DRD2, DRD4, GRIA3	196	148	19662	13.5563	1.50102e-13	1.93966e-14	1.56664e-14
GOTERM_CC_DIRECT	GO:0005829~cytosol	58	29.4416	5.62136e-16	GSK3B, GABRB2, SLC2A1, ARRB2, COMT, SLC6A4, CASP9, CASP8, AKT2, CASP3, AKT1, PDE4A, NOS1, YWHAH, MAP2K4, GPX1, APAF1, GPX4, GSTO1, PRKCE, ANXA5, FOS, SIRT1, TNFRSF1A, IL1A, IL1B, CAT, PPARG, MAPT, SRC, GSTP1, GSTT1, PIK3R1, MAPK8, ABL1, HMOX1, NLRP3, APOE, RPS27A, SNCA, MAPK3, NQO1, JUN, NOS2, HSPA4, CAV1, GAD2, MTHFR, MAPK14, MTOR, NFKB1, SOD1, NFKBIA, FABP3, TH, BCL2, CTNNB1, BAX	196	1784	19662	3.26141	1.87628e-13	2.11113e-14	1.70514e-14
GOTERM_CC_DIRECT	GO:0043195~terminal bouton	17	8.62944	2.25403e-14	APP, GRIA2, BDNF, CCK, OXT, DBH, GRIN2B, ESR1, GRIN1, GRIN2A, TH, NPY, KCNMA1, SLC18A2, DRD4, GRIA3, SNCA	196	113	19662	15.0918	7.61768e-12	7.61861e-13	6.15349e-13
GOTERM_CC_DIRECT	GO:0005737~cytoplasm	117	59.3909	1.30405e-13	APP, PLAT, COMT, FGF2, AKT2, AKT3, AKT1, KCNH2, MAP2K4, PRKCE, CYBB, PDYN, GABRG2, DDIT3, KCNQ1, PPIG, SQSTM1, TPH1, CHRNA7, CHAT, ITPR1, GSTT1, ADRB1, PIK3R1, ADRB2, MAP2, ABL1, NLRP3, APOE, HCRT, DRD4, EGR1, GSTM1, ACE, HSPA5, BDNF, SRD5A1, HSPA4, CAV1, BRAF, IGF1, ESR1, NFKB1, GFAP, NFKBIA, NR4A1, IL6, TH, BCL2, RYR1, GSK3B, ACHE, SLC2A1, GPT, OXT, ARRB2, DBH, PIK3C2A, PIK3CG, CASP9, CASP8, CA…	196	6631	19662	1.77002	4.40925e-11	4.00699e-12	3.23642e-12
GOTERM_CC_DIRECT	GO:0005739~mitochondrion	53	26.9036	1.52976e-13	GSK3B, TAT, ABAT, COMT, CASP9, CASP8, CPT2, FTH1, AKT1, NOS1, GPX1, GPX4, PRKCE, MMP2, CYBB, SIRT1, SDHB, TNFRSF1A, POR, CREB1, KCNMA1, CAT, CYP2E1, DLD, BECN1, MAOB, MAOA, SRC, GSTP1, CHAT, COX5A, MAPK8, UCP2, ABL1, SNCA, MAPK3, CYB5A, HSPA5, GAD1, CAV1, BRAF, SOD2, MAPK14, ESR1, MTOR, NFKB1, SOD1, MAPK10, TH, BCL2, NOX4, BAX, KRAS	196	1721	19662	3.08935	5.17102e-11	4.30882e-12	3.4802e-12
GOTERM_CC_DIRECT	GO:0014069~postsynaptic density	21	10.6599	3.2215e-13	GRIA2, GSK3B, SRC, CHRNA7, SIGMAR1, ITPR1, ARRB2, GRIN2C, GRIN2B, GRM1, GRIN1, GRM3, MAPK10, GRIN2A, ADORA2A, MAP2, MAPT, NOS1, DRD2, CAMK2G, GRIA3	196	239	19662	8.81441	1.08899e-10	8.37589e-12	6.76514e-12
GOTERM_CC_DIRECT	GO:0016020~membrane	119	60.4061	1.00742e-12	APP, FAAH, COMT, TNF, ICAM1, PLAU, AKT2, AKT3, AKT1, KCNH2, CHRNB2, PRKCE, CYBB, SDHB, GABRG2, POR, KCNQ1, CYP2E1, GRIA2, SLC22A5, CHRNA2, MAOB, MAOA, CHRNA4, CHRNA7, SLC1A2, ITPR1, ADRB1, PIK3R1, ADRB2, GRIN2A, HRH3, HMOX1, APOE, DRD1, DRD2, DRD3, GRIA3, DRD4, VCAM1, ACE, HSPA5, SRD5A1, CAV1, BRAF, GRIN2C, ESR1, GRIN2B, GRIN2D, GFAP, GRIN3B, GRIN3A, CYP1A2, BCL2, NOX4, RYR1, GSK3B, GABRB2, ACHE,…	196	6998	19662	1.70586	3.40507e-10	2.4322e-11	1.96447e-11
GOTERM_CC_DIRECT	GO:0045121~membrane raft	21	10.6599	1.78558e-12	OPRD1, APP, GSK3B, GABBR1, CAV1, CHRNA7, SLC2A1, ITPR1, OPRM1, TNF, SLC6A2, SLC6A3, SLC6A4, TNFRSF1A, ICAM1, CASP8, CNR1, CASP3, KCNQ1, KRAS, NOS1	196	262	19662	8.04062	6.03523e-10	4.02351e-11	3.24976e-11
GOTERM_CC_DIRECT	GO:0042734~presynaptic membrane	13	6.59898	9.75496e-12	GRIA2, ACHE, GABBR1, GABRA6, CHRNA7, SLC1A2, GAD2, GRIN2B, GRM1, GRM3, GRM2, GRIN2A, ADORA2A	196	75	19662	17.3882	3.29718e-09	2.06073e-10	1.66444e-10
GOTERM_CC_DIRECT	GO:0043204~perikaryon	16	8.12183	2.58764e-11	GRIA2, MAP2K4, BDNF, ANXA5, OPRK1, CCK, OPRM1, ESR1, MAPK10, MAPK8, CNR2, TH, NPY, PENK, DRD2, GRIA3	196	150	19662	10.7004	8.74623e-09	5.14484e-10	4.15545e-10
GOTERM_CC_DIRECT	GO:0043679~axon terminus	13	6.59898	5.19249e-11	OPRD1, GAD1, ANXA5, OPRK1, NTS, PDYN, PNOC, PENK, DRD1, DRD2, SLC18A2, DRD4, SNCA	196	86	19662	15.1641	1.75506e-08	9.75035e-10	7.87528e-10
GOTERM_CC_DIRECT	GO:0005615~extracellular space	44	22.335	1.90126e-10	ACHE, APP, GRP, GSTP1, PLAT, GPT, OXT, DBH, FGF2, TNF, ICAM1, PLAU, NPY, APOE, TAC1, RPS27A, GUSB, SNCA, GABBR1, ACE, VCAM1, NOS2, EGF, BDNF, MMP2, ANXA5, CCK, NRG1, IGF1, NGF, F2, MMP9, VEGFA, SOD1, TNFRSF1A, POMC, IL1A, IL6, FABP3, GAL, GDNF, IL1B, CAT, GHRL	196	1504	19662	2.93479	6.42624e-08	3.38223e-09	2.7318e-09
GOTERM_CC_DIRECT	GO:0005887~integral component of plasma membrane	37	18.7817	3.89833e-10	OPRD1, GABRB2, GRIA2, SLC22A5, SLC1A2, SLC2A1, ADRB1, ATP1A2, ADRB2, TNF, SLC6A2, GRM1, SLC6A3, SLC6A4, ICAM1, GRM3, GRM2, DRD1, DRD2, DRD3, SLC18A2, DRD4, KCNH2, GABRA1, GABBR1, ABCC2, GABRA6, CAV1, CYBB, OPRK1, NRG1, OPRM1, GABRG2, GRIN1, TNFRSF1A, ADORA2A, KCNQ1	196	1126	19662	3.29636	1.31764e-07	6.58818e-09	5.32122e-09
GOTERM_CC_DIRECT	GO:0030054~cell junction	29	14.7208	5.95796e-10	GABRB2, GRIA2, ACHE, CHRNA2, CHRNA4, CHRNA7, CXCR4, GRM2, GRIN2A, HCRT, GRIA3, SNCA, CHRNB2, GABRA2, GABRA1, GABBR1, GABRA6, SIGMAR1, GAD2, GRIN2C, GRIN2B, GABRG2, GRIN1, GRIN2D, TJP1, GRIN3B, GRIN3A, CTNNB1, NOX4	196	718	19662	4.05177	2.01379e-07	9.58947e-09	7.74534e-09
GOTERM_CC_DIRECT	GO:0017146~NMDA selective glutamate receptor complex	7	3.5533	7.74749e-10	GRIN3B, GRIN2A, GRIN3A, GRIN2C, GRIN2B, GRIN1, GRIN2D	196	12	19662	58.5179	2.61865e-07	1.1903e-08	9.61393e-09
GOTERM_CC_DIRECT	GO:0048471~perinuclear region of cytoplasm	27	13.7056	5.63011e-09	ACHE, APP, GSK3B, SRC, ITPR1, NPY, ABL1, HMOX1, PDE4A, NOS1, HCRT, SNCA, KCNH2, NOS2, SRD5A1, BDNF, PRKCE, CAV1, CYBB, GAD2, ESR1, KCNMA1, BCL2, CTNNB1, NOX4, BAX, PPARG	196	692	19662	3.91408	1.90297e-06	8.27381e-08	6.68269e-08
GOTERM_CC_DIRECT	GO:0043198~dendritic shaft	10	5.07614	8.57453e-09	GRIA2, APP, GSK3B, GABBR1, MAP2, CHRNA7, SLC1A2, CTNNB1, DRD1, GRIA3	196	61	19662	16.4453	2.89819e-06	1.20758e-07	9.75353e-08
GOTERM_CC_DIRECT	GO:0005783~endoplasmic reticulum	37	18.7817	2.73101e-08	BECN1, GRIA2, FAAH, ITPR1, GRIN2A, ABL1, HMOX1, NLRP3, APOE, DRD1, HCRT, GUSB, CYB5A, VCAM1, HSPA5, SRD5A1, PRKCE, CAV1, SIGMAR1, ANXA5, CYBB, FMO1, FOS, FMO3, MTOR, GRIN1, POR, KCNQ1, CAT, KCNMA1, CYP1A2, BCL2, NOX4, BAX, P4HB, CYP2E1, SQSTM1	196	1323	19662	2.80552	9.23076e-06	3.69232e-07	2.98226e-07
GOTERM_CC_DIRECT	GO:0009986~cell surface	24	12.1827	7.52223e-08	KCNH2, APP, GRIA2, ACHE, ABCC2, VCAM1, HSPA5, CAV1, SLC1A2, CXCR4, PLAT, TNF, SLC6A2, GRIN2B, SLC6A3, VEGFA, TNFRSF1A, ICAM1, GRIN1, TJP1, IL1A, GRIN2A, PLAU, APOE	196	629	19662	3.82765	2.54248e-05	9.7789e-07	7.89834e-07
GOTERM_CC_DIRECT	GO:0098794~postsynapse	7	3.5533	1.71955e-07	GABRA2, BDNF, GHRL, OPRM1, HCRT, DRD4, SNCA	196	26	19662	27.0082	5.81191e-05	2.07742e-06	1.67792e-06
GOTERM_CC_DIRECT	GO:0030141~secretory granule	11	5.58376	1.72094e-07	POMC, GAL, BDNF, IL1B, PLAT, OXT, PRL, HCRT, TNF, VEGFA, SOD1	196	112	19662	9.8525	5.81661e-05	2.07742e-06	1.67792e-06
GOTERM_CC_DIRECT	GO:0005901~caveola	10	5.07614	1.83709e-07	SRC, CAV1, KCNMA1, SLC2A1, HMOX1, ATP1A2, DRD1, ADRB2, NOS1, MAPK3	196	86	19662	11.6647	6.20916e-05	2.14116e-06	1.7294e-06
GOTERM_CC_DIRECT	GO:0043234~protein complex	23	11.6751	3.06975e-07	RYR1, BECN1, GRIA2, GSK3B, GSTM1, CAV1, GSTP1, ITPR1, PIK3R1, MMP9, ESR1, NFKB1, SOD1, TNFRSF1A, NFKBIA, CASP8, MAP2, KCNMA1, CTNNB1, AKT1, NOS1, GRIA3, MAPK3	196	628	19662	3.67401	0.000103752	3.45858e-06	2.79347e-06
GOTERM_CC_DIRECT	GO:0043209~myelin sheath	13	6.59898	5.02097e-07	GSTM1, HSPA5, SRD5A1, GSTO1, ATP1A2, SOD2, COX5A, SOD1, GFAP, HRH3, BCL2, RPS27A, DLD	196	192	19662	6.79225	0.000169695	5.47448e-06	4.4217e-06
GOTERM_CC_DIRECT	GO:0030426~growth cone	12	6.09137	5.5475e-07	GRIA2, APP, GSK3B, CNR1, CHRNA7, SIGMAR1, ABL1, CXCR4, MAPT, SIRT1, SNCA, GRIN1	196	159	19662	7.57104	0.000187488	5.85954e-06	4.73271e-06
GOTERM_CC_DIRECT	GO:0044297~cell body	10	5.07614	7.98387e-07	GSK3B, CASP8, GSTO1, MAP2, NRG1, BRAF, MAPT, COMT, SLC18A2, GFAP	196	102	19662	9.83493	0.000269819	8.17742e-06	6.60484e-06
GOTERM_CC_DIRECT	GO:0005576~extracellular region	40	20.3046	1.26096e-06	ACHE, ITIH4, GRP, PLAT, OXT, PRL, NTS, FGF2, TNF, PLAU, NPY, FTH1, PENK, NLRP3, APOE, TAC1, SNCA, GSTM1, ACE, HSPA5, EGF, BDNF, MMP2, CCK, NRG1, IGF1, NGF, F2, PDYN, MMP9, VEGFA, SOD1, POMC, IL1A, IL6, GAL, GDNF, IL1B, PNOC, GHRL	196	1753	19662	2.28902	0.000426115	1.25355e-05	1.01248e-05
GOTERM_CC_DIRECT	GO:0070062~extracellular exosome	52	26.3959	2.15232e-06	RYR1, APP, GABRB2, SLC2A1, ABAT, PLAT, GPT, PIK3C2A, COMT, ICAM1, MB, PLAU, FTH1, GUSB, YWHAH, GPX1, APAF1, GPX4, GSTO1, ANXA5, F2, SDHB, MMP9, IL1B, KCNMA1, CAT, SQSTM1, ITIH4, SLC22A5, MAOB, SRC, GSTP1, CXCR4, COX5A, APOE, RPS27A, MAPK3, NQO1, CYB5A, ACE, VCAM1, HSPA5, HSPA4, EGF, SOD2, MAPK14, SOD1, FABP3, PSMC6, CTNNB1, BAX, P4HB	196	2674	19662	1.9508	0.000727219	2.07852e-05	1.67881e-05
GOTERM_CC_DIRECT	GO:0005942~phosphatidylinositol 3-kinase complex	5	2.53807	2.93176e-06	PIK3CA, PIK3R2, PIK3R1, PIK3C2A, PIK3CG	196	11	19662	45.5983	0.000990446	2.7526e-05	2.22325e-05
GOTERM_CC_DIRECT	GO:0008021~synaptic vesicle	10	5.07614	4.67933e-06	GRIA2, GABBR1, GRIN2A, TH, BDNF, ANXA5, GRIN2B, SLC18A2, SNCA, GRIN1	196	126	19662	7.96161	0.00158037	4.27463e-05	3.45258e-05
GOTERM_CC_DIRECT	GO:0031410~cytoplasmic vesicle	20	10.1523	2.46124e-05	APP, BECN1, BDNF, CAV1, SIGMAR1, GAD2, CXCR4, ARRB2, DBH, NGF, NTS, PIK3C2A, SOD1, TH, IL1B, KCNQ1, HCRT, DRD2, SQSTM1, SLC18A2	196	646	19662	3.10577	0.00828457	0.00021892	0.00017682
GOTERM_CC_DIRECT	GO:1902711~GABA-A receptor complex	5	2.53807	2.57443e-05	GABRA2, GABRB2, GABRA1, GABRA6, GABRG2	196	18	19662	27.8656	0.00866395	0.000223118	0.00018021
GOTERM_CC_DIRECT	GO:0005635~nuclear envelope	10	5.07614	2.90259e-05	KCNH2, ACHE, GPX4, SIGMAR1, ITPR1, CYBB, BAX, APOE, SIRT1, MAPK3	196	158	19662	6.34913	0.00976294	0.000245269	0.000198102
GOTERM_CC_DIRECT	GO:0030673~axolemma	5	2.53807	3.23571e-05	GABBR1, ADORA2A, CHRNA7, SLC1A2, NRG1	196	19	19662	26.399	0.0108773	0.000266748	0.000215451
GOTERM_CC_DIRECT	GO:0031982~vesicle	10	5.07614	3.89159e-05	OPRD1, MAPK8, ACE, IL1B, AKT2, GSTP1, SLC2A1, AKT1, PIK3C2A, VEGFA	196	164	19662	6.11685	0.0130677	0.00031318	0.000252953
GOTERM_CC_DIRECT	GO:0032839~dendrite cytoplasm	5	2.53807	5.96595e-05	GRIA2, MAP2K4, MAPK8, OPRM1, SOD1	196	22	19662	22.7992	0.0199636	0.000463552	0.000374408
GOTERM_CC_DIRECT	GO:0043231~intracellular membrane-bounded organelle	21	10.6599	6.03441e-05	CYB5A, APP, GABBR1, SRD5A1, ITPR1, FMO1, ADRB1, ATP1A2, BRAF, ADRB2, FMO3, POR, CNR1, AKT2, CAT, CYP1A2, HMOX1, PPARG, CYP2E1, GUSB, SNCA	196	751	19662	2.80512	0.0201903	0.000463552	0.000374408
GOTERM_CC_DIRECT	GO:0009897~external side of plasma membrane	13	6.59898	8.06356e-05	CHRNB2, VCAM1, ACE, CHRNA4, CHRNA7, ANXA5, CXCR4, NRG1, TNF, ICAM1, IL6, KCNMA1, P4HB	196	317	19662	4.11392	0.0268879	0.000605663	0.00048919
GOTERM_CC_DIRECT	GO:0032590~dendrite membrane	5	2.53807	0.000118203	OPRD1, GABRA2, OPRM1, GABRG2, GRIN1	196	26	19662	19.2916	0.0391673	0.000868534	0.000701508
GOTERM_CC_DIRECT	GO:0042383~sarcolemma	8	4.06091	0.000176615	RYR1, VCAM1, KCNQ1, ANXA5, ATP1A2, ADRB2, OPRM1, NOS1	196	118	19662	6.80111	0.0579539	0.00127012	0.00102587
GOTERM_CC_DIRECT	GO:0005790~smooth endoplasmic reticulum	5	2.53807	0.000183472	RYR1, APP, HSPA5, TH, MAP2	196	29	19662	17.2959	0.0601352	0.00129195	0.0010435
GOTERM_CC_DIRECT	GO:0005789~endoplasmic reticulum membrane	19	9.64467	0.000260927	CYB5A, BECN1, GRIA2, GABBR1, FAAH, HSPA5, SRD5A1, SIGMAR1, ITPR1, FMO1, FMO3, MTOR, POR, CYP1A2, BCL2, HMOX1, NOX4, BAX, DRD1	196	710	19662	2.68452	0.0844266	0.00179986	0.00145373
GOTERM_CC_DIRECT	GO:1902710~GABA receptor complex	3	1.52284	0.000291657	GABRB2, GABRA1, GABRG2	196	3	19662	100.316	0.0938899	0.0019716	0.00159245
GOTERM_CC_DIRECT	GO:0032279~asymmetric synapse	4	2.03046	0.00048907	GRIA2, ADORA2A, CHRNA7, GRIA3	196	16	19662	25.0791	0.1524	0.00324129	0.00261796
GOTERM_CC_DIRECT	GO:0005925~focal adhesion	13	6.59898	0.000552755	HSPA5, CAV1, ANXA5, PIK3R2, OPRM1, ICAM1, PLAU, CAT, CTNNB1, NOX4, KRAS, P4HB, MAPK3	196	391	19662	3.33533	0.170459	0.00359291	0.00290196
GOTERM_CC_DIRECT	GO:0005892~acetylcholine-gated channel complex	4	2.03046	0.000589547	CHRNB2, CHRNA2, CHRNA4, CHRNA7	196	17	19662	23.6038	0.180717	0.00375975	0.00303672
GOTERM_CC_DIRECT	GO:0005791~rough endoplasmic reticulum	6	3.04569	0.00061254	APP, ACHE, MAP2, CYBB, HCRT, SNCA	196	69	19662	8.72316	0.187063	0.00383405	0.00309673
GOTERM_CC_DIRECT	GO:0045177~apical part of cell	7	3.5533	0.00101283	TJP1, APP, VCAM1, CTNNB1, PLAT, DBH, DRD3	196	115	19662	6.10621	0.290014	0.00622431	0.00502733
GOTERM_CC_DIRECT	GO:0034707~chloride channel complex	5	2.53807	0.0011054	GABRA2, GABRB2, GABRA1, GABRA6, GABRG2	196	46	19662	10.9039	0.311907	0.00664083	0.00536375
GOTERM_CC_DIRECT	GO:0060077~inhibitory synapse	4	2.03046	0.0011199	GABRA2, GAD1, GAD2, GABRG2	196	21	19662	19.1079	0.315276	0.00664083	0.00536375
GOTERM_CC_DIRECT	GO:0014704~intercalated disc	5	2.53807	0.00162886	TJP1, ANXA5, CTNNB1, ATP1A2, YWHAH	196	51	19662	9.83493	0.423628	0.0094923	0.00766686
GOTERM_CC_DIRECT	GO:0005764~lysosome	11	5.58376	0.00178266	ACE, SRC, IL1B, KCNQ1, CAT, CXCR4, APOE, GUSB, SQSTM1, MTOR, SOD1	196	331	19662	3.33378	0.452874	0.0102125	0.00824857
GOTERM_CC_DIRECT	GO:0005770~late endosome	7	3.5533	0.00197513	SRC, KCNQ1, DDIT3, CXCR4, APOE, SQSTM1, MAPK3	196	131	19662	5.36041	0.487397	0.0111266	0.00898684
GOTERM_CC_DIRECT	GO:0031090~organelle membrane	6	3.04569	0.00245185	CYB5A, FAAH, SRD5A1, CYP1A2, FMO1, FMO3	196	94	19662	6.40317	0.563839	0.0135857	0.010973
GOTERM_CC_DIRECT	GO:0043083~synaptic cleft	3	1.52284	0.00263442	GRIN2B, GRIA3, GRIN1	196	8	19662	37.6186	0.590005	0.0143618	0.0115999
GOTERM_CC_DIRECT	GO:0005938~cell cortex	7	3.5533	0.00316846	RYR1, AKT2, CAV1, GAD1, CTNNB1, DRD4, SNCA	196	144	19662	4.87649	0.657896	0.0169102	0.0136582
GOTERM_CC_DIRECT	GO:0005719~nuclear euchromatin	4	2.03046	0.00320193	JUN, CREB1, CTNNB1, SIRT1	196	30	19662	13.3755	0.661756	0.0169102	0.0136582
GOTERM_CC_DIRECT	GO:0097449~astrocyte projection	3	1.52284	0.00336505	GRM3, APP, GFAP	196	9	19662	33.4388	0.679959	0.0174983	0.0141332
GOTERM_CC_DIRECT	GO:0031234~extrinsic component of cytoplasmic side of plasma membrane	5	2.53807	0.004659	RYR1, CNR2, SRC, ABL1, KRAS	196	68	19662	7.3762	0.793699	0.0238597	0.0192713
GOTERM_CC_DIRECT	GO:0071944~cell periphery	5	2.53807	0.00543251	CHRNA2, VCAM1, PRKCE, CTNNB1, NOX4	196	71	19662	7.06453	0.841372	0.0274058	0.0221355
GOTERM_CC_DIRECT	GO:0005769~early endosome	8	4.06091	0.00747254	VCAM1, AKT2, KCNQ1, CXCR4, ADRB1, ADRB2, APOE, MAPK3	196	226	19662	3.55102	0.920754	0.0371429	0.03
GOTERM_CC_DIRECT	GO:0005768~endosome	13	6.59898	0.00826453	APP, BECN1, ACE, CAV1, CXCR4, ADRB1, ATP1A2, ADRB2, SLC6A4, AKT2, KCNQ1, APOE, SQSTM1	196	544	19662	2.39727	0.939494	0.0404842	0.0326988
GOTERM_CC_DIRECT	GO:0043235~receptor complex	6	3.04569	0.0108723	APP, GDNF, GABRA6, EGF, ADRB2, TNFRSF1A	196	134	19662	4.49178	0.975152	0.0524978	0.042402
GOTERM_CC_DIRECT	GO:0005794~Golgi apparatus	21	10.6599	0.0147459	APP, BECN1, ACHE, FAAH, VCAM1, PRKCE, CAV1, CYBB, GAD2, PIK3C2A, ESR1, MTOR, TNFRSF1A, GAL, NPY, CAT, AKT3, PPARG, APOE, SNCA, MAPK3	196	1190	19662	1.77029	0.993403	0.0701986	0.0566989
GOTERM_CC_DIRECT	GO:0016234~inclusion body	3	1.52284	0.0149772	PSMC6, SQSTM1, SNCA	196	19	19662	15.8394	0.993907	0.0703095	0.0567884
GOTERM_CC_DIRECT	GO:0005911~cell-cell junction	7	3.5533	0.0152614	TJP1, APP, SLC2A1, CTNNB1, AKT1, CXCR4, PIK3R1	196	201	19662	3.4936	0.994473	0.0706622	0.0570733
GOTERM_CC_DIRECT	GO:0005622~intracellular	26	13.198	0.0155581	GSTP1, SLC2A1, ARRB2, PIK3C2A, TNF, PIK3CG, GRM2, MAPK8, MAP2, AKT3, MAPK3, KCNH2, NOS2, GAD1, CAV1, ANXA5, CYBB, BRAF, IGF1, MAPK14, GFAP, MAPK10, PIK3CA, BCL2, BAX, KRAS	196	1599	19662	1.63116	0.995008	0.0710627	0.0573968
GOTERM_CC_DIRECT	GO:0031966~mitochondrial membrane	5	2.53807	0.018171	BECN1, GABBR1, UCP2, BCL2, BAX	196	101	19662	4.96615	0.997967	0.0815902	0.0658998
GOTERM_CC_DIRECT	GO:0005741~mitochondrial outer membrane	6	3.04569	0.0183457	MAOB, MAOA, BCL2, BAX, NOS1, MTOR	196	153	19662	3.93397	0.998086	0.0815902	0.0658998
GOTERM_CC_DIRECT	GO:0030315~T-tubule	4	2.03046	0.0189923	RYR1, ATP1A2, NOS1, ESR1	196	57	19662	7.03974	0.998468	0.0833688	0.0673364
GOTERM_CC_DIRECT	GO:0005943~phosphatidylinositol 3-kinase complex, class IA	2	1.01523	0.0197374	PIK3CA, PIK3R1	196	2	19662	100.316	0.998815	0.0834773	0.067424
GOTERM_CC_DIRECT	GO:0038037~G-protein coupled receptor dimeric complex	2	1.01523	0.0197374	GABBR1, GRM1	196	2	19662	100.316	0.998815	0.0834773	0.067424
GOTERM_CC_DIRECT	GO:0016529~sarcoplasmic reticulum	4	2.03046	0.0198853	RYR1, ITPR1, NOS1, CAMK2G	196	58	19662	6.91837	0.998874	0.0834773	0.067424
GOTERM_CC_DIRECT	GO:0005788~endoplasmic reticulum lumen	5	2.53807	0.0200049	ACHE, HSPA5, BDNF, P4HB, NGF	196	104	19662	4.8229	0.998919	0.0834773	0.067424
GOTERM_CC_DIRECT	GO:0030672~synaptic vesicle membrane	4	2.03046	0.0227014	GRIA2, GAD2, DRD2, SLC18A2	196	61	19662	6.57812	0.999574	0.093574	0.075579
GOTERM_CC_DIRECT	GO:0043293~apoptosome	2	1.01523	0.0294602	CASP9, APAF1	196	3	19662	66.8776	0.999959	0.11997	0.0968992
GOTERM_CC_DIRECT	GO:0005634~nucleus	73	37.0558	0.0341691	GSK3B, SETD2, ARRB2, PIK3C2A, FGF2, GRM1, CASP9, CASP8, AKT2, CASP3, FTH1, AKT3, AKT1, PDE4A, NOS1, MAP2K4, GPX1, APAF1, GPX4, PRKCE, MMP2, SIGMAR1, ANXA5, NRG1, FOS, SIRT1, TNFRSF1A, CREB1, CCKBR, DDIT3, PPARG, PPIG, MAPT, SQSTM1, BECN1, SRC, GSTP1, PIK3R2, GSTT1, ADRB1, PIK3R1, ADRB2, MAPK8, ABL1, HMOX1, NLRP3, APOE, DRD1, RPS27A, SNCA, MAPK3, EGR1, JUN, NOS2, HSPA5, HSPA4, BRAF, MAPK14, ESR1, …	196	6019	19662	1.21666	0.999992	0.13749	0.111049
GOTERM_CC_DIRECT	GO:0030018~Z disc	5	2.53807	0.0351086	RYR1, ANXA5, CTNNB1, NOS1, GRIN2B	196	124	19662	4.04501	0.999994	0.139484	0.112661
GOTERM_CC_DIRECT	GO:0048786~presynaptic active zone	3	1.52284	0.0354901	GRM3, ADORA2A, GAD1	196	30	19662	10.0316	0.999995	0.139484	0.112661
GOTERM_CC_DIRECT	GO:0012506~vesicle membrane	3	1.52284	0.037695	NOS2, NOS1, DRD4	196	31	19662	9.70803	0.999998	0.146447	0.118284
GOTERM_CC_DIRECT	GO:0044304~main axon	2	1.01523	0.0390871	APP, MAPT	196	4	19662	50.1582	0.999999	0.15013	0.121259
GOTERM_CC_DIRECT	GO:0002102~podosome	3	1.52284	0.039951	MAPK8, VCAM1, SRC	196	32	19662	9.40466	0.999999	0.151724	0.122546
GOTERM_CC_DIRECT	GO:0033017~sarcoplasmic reticulum membrane	3	1.52284	0.0422568	RYR1, NOS1, CAMK2G	196	33	19662	9.11967	1	0.158698	0.128179
GOTERM_CC_DIRECT	GO:0016324~apical plasma membrane	8	4.06091	0.0455183	TJP1, SLC22A5, ABCC2, CHRNA7, KCNMA1, SLC2A1, NOX4, ADRB2	196	328	19662	2.44674	1	0.169068	0.136555
GOTERM_CC_DIRECT	GO:0016323~basolateral plasma membrane	6	3.04569	0.0515099	TJP1, SLC22A5, KCNQ1, SLC2A1, CTNNB1, ARRB2	196	203	19662	2.96501	1	0.189243	0.15285
GOTERM_CC_DIRECT	GO:0031264~death-inducing signaling complex	2	1.01523	0.0580568	CASP8, CASP3	196	6	19662	33.4388	1	0.211002	0.170425
GOTERM_CC_DIRECT	GO:0005637~nuclear inner membrane	3	1.52284	0.0596959	SIGMAR1, ITPR1, SIRT1	196	40	19662	7.52372	1	0.214651	0.173372
GOTERM_CC_DIRECT	GO:0016023~cytoplasmic, membrane-bounded vesicle	5	2.53807	0.0636135	BECN1, BDNF, SIGMAR1, CXCR4, NGF	196	151	19662	3.32173	1	0.22633	0.182805
GOTERM_CC_DIRECT	GO:0031012~extracellular matrix	7	3.5533	0.0726286	HSPA5, MMP2, P4HB, APOE, F2, MMP9, SOD1	196	294	19662	2.38848	1	0.255713	0.206538
GOTERM_CC_DIRECT	GO:0005623~cell	6	3.04569	0.0803464	RYR1, CCKBR, P4HB, MAPK14, F2, DLD	196	231	19662	2.60562	1	0.27997	0.226129
GOTERM_CC_DIRECT	GO:1990909~Wnt signalosome	2	1.01523	0.0858151	GSK3B, CTNNB1	196	9	19662	22.2925	1	0.292985	0.236642
GOTERM_CC_DIRECT	GO:0043020~NADPH oxidase complex	2	1.01523	0.0858151	CYBB, NOX4	196	9	19662	22.2925	1	0.292985	0.236642
GOTERM_CC_DIRECT	GO:0005743~mitochondrial inner membrane	8	4.06091	0.0912738	CPT2, MAOB, GPX4, SRC, UCP2, SOD2, SDHB, COX5A	196	387	19662	2.07372	1	0.308505	0.249177
GOTERM_CC_DIRECT	GO:0044754~autolysosome	2	1.01523	0.0948857	FTH1, SQSTM1	196	10	19662	20.0633	1	0.314425	0.253959
GOTERM_CC_DIRECT	GO:0046581~intercellular canaliculus	2	1.01523	0.0948857	TJP1, ABCC2	196	10	19662	20.0633	1	0.314425	0.253959
GOTERM_MF_DIRECT	GO:0019899~enzyme binding	35	17.7665	5.25248e-21	RYR1, APP, SRC, ADRB2, ARRB2, MAPK8, AKT1, HMOX1, NOS1, SLC18A2, SNCA, YWHAH, CYB5A, JUN, HSPA5, PRKCE, CAV1, SOD2, MAPK14, ESR1, SIRT1, GRIN1, SOD1, NFKBIA, POR, CREB1, ADORA2A, TH, CAT, CYP1A2, CTNNB1, PPARG, P4HB, MAPT, CYP2E1	197	384	17446	8.07173	3.24078e-18	3.24603e-18	2.86786e-18
GOTERM_MF_DIRECT	GO:0008144~drug binding	22	11.1675	4.37254e-20	CHRNB2, GABRA1, CHRNA2, ACE, GABRA6, CHRNA4, CHRNA7, GSTP1, CXCR4, ADRB1, ATP1A2, ADRB2, GRIN2B, SLC6A3, HRH3, CNR1, PPARG, DRD1, DRD2, DRD3, SLC18A2, DRD4	197	112	17446	17.3954	2.69786e-17	1.35111e-17	1.1937e-17
GOTERM_MF_DIRECT	GO:0005216~ion channel activity	21	10.6599	4.63685e-15	CHRNB2, GABRA2, RYR1, KCNH2, GABRB2, GRIA2, GABRA1, CHRNA2, GABRA6, CHRNA4, CHRNA7, ITPR1, GRIN2C, GRIN2B, GRIN1, GRIN2D, GRIN3B, GRIN2A, KCNQ1, KCNMA1, GRIA3	197	170	17446	10.9396	2.87703e-12	9.55191e-13	8.43906e-13
GOTERM_MF_DIRECT	GO:0005515~protein binding	96	48.731	1.45744e-14	ACHE, APP, GSK3B, GABRB2, SLC2A1, TNF, FGF2, GRM1, SLC6A4, CASP9, CASP8, PLAU, AKT2, AKT3, AKT1, NOS1, SLC18A2, YWHAH, CHRNB2, MAP2K4, GPX1, ABCC2, PRKCE, ANXA5, CYBB, NRG1, F2, SIRT1, GABRG2, TNFRSF1A, CREB1, CCKBR, PIK3CA, DDIT3, KCNMA1, PPARG, MAPT, SQSTM1, BECN1, ITIH4, GRIA2, MAOA, SRC, CHRNA4, CHRNA7, ITPR1, CXCR4, PIK3R2, ATP1A2, PIK3R1, ADRB2, MAPK8, GRIN2A, MAP2, ABL1, NLRP3, APOE, DRD1,…	197	4092	17446	2.07762	8.9736e-12	2.25175e-12	1.98941e-12
GOTERM_MF_DIRECT	GO:0005184~neuropeptide hormone activity	11	5.58376	4.23313e-13	POMC, GAL, GRP, NPY, PENK, PNOC, CCK, OXT, PDYN, HCRT, NTS	197	29	17446	33.5911	2.61193e-10	5.23215e-11	4.62258e-11
GOTERM_MF_DIRECT	GO:0046982~protein heterodimerization activity	30	15.2284	7.39371e-13	CHRNA4, PIK3R2, ADRB1, PIK3R1, GRIN2A, CASP8, DRD1, DRD2, YWHAH, CHRNB2, JUN, GSTM1, GAD1, CAV1, CYBB, GAD2, BRAF, FOS, GRIN2B, NFKB1, VEGFA, GRIN1, NR4A1, ADORA2A, DDIT3, BCL2, CTNNB1, BAX, P4HB, GCLM	197	514	17446	5.16878	4.56215e-10	7.61552e-11	6.72828e-11
GOTERM_MF_DIRECT	GO:0042802~identical protein binding	32	16.2437	3.22067e-12	GRIA2, APP, SLC2A1, ABAT, TNF, CASP8, AKT1, APOE, DRD2, DRD4, SNCA, KCNH2, NQO1, JUN, APAF1, CAV1, BRAF, SOD2, ESR1, MMP9, SIRT1, NFKB1, VEGFA, SOD1, NFKBIA, GRIN3A, CREB1, ADORA2A, BCL2, BAX, PPARG, SQSTM1	197	625	17446	4.53419	1.98714e-09	2.84339e-10	2.51212e-10
GOTERM_MF_DIRECT	GO:0005102~receptor binding	26	13.198	6.76125e-12	APP, SRC, PLAT, PIK3R1, ARRB2, FGF2, SLC6A3, GRIN2A, APOE, DRD1, TAC1, DRD2, GUSB, NOS2, BDNF, PRKCE, CAV1, NGF, F2, GRIN2B, VEGFA, GRIN1, POMC, IL6, IL1B, CAT	197	412	17446	5.58864	4.1717e-09	5.22307e-10	4.61456e-10
GOTERM_MF_DIRECT	GO:0005234~extracellular-glutamate-gated ion channel activity	9	4.56853	8.74143e-12	GRIA2, GRIN3B, GRIN2A, GRIN3A, GRIN2C, GRIN2B, GRIA3, GRIN1, GRIN2D	197	18	17446	44.2792	5.39348e-09	5.4022e-10	4.77282e-10
GOTERM_MF_DIRECT	GO:0004970~ionotropic glutamate receptor activity	9	4.56853	8.74143e-12	GRIA2, GRIN3B, GRIN2A, GRIN3A, GRIN2C, GRIN2B, GRIA3, GRIN1, GRIN2D	197	18	17446	44.2792	5.39348e-09	5.4022e-10	4.77282e-10
GOTERM_MF_DIRECT	GO:0035240~dopamine binding	8	4.06091	1.5326e-11	TH, ADRB1, DRD1, ADRB2, DRD2, DRD3, DRD4, SLC6A3	197	12	17446	59.0389	9.45619e-09	8.61044e-10	7.60729e-10
GOTERM_MF_DIRECT	GO:0004972~NMDA glutamate receptor activity	7	3.5533	5.11909e-11	GRIN3B, GRIN2A, GRIN3A, GRIN2C, GRIN2B, GRIN1, GRIN2D	197	8	17446	77.4886	3.15847e-08	2.63633e-09	2.32918e-09
GOTERM_MF_DIRECT	GO:0016491~oxidoreductase activity	28	14.2132	9.31728e-10	TPH1, MAOB, MAOA, DBH, FTH1, HMOX1, NOS1, SNCA, NQO1, GPX1, NOS2, GPX4, SRD5A1, GSTO1, CYBB, MTHFR, FMO1, FMO3, SOD2, SDHB, SOD1, POR, TH, CAT, CYP1A2, NOX4, CYP2E1, DLD	197	604	17446	4.10536	5.74876e-07	4.42929e-08	3.91326e-08
GOTERM_MF_DIRECT	GO:0032403~protein complex binding	21	10.6599	4.08506e-09	HSPA4, SRC, ITPR1, MTHFR, ADRB2, ARRB2, MMP9, ESR1, SLC6A3, TNFRSF1A, ICAM1, NFKBIA, GRIN2A, CASP8, CASP3, KCNMA1, CTNNB1, BAX, KRAS, MAPT, DRD1	197	358	17446	5.19477	2.52048e-06	1.80326e-07	1.59317e-07
GOTERM_MF_DIRECT	GO:0005230~extracellular ligand-gated ion channel activity	9	4.56853	1.53005e-08	CHRNB2, GABRA2, GABRB2, GABRA1, CHRNA2, GABRA6, CHRNA4, CHRNA7, GABRG2	197	41	17446	19.4396	9.44038e-06	6.30381e-07	5.56939e-07
GOTERM_MF_DIRECT	GO:0042165~neurotransmitter binding	6	3.04569	2.06619e-08	GRIN3B, GRIN2A, GRIN3A, GRIN2B, GRIN1, GRIN2D	197	9	17446	59.0389	1.27483e-05	7.98065e-07	7.05087e-07
GOTERM_MF_DIRECT	GO:0050660~flavin adenine dinucleotide binding	10	5.07614	1.09657e-07	POR, MAOB, NOS2, MAOA, CYBB, FMO1, MTHFR, FMO3, NOS1, DLD	197	72	17446	12.2998	6.76559e-05	3.98634e-06	3.52191e-06
GOTERM_MF_DIRECT	GO:0019904~protein domain specific binding	17	8.62944	1.77341e-07	ABCC2, HSPA5, SRC, ARRB2, PIK3R1, OPRM1, SIRT1, MTOR, TJP1, TH, IL1B, ABL1, MAPT, GUSB, DRD3, YWHAH, SNCA	197	289	17446	5.20932	0.000109413	6.0887e-06	5.37934e-06
GOTERM_MF_DIRECT	GO:0097110~scaffold protein binding	8	4.06091	2.0203e-06	KCNH2, GRIN2A, CASP8, SRC, CHRNA7, KCNQ1, NOS1, MAPK3	197	53	17446	13.3673	0.00124575	6.57128e-05	5.80569e-05
GOTERM_MF_DIRECT	GO:0042803~protein homodimerization activity	26	13.198	3.47406e-06	ACHE, FAAH, MAOB, CHRNA7, ABAT, ADRB2, SLC6A4, HMOX1, NOS1, APOE, DRD2, CAMK2G, KCNH2, JUN, GSTM1, NOS2, NFKB1, VEGFA, NR4A1, GDNF, KCNQ1, CAT, KCNMA1, BCL2, BAX, SQSTM1	197	798	17446	2.88536	0.0021412	0.000107349	9.48419e-05
GOTERM_MF_DIRECT	GO:0016303~1-phosphatidylinositol-3-kinase activity	5	2.53807	4.79364e-06	PIK3CA, PIK3R2, PIK3R1, PIK3C2A, PIK3CG	197	11	17446	40.2538	0.00295331	0.00014107	0.000124635
GOTERM_MF_DIRECT	GO:0008134~transcription factor binding	16	8.12183	7.78198e-06	EGR1, GSK3B, GABBR1, JUN, PIK3R2, FOS, PIK3R1, SIRT1, ESR1, NR4A1, CREB1, DDIT3, BCL2, CTNNB1, NLRP3, PPARG	197	342	17446	4.14308	0.00478999	0.000218603	0.000193135
GOTERM_MF_DIRECT	GO:0019901~protein kinase binding	18	9.13706	8.46573e-06	GRIA2, GSK3B, GSTM1, NOS2, SRC, PRKCE, CAV1, CHRNA7, GSTP1, PIK3R1, MTOR, CASP9, GRIN2A, ABL1, CTNNB1, AKT1, MAPT, SQSTM1	197	434	17446	3.67293	0.00520976	0.000227471	0.000200969
GOTERM_MF_DIRECT	GO:0016595~glutamate binding	5	2.53807	1.02045e-05	GRIN2A, GAD1, GAD2, GRIN1, GRIN2D	197	13	17446	34.0609	0.00627645	0.000262767	0.000232153
GOTERM_MF_DIRECT	GO:0004952~dopamine neurotransmitter receptor activity	4	2.03046	1.37355e-05	DRD1, DRD2, DRD3, DRD4	197	5	17446	70.8467	0.00843903	0.000326481	0.000288445
GOTERM_MF_DIRECT	GO:0004985~opioid receptor activity	4	2.03046	1.37355e-05	OPRD1, SIGMAR1, OPRK1, OPRM1	197	5	17446	70.8467	0.00843903	0.000326481	0.000288445
GOTERM_MF_DIRECT	GO:0004871~signal transducer activity	21	10.6599	4.34496e-05	OPRD1, GABBR1, OPRK1, CXCR4, ADRB1, ADRB2, OPRM1, GRM1, GRM3, GRM2, HRH3, CNR2, CCKBR, ADORA2A, CNR1, CTNNB1, HMOX1, DRD1, DRD2, DRD3, DRD4	197	648	17446	2.86995	0.0264528	0.000994513	0.000878647
GOTERM_MF_DIRECT	GO:0042166~acetylcholine binding	5	2.53807	5.24698e-05	CHRNB2, ACHE, CHRNA2, CHRNA4, CHRNA7	197	19	17446	23.3048	0.0318563	0.00111815	0.000987879
GOTERM_MF_DIRECT	GO:0004890~GABA-A receptor activity	5	2.53807	5.24698e-05	GABRA2, GABRB2, GABRA1, GABRA6, GABRG2	197	19	17446	23.3048	0.0318563	0.00111815	0.000987879
GOTERM_MF_DIRECT	GO:0005261~cation channel activity	6	3.04569	5.53516e-05	GRIN3B, GRIN2A, GRIN2C, GRIN2B, GRIN1, GRIN2D	197	37	17446	14.3608	0.0335762	0.00114024	0.0010074
GOTERM_MF_DIRECT	GO:0019903~protein phosphatase binding	8	4.06091	5.97491e-05	ITPR1, BCL2, CTNNB1, PIK3R2, PPARG, DRD1, PIK3R1, MAPK14	197	88	17446	8.05076	0.036195	0.00119113	0.00105235
GOTERM_MF_DIRECT	GO:0050661~NADP binding	6	3.04569	7.17927e-05	POR, CAT, FMO1, MTHFR, FMO3, NOS1	197	39	17446	13.6244	0.0433309	0.0013865	0.00122496
GOTERM_MF_DIRECT	GO:0016301~kinase activity	21	10.6599	7.47955e-05	GSK3B, MAP2K4, SRC, PRKCE, BRAF, PIK3R1, PIK3C2A, MAPK14, PIK3CG, MTOR, MAPK10, MAPK8, PIK3CA, PLAU, AKT2, AKT3, ABL1, AKT1, ANKK1, CAMK2G, MAPK3	197	674	17446	2.75924	0.0451018	0.00140072	0.00123753
GOTERM_MF_DIRECT	GO:0004674~protein serine/threonine kinase activity	16	8.12183	0.000102642	GSK3B, MAP2K4, PRKCE, BRAF, MAPK14, PIK3CG, MTOR, MAPK10, MAPK8, PIK3CA, AKT2, AKT3, AKT1, ANKK1, CAMK2G, MAPK3	197	428	17446	3.31059	0.0613693	0.00186566	0.00164831
GOTERM_MF_DIRECT	GO:0020037~heme binding	10	5.07614	0.000165092	CYB5A, NOS2, MB, SRC, CYP1A2, CAT, CYBB, HMOX1, CYP2E1, NOS1	197	175	17446	5.06048	0.0968532	0.00291505	0.00257544
GOTERM_MF_DIRECT	GO:0035255~ionotropic glutamate receptor binding	5	2.53807	0.000221441	GSK3B, CTNNB1, ADRB2, DRD2, GRIN2B	197	27	17446	16.3997	0.12772	0.00380141	0.00335853
GOTERM_MF_DIRECT	GO:0005179~hormone activity	8	4.06091	0.000271933	POMC, GAL, NPY, CCK, OXT, GHRL, IGF1, PRL	197	112	17446	6.3256	0.154482	0.00454201	0.00401285
GOTERM_MF_DIRECT	GO:0001591~dopamine neurotransmitter receptor activity, coupled via Gi/Go	3	1.52284	0.00037395	DRD2, DRD3, DRD4	197	3	17446	88.5584	0.206078	0.0060816	0.00537307
GOTERM_MF_DIRECT	GO:0005080~protein kinase C binding	6	3.04569	0.00040817	SRC, AKT2, AKT3, ABL1, AKT1, SQSTM1	197	56	17446	9.4884	0.222672	0.00641824	0.00567048
GOTERM_MF_DIRECT	GO:0005262~calcium channel activity	7	3.5533	0.00041542	RYR1, GRIN3B, GRIN2A, GRIN3A, ITPR1, GRIN2B, GRIN1	197	86	17446	7.20824	0.226142	0.00641824	0.00567048
GOTERM_MF_DIRECT	GO:0004707~MAP kinase activity	4	2.03046	0.000463954	MAPK10, MAPK8, MAPK14, MAPK3	197	14	17446	25.3024	0.248982	0.00691652	0.00611071
GOTERM_MF_DIRECT	GO:0051117~ATPase binding	7	3.5533	0.000470055	GRIN2A, CHRNA7, CAV1, DRD1, PIK3R1, NOS1, ESR1	197	88	17446	7.04442	0.251805	0.00691652	0.00611071
GOTERM_MF_DIRECT	GO:0016594~glycine binding	4	2.03046	0.000575157	GRIN3B, GRIN3A, GRIN2B, GRIN1	197	15	17446	23.6156	0.298808	0.00826621	0.00730316
GOTERM_MF_DIRECT	GO:0051721~protein phosphatase 2A binding	5	2.53807	0.000686867	GRIN3A, BCL2, AKT1, MAPT, SLC6A3	197	36	17446	12.2998	0.345539	0.00964736	0.0085234
GOTERM_MF_DIRECT	GO:0004872~receptor activity	9	4.56853	0.000738845	GRIA2, GRIN3B, GRIN2A, SIGMAR1, GRIN2C, GRIN2B, GRIA3, GRIN1, GRIN2D	197	172	17446	4.63387	0.366209	0.00976123	0.008624
GOTERM_MF_DIRECT	GO:0016917~GABA receptor activity	3	1.52284	0.000742359	GABRB2, GABRA1, GABRG2	197	4	17446	66.4188	0.367583	0.00976123	0.008624
GOTERM_MF_DIRECT	GO:0031628~opioid receptor binding	3	1.52284	0.000742359	PENK, PNOC, PDYN	197	4	17446	66.4188	0.367583	0.00976123	0.008624
GOTERM_MF_DIRECT	GO:0004672~protein kinase activity	16	8.12183	0.00100061	GSK3B, MAP2K4, SRC, PRKCE, BRAF, MAPK14, MTOR, MAPK10, MAPK8, AKT2, AKT3, ABL1, AKT1, ANKK1, CAMK2G, MAPK3	197	531	17446	2.66843	0.460808	0.0126904	0.0112119
GOTERM_MF_DIRECT	GO:0004889~acetylcholine-activated cation-selective channel activity	4	2.03046	0.00100619	CHRNB2, CHRNA2, CHRNA4, CHRNA7	197	18	17446	19.6796	0.462665	0.0126904	0.0112119
GOTERM_MF_DIRECT	GO:0005516~calmodulin binding	9	4.56853	0.00106465	TJP1, RYR1, NOS2, MAP2, KCNQ1, PIK3R1, NOS1, CAMK2G, GRIN1	197	182	17446	4.37926	0.481721	0.0131591	0.011626
GOTERM_MF_DIRECT	GO:0001515~opioid peptide activity	3	1.52284	0.00122811	PENK, PNOC, PDYN	197	5	17446	53.135	0.531495	0.014055	0.0124175
GOTERM_MF_DIRECT	GO:0004784~superoxide dismutase activity	3	1.52284	0.00122811	NQO1, SOD2, SOD1	197	5	17446	53.135	0.531495	0.014055	0.0124175
GOTERM_MF_DIRECT	GO:0022843~voltage-gated cation channel activity	3	1.52284	0.00122811	GRIN2A, GRIN1, GRIN2D	197	5	17446	53.135	0.531495	0.014055	0.0124175
GOTERM_MF_DIRECT	GO:0022851~GABA-gated chloride ion channel activity	3	1.52284	0.00122811	GABRA2, GABRA1, GABRA6	197	5	17446	53.135	0.531495	0.014055	0.0124175
GOTERM_MF_DIRECT	GO:0008083~growth factor activity	8	4.06091	0.00127097	IL6, GDNF, BDNF, EGF, IGF1, NGF, FGF2, VEGFA	197	145	17446	4.88598	0.543738	0.0142811	0.0126173
GOTERM_MF_DIRECT	GO:0030331~estrogen receptor binding	5	2.53807	0.00135363	SRC, CTNNB1, PPARG, PIK3R1, GRM1	197	43	17446	10.2975	0.566452	0.0144828	0.0127955
GOTERM_MF_DIRECT	GO:0004497~monooxygenase activity	7	3.5533	0.00137972	TPH1, TH, CYP1A2, FMO1, CYP2E1, FMO3, DBH	197	108	17446	5.73989	0.573385	0.0144828	0.0127955
GOTERM_MF_DIRECT	GO:0004602~glutathione peroxidase activity	4	2.03046	0.00138267	GPX1, GPX4, GSTP1, GSTT1	197	20	17446	17.7117	0.574161	0.0144828	0.0127955
GOTERM_MF_DIRECT	GO:0015464~acetylcholine receptor activity	4	2.03046	0.00138267	CHRNB2, CHRNA2, CHRNA4, CHRNA7	197	20	17446	17.7117	0.574161	0.0144828	0.0127955
GOTERM_MF_DIRECT	GO:0031625~ubiquitin protein ligase binding	11	5.58376	0.00143378	NFKBIA, KCNH2, BECN1, GSK3B, CASP8, HSPA5, BCL2, CXCR4, PIK3R1, ARRB2, SQSTM1	197	284	17446	3.43008	0.587399	0.0147679	0.0130474
GOTERM_MF_DIRECT	GO:0001588~dopamine neurotransmitter receptor activity, coupled via Gs	3	1.52284	0.00182854	DRD1, DRD3, DRD4	197	6	17446	44.2792	0.676722	0.0180223	0.0159226
GOTERM_MF_DIRECT	GO:0008504~monoamine transmembrane transporter activity	3	1.52284	0.00182854	SLC6A2, SLC6A3, SLC6A4	197	6	17446	44.2792	0.676722	0.0180223	0.0159226
GOTERM_MF_DIRECT	GO:0050998~nitric-oxide synthase binding	4	2.03046	0.00183722	NOS2, CAV1, CTNNB1, SLC6A4	197	22	17446	16.1015	0.678452	0.0180223	0.0159226
GOTERM_MF_DIRECT	GO:0016740~transferase activity	30	15.2284	0.00209574	GSK3B, SETD2, SRC, GSTP1, TAT, CHAT, GSTT1, ABAT, GPT, PIK3C2A, COMT, PIK3CG, MAPK8, CPT2, AKT2, AKT3, ABL1, AKT1, CAMK2G, MAPK3, MAP2K4, GSTM1, GSTO1, PRKCE, BRAF, MAPK14, MTOR, MAPK10, PIK3CA, ANKK1	197	1472	17446	1.80486	0.725945	0.020237	0.0178793
GOTERM_MF_DIRECT	GO:0051019~mitogen-activated protein kinase binding	4	2.03046	0.00237513	ACE, ABL1, ARRB2, SIRT1	197	24	17446	14.7597	0.769429	0.022582	0.0199511
GOTERM_MF_DIRECT	GO:0035005~1-phosphatidylinositol-4-phosphate 3-kinase activity	3	1.52284	0.00254105	PIK3CA, PIK3C2A, PIK3CG	197	7	17446	37.9536	0.791917	0.0236716	0.0209137
GOTERM_MF_DIRECT	GO:0008022~protein C-terminus binding	9	4.56853	0.00256633	TJP1, SRC, ITPR1, ABL1, CTNNB1, PIK3R1, OPRM1, MAPK14, SIRT1	197	209	17446	3.81352	0.795147	0.0236716	0.0209137
GOTERM_MF_DIRECT	GO:0051219~phosphoprotein binding	5	2.53807	0.00274543	SRC, PLAT, PIK3R1, MTOR, SNCA	197	52	17446	8.51523	0.816632	0.0249511	0.0220442
GOTERM_MF_DIRECT	GO:0031072~heat shock protein binding	5	2.53807	0.00294382	NFKBIA, APAF1, BAX, NFKB1, SLC18A2	197	53	17446	8.35456	0.837815	0.0263664	0.0232946
GOTERM_MF_DIRECT	GO:0030170~pyridoxal phosphate binding	5	2.53807	0.00336958	TAT, GAD1, GAD2, ABAT, GPT	197	55	17446	8.05076	0.875387	0.0297486	0.0262827
GOTERM_MF_DIRECT	GO:0097153~cysteine-type endopeptidase activity involved in apoptotic process	3	1.52284	0.00429204	CASP9, CASP8, CASP3	197	9	17446	29.5195	0.929623	0.03684	0.032548
GOTERM_MF_DIRECT	GO:0008131~primary amine oxidase activity	3	1.52284	0.00429204	VCAM1, MAOB, MAOA	197	9	17446	29.5195	0.929623	0.03684	0.032548
GOTERM_MF_DIRECT	GO:0016597~amino acid binding	4	2.03046	0.0045348	TPH1, TH, TAT, FMO3	197	30	17446	11.8078	0.939453	0.0383905	0.0339178
GOTERM_MF_DIRECT	GO:0044212~transcription regulatory region DNA binding	9	4.56853	0.00491119	EGR1, JUN, CREB1, DDIT3, CTNNB1, PPARG, FOS, TNF, NFKB1	197	233	17446	3.42071	0.952053	0.0410151	0.0362366
GOTERM_MF_DIRECT	GO:0005178~integrin binding	6	3.04569	0.00541169	GSK3B, VCAM1, IGF1, P4HB, GFAP, ICAM1	197	100	17446	5.3135	0.964848	0.0445923	0.0393971
GOTERM_MF_DIRECT	GO:0005254~chloride channel activity	5	2.53807	0.00549035	GABRA2, GABRB2, GABRA1, GABRA6, GABRG2	197	63	17446	7.02844	0.966523	0.0446453	0.0394439
GOTERM_MF_DIRECT	GO:0004364~glutathione transferase activity	4	2.03046	0.0059458	GSTM1, GSTO1, GSTP1, GSTT1	197	33	17446	10.7343	0.974765	0.0477208	0.0421611
GOTERM_MF_DIRECT	GO:0036312~phosphatidylinositol 3-kinase regulatory subunit binding	3	1.52284	0.00769625	PIK3R2, PIK3R1, ESR1	197	12	17446	22.1396	0.991494	0.060978	0.0538737
GOTERM_MF_DIRECT	GO:0002020~protease binding	6	3.04569	0.010346	RYR1, CASP3, BCL2, TNF, SLC6A3, TNFRSF1A	197	117	17446	4.54146	0.998366	0.0797769	0.0704825
GOTERM_MF_DIRECT	GO:0010181~FMN binding	3	1.52284	0.0104562	POR, NOS2, NOS1	197	14	17446	18.9768	0.998475	0.0797769	0.0704825
GOTERM_MF_DIRECT	GO:0048156~tau protein binding	3	1.52284	0.0104562	GSK3B, APOE, SNCA	197	14	17446	18.9768	0.998475	0.0797769	0.0704825
GOTERM_MF_DIRECT	GO:0017124~SH3 domain binding	6	3.04569	0.0107079	CASP9, GPX1, PRKCE, ABL1, MAPT, DRD4	197	118	17446	4.50297	0.998696	0.0807013	0.0712992
GOTERM_MF_DIRECT	GO:0044325~ion channel binding	6	3.04569	0.0114576	SRC, CAV1, KCNQ1, CTNNB1, NOS1, YWHAH	197	120	17446	4.42792	0.999183	0.0853106	0.0753715
GOTERM_MF_DIRECT	GO:0005149~interleukin-1 receptor binding	3	1.52284	0.0152858	IL1A, IL1B, GRIN2B	197	17	17446	15.6279	0.999925	0.11246	0.099358
GOTERM_MF_DIRECT	GO:0005524~ATP binding	27	13.7056	0.0185028	GSK3B, SLC22A5, SRC, ATP1A2, PIK3C2A, PIK3CG, MAPK8, AKT2, AKT3, ABL1, AKT1, NLRP3, CAMK2G, MAPK3, MAP2K4, ABCC2, APAF1, HSPA5, HSPA4, PRKCE, BRAF, MAPK14, MTOR, MAPK10, PSMC6, PIK3CA, ANKK1	197	1507	17446	1.58665	0.99999	0.134526	0.118853
GOTERM_MF_DIRECT	GO:0003690~double-stranded DNA binding	6	3.04569	0.0187713	EGR1, JUN, CREB1, CTNNB1, FOS, NFKB1	197	136	17446	3.90699	0.999992	0.134891	0.119176
GOTERM_MF_DIRECT	GO:0030971~receptor tyrosine kinase binding	4	2.03046	0.019594	ANXA5, PIK3R2, NRG1, PIK3R1	197	51	17446	6.94575	0.999995	0.139185	0.12297
GOTERM_MF_DIRECT	GO:0019900~kinase binding	5	2.53807	0.0200596	SRC, CAV1, SLC2A1, CTNNB1, GFAP	197	92	17446	4.81296	0.999996	0.140873	0.124461
GOTERM_MF_DIRECT	GO:0005328~neurotransmitter:sodium symporter activity	3	1.52284	0.0208905	SLC6A2, SLC6A3, SLC6A4	197	20	17446	13.2838	0.999998	0.14506	0.12816
GOTERM_MF_DIRECT	GO:0001641~group II metabotropic glutamate receptor activity	2	1.01523	0.0223438	GRM3, GRM2	197	2	17446	88.5584	0.999999	0.151741	0.134063
GOTERM_MF_DIRECT	GO:0005237~inhibitory extracellular ligand-gated ion channel activity	2	1.01523	0.0223438	GABRB2, GABRA6	197	2	17446	88.5584	0.999999	0.151741	0.134063
GOTERM_MF_DIRECT	GO:0042923~neuropeptide binding	3	1.52284	0.0250295	OPRD1, OPRK1, OPRM1	197	22	17446	12.0761	1	0.168133	0.148545
GOTERM_MF_DIRECT	GO:0008483~transaminase activity	3	1.52284	0.0272137	TAT, ABAT, GPT	197	23	17446	11.5511	1	0.178915	0.158071
GOTERM_MF_DIRECT	GO:0005057~receptor signaling protein activity	3	1.52284	0.0272137	ADRB1, BRAF, NGF	197	23	17446	11.5511	1	0.178915	0.158071
GOTERM_MF_DIRECT	GO:0071889~14-3-3 protein binding	3	1.52284	0.0294717	PRKCE, AKT1, ARRB2	197	24	17446	11.0698	1	0.189724	0.16762
GOTERM_MF_DIRECT	GO:0016209~antioxidant activity	3	1.52284	0.0294717	CAT, APOE, SOD1	197	24	17446	11.0698	1	0.189724	0.16762
GOTERM_MF_DIRECT	GO:0005507~copper ion binding	4	2.03046	0.0312295	IL1A, DBH, SNCA, SOD1	197	61	17446	5.80711	1	0.194312	0.171674
GOTERM_MF_DIRECT	GO:0033613~activating transcription factor binding	3	1.52284	0.0318017	JUN, HSPA4, PPARG	197	25	17446	10.627	1	0.194312	0.171674
GOTERM_MF_DIRECT	GO:0004517~nitric-oxide synthase activity	2	1.01523	0.0333287	NOS2, NOS1	197	3	17446	59.0389	1	0.194312	0.171674
GOTERM_MF_DIRECT	GO:0004705~JUN kinase activity	2	1.01523	0.0333287	MAPK10, MAPK8	197	3	17446	59.0389	1	0.194312	0.171674
GOTERM_MF_DIRECT	GO:0015222~serotonin transmembrane transporter activity	2	1.01523	0.0333287	SLC18A2, SLC6A4	197	3	17446	59.0389	1	0.194312	0.171674
GOTERM_MF_DIRECT	GO:0008503~benzodiazepine receptor activity	2	1.01523	0.0333287	GABRA2, GABRA6	197	3	17446	59.0389	1	0.194312	0.171674
GOTERM_MF_DIRECT	GO:0034617~tetrahydrobiopterin binding	2	1.01523	0.0333287	NOS2, TH	197	3	17446	59.0389	1	0.194312	0.171674
GOTERM_MF_DIRECT	GO:1902282~voltage-gated potassium channel activity involved in ventricular cardiac muscle cell action potential repolarization	2	1.01523	0.0333287	KCNH2, KCNQ1	197	3	17446	59.0389	1	0.194312	0.171674
GOTERM_MF_DIRECT	GO:0004949~cannabinoid receptor activity	2	1.01523	0.0333287	CNR2, CNR1	197	3	17446	59.0389	1	0.194312	0.171674
GOTERM_MF_DIRECT	GO:0004351~glutamate decarboxylase activity	2	1.01523	0.0333287	GAD1, GAD2	197	3	17446	59.0389	1	0.194312	0.171674
GOTERM_MF_DIRECT	GO:0019825~oxygen binding	3	1.52284	0.0342018	TH, MB, SOD2	197	26	17446	10.2183	1	0.197539	0.174525
GOTERM_MF_DIRECT	GO:0001664~G-protein coupled receptor binding	4	2.03046	0.0352889	POMC, NPY, GHRL, ARRB2	197	64	17446	5.5349	1	0.201931	0.178405
GOTERM_MF_DIRECT	GO:0015293~symporter activity	5	2.53807	0.0375939	SLC22A5, SLC1A2, SLC6A2, SLC6A3, SLC6A4	197	112	17446	3.9535	1	0.213147	0.188314
GOTERM_MF_DIRECT	GO:0001968~fibronectin binding	3	1.52284	0.0418039	MMP2, MMP9, VEGFA	197	29	17446	9.16121	1	0.233247	0.206073
GOTERM_MF_DIRECT	GO:0030165~PDZ domain binding	5	2.53807	0.0418939	GRIA2, SLC22A5, ADRB1, GRIN2C, GRIA3	197	116	17446	3.81717	1	0.233247	0.206073
GOTERM_MF_DIRECT	GO:0070851~growth factor receptor binding	2	1.01523	0.0441908	APP, SRC	197	4	17446	44.2792	1	0.233418	0.206224
GOTERM_MF_DIRECT	GO:0051434~BH3 domain binding	2	1.01523	0.0441908	BCL2, BAX	197	4	17446	44.2792	1	0.233418	0.206224
GOTERM_MF_DIRECT	GO:0016714~oxidoreductase activity, acting on paired donors, with incorporation or reduction of molecular oxygen, reduced pteridine as one donor, and incorporation of one atom of oxygen	2	1.01523	0.0441908	TPH1, TH	197	4	17446	44.2792	1	0.233418	0.206224
GOTERM_MF_DIRECT	GO:0031701~angiotensin receptor binding	2	1.01523	0.0441908	DRD1, ARRB2	197	4	17446	44.2792	1	0.233418	0.206224
GOTERM_MF_DIRECT	GO:0004971~AMPA glutamate receptor activity	2	1.01523	0.0441908	GRIA2, GRIA3	197	4	17446	44.2792	1	0.233418	0.206224
GOTERM_MF_DIRECT	GO:0051380~norepinephrine binding	2	1.01523	0.0441908	ADRB1, ADRB2	197	4	17446	44.2792	1	0.233418	0.206224
GOTERM_MF_DIRECT	GO:0050839~cell adhesion molecule binding	4	2.03046	0.0457606	GRIN2A, VCAM1, SRC, GRIN2B	197	71	17446	4.9892	1	0.239662	0.21174
GOTERM_MF_DIRECT	GO:0004601~peroxidase activity	3	1.52284	0.0471891	GPX1, GPX4, CAT	197	31	17446	8.57017	1	0.245066	0.216515
GOTERM_MF_DIRECT	GO:0004713~protein tyrosine kinase activity	5	2.53807	0.0476444	MAP2K4, SRC, EGF, ABL1, AKT1	197	121	17446	3.65944	1	0.245369	0.216782
GOTERM_MF_DIRECT	GO:0001965~G-protein alpha-subunit binding	3	1.52284	0.0528121	DRD1, ADRB2, OPRM1	197	33	17446	8.05076	1	0.269735	0.238309
GOTERM_MF_DIRECT	GO:0046935~1-phosphatidylinositol-3-kinase regulator activity	2	1.01523	0.0549314	PIK3R2, PIK3R1	197	5	17446	35.4234	1	0.275997	0.243842
GOTERM_MF_DIRECT	GO:0046934~phosphatidylinositol-4,5-bisphosphate 3-kinase activity	2	1.01523	0.0549314	PIK3CA, PIK3CG	197	5	17446	35.4234	1	0.275997	0.243842
GOTERM_MF_DIRECT	GO:0005158~insulin receptor binding	3	1.52284	0.0586597	SRC, IGF1, PIK3R1	197	35	17446	7.59072	1	0.292352	0.258292
GOTERM_MF_DIRECT	GO:0004879~RNA polymerase II transcription factor activity, ligand-activated sequence-specific DNA binding	3	1.52284	0.0616637	NR4A1, PPARG, ESR1	197	36	17446	7.37986	1	0.304865	0.269347
GOTERM_MF_DIRECT	GO:0071813~lipoprotein particle binding	2	1.01523	0.065552	MAPT, APOE	197	6	17446	29.5195	1	0.31404	0.277453
GOTERM_MF_DIRECT	GO:0033265~choline binding	2	1.01523	0.065552	ACHE, CHAT	197	6	17446	29.5195	1	0.31404	0.277453
GOTERM_MF_DIRECT	GO:0035014~phosphatidylinositol 3-kinase regulator activity	2	1.01523	0.065552	PIK3R2, PIK3R1	197	6	17446	29.5195	1	0.31404	0.277453
GOTERM_MF_DIRECT	GO:0051379~epinephrine binding	2	1.01523	0.065552	ADRB1, ADRB2	197	6	17446	29.5195	1	0.31404	0.277453
GOTERM_MF_DIRECT	GO:0001102~RNA polymerase II activating transcription factor binding	3	1.52284	0.0678243	JUN, CREB1, CTNNB1	197	38	17446	6.99145	1	0.322426	0.284862
GOTERM_MF_DIRECT	GO:0008013~beta-catenin binding	4	2.03046	0.0687622	GSK3B, NOS2, GRIN2B, ESR1	197	84	17446	4.21707	1	0.324389	0.286596
GOTERM_MF_DIRECT	GO:0072341~modified amino acid binding	2	1.01523	0.0760538	MTHFR, NOX4	197	7	17446	25.3024	1	0.35607	0.314586
GOTERM_MF_DIRECT	GO:0016175~superoxide-generating NADPH oxidase activity	2	1.01523	0.0864382	CYBB, NOX4	197	8	17446	22.1396	1	0.401645	0.354852
GOTERM_MF_DIRECT	GO:0005496~steroid binding	3	1.52284	0.0874215	GSTM1, IGF1, ESR1	197	44	17446	6.03807	1	0.403183	0.35621
GOTERM_MF_DIRECT	GO:0001046~core promoter sequence-specific DNA binding	3	1.52284	0.0908356	PPARG, SIRT1, ESR1	197	45	17446	5.90389	1	0.410939	0.363063
GOTERM_MF_DIRECT	GO:0005506~iron ion binding	6	3.04569	0.0910982	TPH1, TH, FTH1, CYP1A2, CYP2E1, NOS1	197	212	17446	2.50637	1	0.410939	0.363063
GOTERM_MF_DIRECT	GO:0004252~serine-type endopeptidase activity	6	3.04569	0.0910982	PLAU, MMP2, CASP3, PLAT, F2, MMP9	197	212	17446	2.50637	1	0.410939	0.363063
GOTERM_MF_DIRECT	GO:0005125~cytokine activity	6	3.04569	0.0927152	IL1A, IL6, IL1B, TNF, FGF2, VEGFA	197	214	17446	2.48295	1	0.415203	0.36683
GOTERM_MF_DIRECT	GO:0004499~N,N-dimethylaniline monooxygenase activity	2	1.01523	0.0967065	FMO1, FMO3	197	9	17446	19.6796	1	0.423862	0.37448
GOTERM_MF_DIRECT	GO:0030296~protein tyrosine kinase activator activity	2	1.01523	0.0967065	NRG1, GHRL	197	9	17446	19.6796	1	0.423862	0.37448
GOTERM_MF_DIRECT	GO:0050544~arachidonic acid binding	2	1.01523	0.0967065	PPARG, SNCA	197	9	17446	19.6796	1	0.423862	0.37448
