# Supplementary material for: Krill Oil Alleviated Methamphetamine-Induced Memory Impairment via the MAPK Signaling Pathway and Dopaminergic Synapse Pathway
Source: Front Pharmacol. 2021 Oct 29;12:756822. doi: 10.3389/fphar.2021.756822 (PMC8586701; doi:10.3389/fphar.2021.756822)
Supplement: Supplementary file 5 [file DataSheet9.XLSX]

## Sheet: DHA
Names	total	elements
DHA targets hub genes	17	BDNF
		KRAS
		FOS
		AKT1
		IGF1
		MAPK14
		IL6
		TNF
		APP
		MAPK8
		EGF
		JUN
		NGF
		CASP3
		CAT
		MAPK3
		CREB1
DHA targets	99	FAAH
		ATP1A2
		CYP1A2
		GSTO1
		ACE
		GPX4
		SRD5A1
		PRKCE
		NFKBIA
		KCNMA1
		CYP2D6
		MTOR
		BRAF
		BECN1
		HSPA5
		GRIN2B
		PIK3R1
		GSK3B
		BAX
		PPARG
		NOS1
		PRL
		TNFRSF1A
		DBH
		AKT3
		ARRB2
		GPT
		COX5A
		SIGMAR1
		SNCA
		BCL2
		TJP1
		FABP3
		VCAM1
		SQSTM1
		CYB5A
		APAF1
		FTH1
		TP53
		MMP1
		FGF2
		YWHAH
		MTHFR
		ADRB1
		HMOX1
		PPIG
		CYP3A4
		CGB5
		MAPT
		ADRB2
		CAMK2G
		ITPR1
		NOS2
		ANXA5
		VEGFA
		PLAT
		PIK3CG
		GPX1
		CXCL8
		CPT2
		EGR1
		CTNNB1
		SLC2A1
		SOD2
		AKT2
		NFKB1
		SIRT1
		GRIN2A
		CASP9
		NQO1
		SRC
		GHRL
		IL1B
		NOX4
		ICAM1
		CAV1
		ABCB1
		SOD1
		ALPP
		UCP2
		HPRT1
		HCRT
		PIK3R2
		ABL1
		CYP2E1
		P4HB
		ABCC2
		SLC1A2
		PENK
		NRG1
		APOE
		MMP9
		NR4A1
		CASP8
		POMC
		NLRP3
		MAPK10
		ESR1
		OXT
hub genes	3	TH
		DRD2
		TRP53

## Sheet: EPA
Names	total	elements
EPA targets hub genes	17	BDNF
		FOS
		MAPK14
		TH
		TNF
		MAPK8
		EGF
		JUN
		DRD2
		NGF
		CAT
		MAPK3
		KRAS
		AKT1
		IL6
		APP
		CASP3
EPA targets	157	ACE
		GRIN2D
		DDIT3
		CD209
		PRKCE
		NFKBIA
		KCNMA1
		GRIN1
		GABBR1
		SLC6A2
		CHRNA4
		BECN1
		GABRA2
		CYP2A6
		SLC18A2
		ARRB2
		GRM1
		CXCR4
		COX5A
		GCLM
		SNCA
		BCL2
		VCAM1
		PLAU
		DRD3
		TP53
		FTH1
		FGF2
		HMOX1
		CCKBR
		MAP2K4
		GRM3
		CCK
		CGB5
		SETD2
		NOS2
		OPRD1
		POR
		VEGFA
		SLC6A4
		SOD2
		ADORA2A
		GRIN2A
		KCNH2
		CASP9
		IL1A
		GRIN3B
		GHRL
		ICAM1
		ABAT
		RPS27A
		CAV1
		NTS
		DLD
		GRIA3
		SDHB
		HPRT1
		CNR2
		GRM2
		HCRT
		RYR1
		SLC1A2
		ABCC2
		FMO1
		CASP8
		HRH3
		NLRP3
		MAPK10
		GABRG2
		MAOB
		GABRA6
		OXT
		ATP1A2
		CYP1A2
		CYBB
		GAD1
		GAL
		GDNF
		CYP2D6
		GABRB2
		BRAF
		OPRK1
		GRIN2B
		GRP
		ACHE
		GSTM1
		ANKK1
		NOS1
		PPARG
		CHRNB2
		GUSB
		CHAT
		GRIN2C
		DBH
		TNFRSF1A
		PDYN
		HSPA4
		GPT
		DRD4
		ITIH4
		GSTT1
		F2
		TPH1
		CES1
		MMP1
		PNOC
		MTHFR
		MAP2
		PPIG
		CYP3A4
		MAPT
		GSTP1
		CAMK2G
		PDE4A
		ANXA5
		FMO3
		PIK3CG
		PLAT
		GABRA1
		GRIA2
		CXCL8
		CPT2
		COMT
		EGR1
		CTNNB1
		TAT
		NFKB1
		SIRT1
		KCNQ1
		MB
		NQO1
		SLC6A3
		SRC
		IL1B
		PSMC6
		CNR1
		ABCB1
		SOD1
		ALPP
		NPY
		CHRNA2
		GAD2
		UCP2
		CHRNA7
		CYP2E1
		PIK3CA
		MAOA
		APOE
		SLC22A5
		GRIN3A
		MMP9
		PIK3C2A
		DRD1
		TAC1
		ESR1
		OPRM1
		GFAP
hub genes	3	IGF1
		TRP53
		CREB1

## Sheet: Astaxanthin
Names	total	elements
astaxanthin targets hub genes	4	MAPK8
		JUN
		MAPK14
		CAT
astaxanthin targets	12	SRD5A1
		CXCL8
		NFKBIA
		COX5A
		SOD1
		ABL1
		F2
		MMP1
		HMOX1
		CYP3A4
		PRKN
		NOS2
hub genes	16	BDNF
		APP
		KRAS
		FOS
		AKT1
		EGF
		TRP53
		DRD2
		IGF1
		NGF
		CASP3
		MAPK3
		IL6
		CREB1
		TH
		TNF
