# Supplementary material for: Krill Oil Alleviated Methamphetamine-Induced Memory Impairment via the MAPK Signaling Pathway and Dopaminergic Synapse Pathway
Source: Front Pharmacol. 2021 Oct 29;12:756822. doi: 10.3389/fphar.2021.756822 (PMC8586701; doi:10.3389/fphar.2021.756822)
Supplement: Supplementary file 7 [file DataSheet3.XLSX]

## Sheet: Sheet1
		Symbol	Description	Category	GIFtS	GC id	Score
1		ABAT	4-Aminobutyrate Aminotransferase	Protein Coding	45	GC16P008674	1.66
2		ABCB1	ATP Binding Cassette Subfamily B Member 1	Protein Coding	51	GC07M087504	0.42
3		ABCC1	ATP Binding Cassette Subfamily C Member 1	Protein Coding	47	GC16P015949	0.42
4		ABCC2	ATP Binding Cassette Subfamily C Member 2	Protein Coding	47	GC10P099782	0.42
5		ABL1	ABL Proto-Oncogene 1, Non-Receptor Tyrosine Kinase	Protein Coding	52	GC09P130713	0.19
6		ACADVL	Acyl-CoA Dehydrogenase Very Long Chain	Protein Coding	45	GC17P007219	1.55
7		ACE	Angiotensin I Converting Enzyme	Protein Coding	49	GC17P063477	0.42
8		ACHE	Acetylcholinesterase (Cartwright Blood Group)	Protein Coding	45	GC07M100889	2.94
9		ACVRL1	Activin A Receptor Like Type 1	Protein Coding	50	GC12P051906	0.19
10		ADCY3	Adenylate Cyclase 3	Protein Coding	47	GC02M024819	1.47
11		ADORA2A	Adenosine A2a Receptor	Protein Coding	45	GC22P024417	1.13
12		ADRA1A	Adrenoceptor Alpha 1A	Protein Coding	47	GC08M026747	6.4
13		ADRA1B	Adrenoceptor Alpha 1B	Protein Coding	46	GC05P159867	6.2
14		ADRA1D	Adrenoceptor Alpha 1D	Protein Coding	45	GC20M004220	1.19
15		ADRA2A	Adrenoceptor Alpha 2A	Protein Coding	46	GC10P111077	8.34
16		ADRA2B	Adrenoceptor Alpha 2B	Protein Coding	45	GC02M096112	7.75
17		ADRA2C	Adrenoceptor Alpha 2C	Protein Coding	45	GC04P003766	7.75
18		ADRB1	Adrenoceptor Beta 1	Protein Coding	48	GC10P114044	1.19
19		ADRB2	Adrenoceptor Beta 2	Protein Coding	48	GC05P148825	1.19
20		ADRB3	Adrenoceptor Beta 3	Protein Coding	45	GC08M037962	1.19
21		AGBL1	ATP/GTP Binding Protein Like 1	Protein Coding	36	GC15P086141	3.09
22		AGBL4	ATP/GTP Binding Protein Like 4	Protein Coding	33	GC01M048532	1.62
24		AGRP	Agouti Related Neuropeptide	Protein Coding	43	GC16M067482	1.19
25		AGT	Angiotensinogen	Protein Coding	49	GC01M230702	0.42
26		AKT1	AKT Serine/Threonine Kinase 1	Protein Coding	54	GC14M104769	4.24
27		AKT2	AKT Serine/Threonine Kinase 2	Protein Coding	54	GC19M040230	1.47
28		AKT3	AKT Serine/Threonine Kinase 3	Protein Coding	52	GC01M243488	1.47
29		ALDH2	Aldehyde Dehydrogenase 2 Family Member	Protein Coding	50	GC12P111766	0.19
30		ALPP	Alkaline Phosphatase, Placental	Protein Coding	46	GC02P232378	1.71
31		AMT	Aminomethyltransferase	Protein Coding	45	GC03M049417	0.19
32		ANKK1	Ankyrin Repeat And Kinase Domain Containing 1	Protein Coding	37	GC11P113387	1.61
33		ANKRD31	Ankyrin Repeat Domain 31	Protein Coding	30	GC05M075068	0.19
34		ANKS1B	Ankyrin Repeat And Sterile Alpha Motif Domain Containing 1B	Protein Coding	39	GC12M098726	7.67
35		ANXA5	Annexin A5	Protein Coding	46	GC04M121667	1.47
36		APAF1	Apoptotic Peptidase Activating Factor 1	Protein Coding	47	GC12P098645	1.62
37		APOE	Apolipoprotein E	Protein Coding	50	GC19P044906	0.19
38		APP	Amyloid Beta Precursor Protein	Protein Coding	51	GC21M025880	0.34
39		ARC	Activity Regulated Cytoskeleton Associated Protein	Protein Coding	38	GC08M142611	0.61
40		ARNTL	Aryl Hydrocarbon Receptor Nuclear Translocator Like	Protein Coding	42	GC11P013276	0.19
41		ARPP21	CAMP Regulated Phosphoprotein 21	Protein Coding	35	GC03P035680	0.61
42		ARRB2	Arrestin Beta 2	Protein Coding	44	GC17P004711	8.78
43		ATP1A2	ATPase Na+/K+ Transporting Subunit Alpha 2	Protein Coding	47	GC01P160115	0.19
44		ATXN3	Ataxin 3	Protein Coding	44	GC14M094059	0.61
45		BAP1	BRCA1 Associated Protein 1	Protein Coding	45	GC03M052401	0.19
46		BAX	BCL2 Associated X, Apoptosis Regulator	Protein Coding	48	GC19P048954	0.19
47		BCL2	BCL2 Apoptosis Regulator	Protein Coding	51	GC18M063123	1.55
48		BDNF	Brain Derived Neurotrophic Factor	Protein Coding	47	GC11M027654	12.65
49		BECN1	Beclin 1	Protein Coding	46	GC17M042810	1.47
50		BMPR1B	Bone Morphogenetic Protein Receptor Type 1B	Protein Coding	50	GC04P094757	0.19
51		BMPR2	Bone Morphogenetic Protein Receptor Type 2	Protein Coding	50	GC02P202376	0.19
52		BRAF	B-Raf Proto-Oncogene, Serine/Threonine Kinase	Protein Coding	54	GC07M140719	6.05
53		BSG	Basigin (Ok Blood Group)	Protein Coding	44	GC19P000571	0.19
54		BSN	Bassoon Presynaptic Cytomatrix Protein	Protein Coding	35	GC03P049554	0.19
55		CA8	Carbonic Anhydrase 8	Protein Coding	47	GC08M060187	0.19
56		CALB1	Calbindin 1	Protein Coding	41	GC08M090058	8.88
57		CAMK2G	Calcium/Calmodulin Dependent Protein Kinase II Gamma	Protein Coding	47	GC10M073812	1.19
58		CAMKV	CaM Kinase Like Vesicle Associated	Protein Coding	38	GC03M049967	0.19
59		CAPZB	Capping Actin Protein Of Muscle Z-Line Subunit Beta	Protein Coding	40	GC01M019339	1.47
60		CARTPT	CART Prepropeptide	Protein Coding	44	GC05P071719	2.25
61		CASP3	Caspase 3	Protein Coding	50	GC04M184627	2.94
62		CASP8	Caspase 8	Protein Coding	52	GC02P201233	0.42
63		CASP9	Caspase 9	Protein Coding	48	GC01M015491	1.47
64		CAT	Catalase	Protein Coding	50	GC11P034460	0.19
65		CAV1	Caveolin 1	Protein Coding	48	GC07P116524	0.19
66		CCDC146	Coiled-Coil Domain Containing 146	Protein Coding	31	GC07P077122	0.19
67		CCK	Cholecystokinin	Protein Coding	41	GC03M042274	1.19
68		CCKBR	Cholecystokinin B Receptor	Protein Coding	44	GC11P006259	1.19
69		CCL3	C-C Motif Chemokine Ligand 3	Protein Coding	39	GC17M036088	1.82
70		CCNT1	Cyclin T1	Protein Coding	41	GC12M048688	1.47
71		CCR5	C-C Motif Chemokine Receptor 5	Protein Coding	46	GC03P046383	2.08
72		CCSER1	Coiled-Coil Serine Rich Protein 1	Protein Coding	30	GC04P090127	0.19
73		CD160	CD160 Molecule	Protein Coding	39	GC01P145719	1.86
74		CD209	CD209 Molecule	Protein Coding	43	GC19M007739	1.47
75		CDC25A	Cell Division Cycle 25A	Protein Coding	47	GC03M048173	0.19
76		CDH13	Cadherin 13	Protein Coding	42	GC16P082626	0.19
77		CDH7	Cadherin 7	Protein Coding	39	GC18P065750	0.19
78		CDH8	Cadherin 8	Protein Coding	41	GC16M061647	0.19
79		CDK5	Cyclin Dependent Kinase 5	Protein Coding	52	GC07M151053	1.47
80		CDK5R1	Cyclin Dependent Kinase 5 Regulatory Subunit 1	Protein Coding	45	GC17P032486	1.47
81		CES1	Carboxylesterase 1	Protein Coding	46	GC16M055836	1.47
82		CGB5	Chorionic Gonadotropin Subunit Beta 5	Protein Coding	32	GC19P049043	1.19
83		CHAT	Choline O-Acetyltransferase	Protein Coding	47	GC10P049609	8.33
84		CHRNA2	Cholinergic Receptor Nicotinic Alpha 2 Subunit	Protein Coding	46	GC08M027459	1.47
85		CHRNA4	Cholinergic Receptor Nicotinic Alpha 4 Subunit	Protein Coding	48	GC20M063343	1.47
86		CHRNA7	Cholinergic Receptor Nicotinic Alpha 7 Subunit	Protein Coding	45	GC15P031923	1.55
87		CHRNB2	Cholinergic Receptor Nicotinic Beta 2 Subunit	Protein Coding	44	GC01P154568	1.47
88		CLDN3	Claudin 3	Protein Coding	40	GC07M073768	1.47
89		CLDN5	Claudin 5	Protein Coding	41	GC22M019523	1.78
90		CLRN3	Clarin 3	Protein Coding	32	GC10M127877	1.47
91		CNR1	Cannabinoid Receptor 1	Protein Coding	46	GC06M088139	1.19
92		CNR2	Cannabinoid Receptor 2	Protein Coding	45	GC01M023870	0.19
93		CNTF	Ciliary Neurotrophic Factor	Protein Coding	41	GC11P058622	7.75
94		CNTLN	Centlein	Protein Coding	36	GC09P017124	0.19
95		CNTNAP4	Contactin Associated Protein Family Member 4	Protein Coding	36	GC16P076278	0.19
97		COL7A1	Collagen Type VII Alpha 1 Chain	Protein Coding	44	GC03M048564	0.19
98		COMT	Catechol-O-Methyltransferase	Protein Coding	51	GC22P019941	11.71
99		COX5A	Cytochrome C Oxidase Subunit 5A	Protein Coding	43	GC15M074919	8.6
100		CPT2	Carnitine Palmitoyltransferase 2	Protein Coding	48	GC01P053196	1.55
101		CREB1	CAMP Responsive Element Binding Protein 1	Protein Coding	48	GC02P207529	9.22
102		CSMD2	CUB And Sushi Multiple Domains 2	Protein Coding	37	GC01M033513	0.19
103		CSNK1E	Casein Kinase 1 Epsilon	Protein Coding	47	GC22M045469	2.35
104		CSPG5	Chondroitin Sulfate Proteoglycan 5	Protein Coding	38	GC03M047562	0.19
105		CTNNA2	Catenin Alpha 2	Protein Coding	43	GC02P079185	1.62
106		CTNNB1	Catenin Beta 1	Protein Coding	53	GC03P041236	1.72
107		CXCL8	C-X-C Motif Chemokine Ligand 8	Protein Coding	41	GC04P073740	1.47
108		CXCR4	C-X-C Motif Chemokine Receptor 4	Protein Coding	52	GC02M136114	1.47
109		CYB5A	Cytochrome B5 Type A	Protein Coding	44	GC18M074250	0.19
110		CYBB	Cytochrome B-245 Beta Chain	Protein Coding	47	GC0XP037780	1.47
111		CYP1A2	Cytochrome P450 Family 1 Subfamily A Member 2	Protein Coding	45	GC15P074748	1.47
112		CYP2A6	Cytochrome P450 Family 2 Subfamily A Member 6	Protein Coding	47	GC19M040843	2.66
113		CYP2B6	Cytochrome P450 Family 2 Subfamily B Member 6	Protein Coding	47	GC19P040991	2.68
114		CYP2D6	Cytochrome P450 Family 2 Subfamily D Member 6	Protein Coding	48	GC22M042126	10.54
115		CYP2E1	Cytochrome P450 Family 2 Subfamily E Member 1	Protein Coding	45	GC10P133520	2.08
116		CYP3A4	Cytochrome P450 Family 3 Subfamily A Member 4	Protein Coding	48	GC07M099759	1.61
117		DAG1	Dystroglycan 1	Protein Coding	46	GC03P049482	0.19
118		DAO	D-Amino Acid Oxidase	Protein Coding	45	GC12P108859	0.19
119		DAOA	D-Amino Acid Oxidase Activator	Protein Coding	33	GC13P105465	7.91
120		DBH	Dopamine Beta-Hydroxylase	Protein Coding	50	GC09P133636	1.82
121		DDIT3	DNA Damage Inducible Transcript 3	Protein Coding	45	GC12M057516	1.47
122		DISC1	DISC1 Scaffold Protein	Protein Coding	43	GC01P231626	1.72
123		DLD	Dihydrolipoamide Dehydrogenase	Protein Coding	50	GC07P107890	1.47
124		DPYSL2	Dihydropyrimidinase Like 2	Protein Coding	45	GC08P026514	1.47
125		DRD1	Dopamine Receptor D1	Protein Coding	44	GC05M175440	11.62
126		DRD2	Dopamine Receptor D2	Protein Coding	50	GC11M113409	13.27
127		DRD3	Dopamine Receptor D3	Protein Coding	44	GC03M114128	9.11
128		DRD4	Dopamine Receptor D4	Protein Coding	46	GC11P000660	10.71
129		DRP2	Dystrophin Related Protein 2	Protein Coding	36	GC0XP101219	1.47
130		DTNBP1	Dystrobrevin Binding Protein 1	Protein Coding	41	GC06M015470	9.85
131		EGF	Epidermal Growth Factor	Protein Coding	51	GC04P109912	1.47
132		EGR1	Early Growth Response 1	Protein Coding	44	GC05P138465	1.19
133		ENTPD4	Ectonucleoside Triphosphate Diphosphohydrolase 4	Protein Coding	37	GC08M023385	0.19
134		ERBB3	Erb-B2 Receptor Tyrosine Kinase 3	Protein Coding	54	GC12P056094	0.19
135		ERBB4	Erb-B2 Receptor Tyrosine Kinase 4	Protein Coding	55	GC02M211375	0.19
136		ERCC6	ERCC Excision Repair 6, Chromatin Remodeling Factor	Protein Coding	45	GC10M049454	1.47
137		ESR1	Estrogen Receptor 1	Protein Coding	53	GC06P151656	7.84
138		F2	Coagulation Factor II, Thrombin	Protein Coding	48	GC11P046720	1.19
139		FAAH	Fatty Acid Amide Hydrolase	Protein Coding	47	GC01P046394	10.46
140		FABP3	Fatty Acid Binding Protein 3	Protein Coding	44	GC01M031365	0.61
141		FAM71C	Family With Sequence Similarity 71 Member C	Protein Coding	31	GC12P099647	1.62
142		FARP1	FERM, ARH/RhoGEF And Pleckstrin Domain Protein 1	Protein Coding	38	GC13P098142	0.19
143		FBXL17	F-Box And Leucine Rich Repeat Protein 17	Protein Coding	35	GC05M107859	0.19
144		FEZ1	Fasciculation And Elongation Protein Zeta 1	Protein Coding	38	GC11M125445	0.75
145		FGF2	Fibroblast Growth Factor 2	Protein Coding	47	GC04P122826	1.19
146		FHIT	Fragile Histidine Triad Diadenosine Triphosphatase	Protein Coding	44	GC03M059747	0.19
147		FKBP5	FKBP Prolyl Isomerase 5	Protein Coding	45	GC06M042217	0.61
148		FMO1	Flavin Containing Dimethylaniline Monoxygenase 1	Protein Coding	43	GC01P171248	2
149		FMO3	Flavin Containing Dimethylaniline Monoxygenase 3	Protein Coding	46	GC01P171090	8.78
150		FNTB	Farnesyltransferase, CAAX Box, Beta	Protein Coding	43	GC14P064986	1.47
151		FOS	Fos Proto-Oncogene, AP-1 Transcription Factor Subunit	Protein Coding	50	GC14P075278	3.38
152		FTH1	Ferritin Heavy Chain 1	Protein Coding	50	GC11M061959	1.47
153		FZD3	Frizzled Class Receptor 3	Protein Coding	43	GC08P028494	1.29
154		GABBR1	Gamma-Aminobutyric Acid Type B Receptor Subunit 1	Protein Coding	47	GC06M029555	2.8
155		GABRA1	Gamma-Aminobutyric Acid Type A Receptor Subunit Alpha1	Protein Coding	46	GC05P161847	2.45
156		GABRA2	Gamma-Aminobutyric Acid Type A Receptor Subunit Alpha2	Protein Coding	45	GC04M046167	0.19
157		GABRA6	Gamma-Aminobutyric Acid Type A Receptor Subunit Alpha6	Protein Coding	44	GC05P161547	0.19
158		GABRB2	Gamma-Aminobutyric Acid Type A Receptor Subunit Beta2	Protein Coding	47	GC05M161288	0.8
159		GABRG2	Gamma-Aminobutyric Acid Type A Receptor Subunit Gamma2	Protein Coding	46	GC05P162000	8.92
160		GAD1	Glutamate Decarboxylase 1	Protein Coding	51	GC02P170813	1.55
161		GAD2	Glutamate Decarboxylase 2	Protein Coding	46	GC10P026216	2.08
162		GAL	Galanin And GMAP Prepropeptide	Protein Coding	44	GC11P068684	1.39
163		GAPDH	Glyceraldehyde-3-Phosphate Dehydrogenase	Protein Coding	48	GC12P008161	6.25
164		GAS2L1	Growth Arrest Specific 2 Like 1	Protein Coding	36	GC22P029306	0.19
165		GCG	Glucagon	Protein Coding	41	GC02M162142	1.19
166		GCLM	Glutamate-Cysteine Ligase Modifier Subunit	Protein Coding	41	GC01M093885	1.47
167		GDNF	Glial Cell Derived Neurotrophic Factor	Protein Coding	47	GC05M037812	3.02
168		GFAP	Glial Fibrillary Acidic Protein	Protein Coding	47	GC17M044905	7.97
169		GHRL	Ghrelin And Obestatin Prepropeptide	Protein Coding	43	GC03M010285	2.9
170		GNAI2	G Protein Subunit Alpha I2	Protein Coding	47	GC03P050226	0.19
171		GNL3	G Protein Nucleolar 3	Protein Coding	40	GC03P052681	0.19
172		GOT1	Glutamic-Oxaloacetic Transaminase 1	Protein Coding	47	GC10M099396	1.55
173		GPRC6A	G Protein-Coupled Receptor Class C Group 6 Member A	Protein Coding	39	GC06M116793	0.19
174		GPT	Glutamic--Pyruvic Transaminase	Protein Coding	41	GC08P144502	1.55
175		GPX1	Glutathione Peroxidase 1	Protein Coding	48	GC03M049368	2.45
176		GPX4	Glutathione Peroxidase 4	Protein Coding	47	GC19P001103	1.89
177		GRIA2	Glutamate Ionotropic Receptor AMPA Type Subunit 2	Protein Coding	48	GC04P157204	1.79
178		GRIA3	Glutamate Ionotropic Receptor AMPA Type Subunit 3	Protein Coding	50	GC0XP123184	1.47
179		GRIN1	Glutamate Ionotropic Receptor NMDA Type Subunit 1	Protein Coding	49	GC09P137138	8.13
180		GRIN2A	Glutamate Ionotropic Receptor NMDA Type Subunit 2A	Protein Coding	51	GC16M009753	1.47
181		GRIN2B	Glutamate Ionotropic Receptor NMDA Type Subunit 2B	Protein Coding	50	GC12M013437	1.55
182		GRIN2C	Glutamate Ionotropic Receptor NMDA Type Subunit 2C	Protein Coding	44	GC17M074842	1.47
183		GRIN2D	Glutamate Ionotropic Receptor NMDA Type Subunit 2D	Protein Coding	48	GC19P048394	1.47
184		GRIN3A	Glutamate Ionotropic Receptor NMDA Type Subunit 3A	Protein Coding	37	GC09M101569	1.47
185		GRIN3B	Glutamate Ionotropic Receptor NMDA Type Subunit 3B	Protein Coding	40	GC19P001000	1.47
186		GRINA	Glutamate Ionotropic Receptor NMDA Type Subunit Associated Protein 1	Protein Coding	34	GC08P143990	1.47
187		GRK3	G Protein-Coupled Receptor Kinase 3	Protein Coding	38	GC22P025565	6.33
188		GRM1	Glutamate Metabotropic Receptor 1	Protein Coding	50	GC06P145973	0.19
189		GRM2	Glutamate Metabotropic Receptor 2	Protein Coding	44	GC03P051707	1.79
190		GRM3	Glutamate Metabotropic Receptor 3	Protein Coding	45	GC07P086643	3.08
191		GRM5	Glutamate Metabotropic Receptor 5	Protein Coding	47	GC11M088504	1.47
192		GRP	Gastrin Releasing Peptide	Protein Coding	41	GC18P059220	1.19
193		GSK3B	Glycogen Synthase Kinase 3 Beta	Protein Coding	50	GC03M119821	1.47
194		GSTA1	Glutathione S-Transferase Alpha 1	Protein Coding	41	GC06M052791	1.47
195		GSTM1	Glutathione S-Transferase Mu 1	Protein Coding	41	GC01P109687	2.72
196		GSTO1	Glutathione S-Transferase Omega 1	Protein Coding	43	GC10P104235	1.47
197		GSTP1	Glutathione S-Transferase Pi 1	Protein Coding	50	GC11P067583	2.96
198		GSTT1	Glutathione S-Transferase Theta 1	Protein Coding	32	GC22Mi00270	1.91
199		GSTT2	Glutathione S-Transferase Theta 2 (Gene/Pseudogene)	Protein Coding	35	GC22P023980	1.47
200		GUSB	Glucuronidase Beta	Protein Coding	47	GC07M065960	2.66
201		HCRT	Hypocretin Neuropeptide Precursor	Protein Coding	40	GC17M042185	1.8
202		HCRTR2	Hypocretin Receptor 2	Protein Coding	44	GC06P055106	0.69
203		HMOX1	Heme Oxygenase 1	Protein Coding	52	GC22P035380	1.47
204		HP	Haptoglobin	Protein Coding	44	GC16P072089	0.19
205		HPRT1	Hypoxanthine Phosphoribosyltransferase 1	Protein Coding	48	GC0XP134460	1.47
206		HRH3	Histamine Receptor H3	Protein Coding	42	GC20M062214	0.61
207		HSPA4	Heat Shock Protein Family A (Hsp70) Member 4	Protein Coding	41	GC05P133051	1.47
208		HSPA5	Heat Shock Protein Family A (Hsp70) Member 5	Protein Coding	47	GC09M125234	1.93
209		HTR1A	5-Hydroxytryptamine Receptor 1A	Protein Coding	47	GC05M063960	8.05
210		HTR2A	5-Hydroxytryptamine Receptor 2A	Protein Coding	47	GC13M046831	3.52
211		HTR2C	5-Hydroxytryptamine Receptor 2C	Protein Coding	48	GC0XP114584	0.27
212		HTR3A	5-Hydroxytryptamine Receptor 3A	Protein Coding	45	GC11P113974	2.58
213		HTR6	5-Hydroxytryptamine Receptor 6	Protein Coding	43	GC01P019666	1.55
214		IAPP	Islet Amyloid Polypeptide	Protein Coding	40	GC12P021354	1.19
215		ICAM1	Intercellular Adhesion Molecule 1	Protein Coding	50	GC19P010270	0.69
216		IGF1	Insulin Like Growth Factor 1	Protein Coding	50	GC12M102395	0.61
217		IGSF11	Immunoglobulin Superfamily Member 11	Protein Coding	36	GC03M118900	0.19
218		IL1A	Interleukin 1 Alpha	Protein Coding	44	GC02M112773	1.47
219		IL1B	Interleukin 1 Beta	Protein Coding	48	GC02M112829	0.19
220		IL6	Interleukin 6	Protein Coding	50	GC07P022765	1.47
221		IMPDH2	Inosine Monophosphate Dehydrogenase 2	Protein Coding	47	GC03M049253	0.19
222		IRF5	Interferon Regulatory Factor 5	Protein Coding	48	GC07P128937	1.86
223		ITIH1	Inter-Alpha-Trypsin Inhibitor Heavy Chain 1	Protein Coding	39	GC03P052777	0.19
224		ITIH4	Inter-Alpha-Trypsin Inhibitor Heavy Chain 4	Protein Coding	42	GC03M052812	2.64
225		ITPR1	Inositol 1,4,5-Trisphosphate Receptor Type 1	Protein Coding	48	GC03P004486	0.69
226		JAM2	Junctional Adhesion Molecule 2	Protein Coding	41	GC21P025639	1.47
227		JUN	Jun Proto-Oncogene, AP-1 Transcription Factor Subunit	Protein Coding	49	GC01M058780	1.47
228		JUNB	JunB Proto-Oncogene, AP-1 Transcription Factor Subunit	Protein Coding	41	GC19P012791	1.19
229		KAT2B	Lysine Acetyltransferase 2B	Protein Coding	48	GC03P020081	1.19
230		KAT5	Lysine Acetyltransferase 5	Protein Coding	46	GC11P065711	1.47
231		KCNH2	Potassium Voltage-Gated Channel Subfamily H Member 2	Protein Coding	49	GC07M150944	0.61
232		KCNJ6	Potassium Inwardly Rectifying Channel Subfamily J Member 6	Protein Coding	46	GC21M037607	0.61
233		KCNK3	Potassium Two Pore Domain Channel Subfamily K Member 3	Protein Coding	49	GC02P026692	0.19
234		KCNMA1	Potassium Calcium-Activated Channel Subfamily M Alpha 1	Protein Coding	49	GC10M076869	1.47
235		KCNQ1	Potassium Voltage-Gated Channel Subfamily Q Member 1	Protein Coding	49	GC11P002444	0.61
236		KCTD8	Potassium Channel Tetramerization Domain Containing 8	Protein Coding	34	GC04M044173	0.19
237		KLHL1	Kelch Like Family Member 1	Protein Coding	39	GC13M069700	0.19
238		KLHL25	Kelch Like Family Member 25	Protein Coding	35	GC15M085888	3.09
239		KRAS	KRAS Proto-Oncogene, GTPase	Protein Coding	51	GC12M025204	6.05
240		LAMB2	Laminin Subunit Beta 2	Protein Coding	44	GC03M049121	0.19
241		LEF1	Lymphoid Enhancer Binding Factor 1	Protein Coding	47	GC04M108047	1.47
242		LGALS1	Galectin 1	Protein Coding	43	GC22P037675	2.35
246		LRRC37A	Leucine Rich Repeat Containing 37A	Protein Coding	31	GC17P046292	0.19
247		MAOA	Monoamine Oxidase A	Protein Coding	50	GC0XP043654	8.48
248		MAOB	Monoamine Oxidase B	Protein Coding	43	GC0XM043766	10.09
249		MAP1LC3A	Microtubule Associated Protein 1 Light Chain 3 Alpha	Protein Coding	43	GC20P034546	1.47
250		MAP2	Microtubule Associated Protein 2	Protein Coding	42	GC02P209424	7.6
251		MAP2K4	Mitogen-Activated Protein Kinase Kinase 4	Protein Coding	46	GC17P012020	0.19
252		MAP4	Microtubule Associated Protein 4	Protein Coding	41	GC03M047850	0.19
253		MAPK10	Mitogen-Activated Protein Kinase 10	Protein Coding	51	GC04M085990	0.27
254		MAPK14	Mitogen-Activated Protein Kinase 14	Protein Coding	51	GC06P047451	1.47
255		MAPK3	Mitogen-Activated Protein Kinase 3	Protein Coding	49	GC16M030117	0.19
256		MAPK8	Mitogen-Activated Protein Kinase 8	Protein Coding	50	GC10P048306	1.47
257		MAPKAPK3	MAPK Activated Protein Kinase 3	Protein Coding	49	GC03P050648	0.19
258		MAPT	Microtubule Associated Protein Tau	Protein Coding	50	GC17P045894	1.47
259		MB	Myoglobin	Protein Coding	43	GC22M035606	8.13
260		MC4R	Melanocortin 4 Receptor	Protein Coding	45	GC18M060371	1.19
261		METTL21A	Methyltransferase Like 21A	Protein Coding	36	GC02M207580	0.19
262		MFSD9	Major Facilitator Superfamily Domain Containing 9	Protein Coding	34	GC02M102700	0.19
263		MGAT1	Alpha-1,3-Mannosyl-Glycoprotein 2-Beta-N-Acetylglucosaminyltransferase	Protein Coding	43	GC05M180841	1.47
267		MMP1	Matrix Metallopeptidase 1	Protein Coding	51	GC11M102810	1.75
268		MMP2	Matrix Metallopeptidase 2	Protein Coding	53	GC16P055390	8.81
269		MMP9	Matrix Metallopeptidase 9	Protein Coding	52	GC20P046008	2.87
270		MST1R	Macrophage Stimulating 1 Receptor	Protein Coding	48	GC03M049958	0.19
271		MT-CO1	Mitochondrially Encoded Cytochrome C Oxidase I	Protein Coding	32	GCMTP005906	1.47
272		MTHFR	Methylenetetrahydrofolate Reductase	Protein Coding	47	GC01M011785	0.19
273		MTOR	Mechanistic Target Of Rapamycin Kinase	Protein Coding	54	GC01M011106	1.55
274		MYLK3	Myosin Light Chain Kinase 3	Protein Coding	41	GC16M046714	1.47
275		NAT8	N-Acetyltransferase 8 (Putative)	Protein Coding	37	GC02M073640	1.47
276		NAT8L	N-Acetyltransferase 8 Like	Protein Coding	37	GC04P002061	8.05
277		NBEAL2	Neurobeachin Like 2	Protein Coding	40	GC03P046979	0.19
278		NDUFA10	NADH:Ubiquinone Oxidoreductase Subunit A10	Protein Coding	44	GC02M239893	0.19
279		NDUFS4	NADH:Ubiquinone Oxidoreductase Subunit S4	Protein Coding	44	GC05P053560	1.47
280		NEDD4L	NEDD4 Like E3 Ubiquitin Protein Ligase	Protein Coding	46	GC18P058044	0.19
281		NELL1	Neural EGFL Like 1	Protein Coding	39	GC11P020647	0.19
282		NFKB1	Nuclear Factor Kappa B Subunit 1	Protein Coding	52	GC04P102501	2.27
283		NFKBIA	NFKB Inhibitor Alpha	Protein Coding	50	GC14M035401	1.47
284		NGF	Nerve Growth Factor	Protein Coding	50	GC01M115285	0.43
285		NLRP1	NLR Family Pyrin Domain Containing 1	Protein Coding	44	GC17M005499	1.47
286		NLRP3	NLR Family Pyrin Domain Containing 3	Protein Coding	47	GC01P247415	1.47
287		NOS1	Nitric Oxide Synthase 1	Protein Coding	49	GC12M117208	9.07
288		NOS2	Nitric Oxide Synthase 2	Protein Coding	49	GC17M027756	0.19
289		NOX4	NADPH Oxidase 4	Protein Coding	42	GC11M089324	1.47
290		NPTN	Neuroplastin	Protein Coding	39	GC15M073560	0.19
291		NPY	Neuropeptide Y	Protein Coding	45	GC07P024290	8.84
292		NPY1R	Neuropeptide Y Receptor Y1	Protein Coding	45	GC04M163323	1.71
293		NQO1	NAD(P)H Quinone Dehydrogenase 1	Protein Coding	49	GC16M069706	1.47
294		NQO2	N-Ribosyldihydronicotinamide:Quinone Reductase 2	Protein Coding	45	GC06P003009	1.88
295		NR4A1	Nuclear Receptor Subfamily 4 Group A Member 1	Protein Coding	46	GC12P052022	8.47
296		NRAS	NRAS Proto-Oncogene, GTPase	Protein Coding	50	GC01M114704	6.05
297		NRG1	Neuregulin 1	Protein Coding	46	GC08P031639	1.72
298		NRTN	Neurturin	Protein Coding	40	GC19P005805	0.27
299		NTS	Neurotensin	Protein Coding	40	GC12P085876	10.45
300		NUDT6	Nudix Hydrolase 6	Protein Coding	37	GC04M122888	2.06
301		NUPR1	Nuclear Protein 1, Transcriptional Regulator	Protein Coding	35	GC16M028548	5.33
302		OCLN	Occludin	Protein Coding	44	GC05P069492	2.32
303		OFCC1	Orofacial Cleft 1 Candidate 1	Protein Coding	32	GC06M009596	0.19
304		OPRD1	Opioid Receptor Delta 1	Protein Coding	44	GC01P028812	7.52
305		OPRK1	Opioid Receptor Kappa 1	Protein Coding	45	GC08M053227	3.26
306		OPRL1	Opioid Related Nociceptin Receptor 1	Protein Coding	45	GC20P064080	1.79
307		OPRM1	Opioid Receptor Mu 1	Protein Coding	48	GC06P154075	9.6
308		OXT	Oxytocin/Neurophysin I Prepropeptide	Protein Coding	40	GC20P003068	2.58
309		P4HB	Prolyl 4-Hydroxylase Subunit Beta	Protein Coding	49	GC17M081843	1.47
310		PAWR	Pro-Apoptotic WT1 Regulator	Protein Coding	40	GC12M079574	1.47
311		PAX7	Paired Box 7	Protein Coding	44	GC01P018631	0.19
312		PCLO	Piccolo Presynaptic Cytomatrix Protein	Protein Coding	41	GC07M082754	0.27
313		PDE4A	Phosphodiesterase 4A	Protein Coding	44	GC19P010416	1.19
314		PDYN	Prodynorphin	Protein Coding	43	GC20M001978	9
315		PEA15	Proliferation And Apoptosis Adaptor Protein 15	Protein Coding	43	GC01P160205	0.19
316		PENK	Proenkephalin	Protein Coding	38	GC08M056436	0.61
317		PGAM1	Phosphoglycerate Mutase 1	Protein Coding	43	GC10P097426	1.47
318		PGK1	Phosphoglycerate Kinase 1	Protein Coding	48	GC0XP077928	1.47
319		PI4KA	Phosphatidylinositol 4-Kinase Alpha	Protein Coding	48	GC22M020707	1.47
320		PICK1	Protein Interacting With PRKCA 1	Protein Coding	41	GC22P038056	8.69
321		PIK3C2A	Phosphatidylinositol-4-Phosphate 3-Kinase Catalytic Subunit Type 2 Alpha	Protein Coding	47	GC11M017191	1.47
322		PIK3C2B	Phosphatidylinositol-4-Phosphate 3-Kinase Catalytic Subunit Type 2 Beta	Protein Coding	47	GC01M204422	1.47
323		PIK3C2G	Phosphatidylinositol-4-Phosphate 3-Kinase Catalytic Subunit Type 2 Gamma	Protein Coding	44	GC12P018242	1.47
324		PIK3CA	Phosphatidylinositol-4,5-Bisphosphate 3-Kinase Catalytic Subunit Alpha	Protein Coding	52	GC03P179148	1.47
325		PIK3CB	Phosphatidylinositol-4,5-Bisphosphate 3-Kinase Catalytic Subunit Beta	Protein Coding	47	GC03M138652	1.47
326		PIK3CD	Phosphatidylinositol-4,5-Bisphosphate 3-Kinase Catalytic Subunit Delta	Protein Coding	53	GC01P009629	1.47
327		PIK3CG	Phosphatidylinositol-4,5-Bisphosphate 3-Kinase Catalytic Subunit Gamma	Protein Coding	48	GC07P106865	1.47
328		PIK3R1	Phosphoinositide-3-Kinase Regulatory Subunit 1	Protein Coding	51	GC05P068215	1.47
329		PIK3R2	Phosphoinositide-3-Kinase Regulatory Subunit 2	Protein Coding	49	GC19P018153	1.47
331		PITX3	Paired Like Homeodomain 3	Protein Coding	40	GC10M102230	1.93
332		PLAT	Plasminogen Activator, Tissue Type	Protein Coding	49	GC08M042174	1.47
333		PLAU	Plasminogen Activator, Urokinase	Protein Coding	51	GC10P073909	1.75
334		PLBD1	Phospholipase B Domain Containing 1	Protein Coding	35	GC12M014503	0.19
335		PLXNA2	Plexin A2	Protein Coding	42	GC01M208023	0.19
336		PLXNB1	Plexin B1	Protein Coding	44	GC03M048403	0.19
337		PNOC	Prepronociceptin	Protein Coding	37	GC08P028316	2.98
338		POMC	Proopiomelanocortin	Protein Coding	48	GC02M025160	1.19
339		POR	Cytochrome P450 Oxidoreductase	Protein Coding	48	GC07P075899	0.19
340		PPARG	Peroxisome Proliferator Activated Receptor Gamma	Protein Coding	52	GC03P012287	1.47
341		PPIG	Peptidylprolyl Isomerase G	Protein Coding	41	GC02P169584	1.55
342		PPP3CC	Protein Phosphatase 3 Catalytic Subunit Gamma	Protein Coding	44	GC08P022440	1.55
343		PRKAR2A	Protein Kinase CAMP-Dependent Type II Regulatory Subunit Alpha	Protein Coding	46	GC03M048744	0.19
344		PRKCE	Protein Kinase C Epsilon	Protein Coding	50	GC02P045651	1.47
345		PRKN	Parkin RBR E3 Ubiquitin Protein Ligase	Protein Coding	40	GC06M161348	1.77
346		PRL	Prolactin	Protein Coding	44	GC06M022230	1.75
347		PRODH	Proline Dehydrogenase 1	Protein Coding	45	GC22M018912	0.19
348		PROKR2	Prokineticin Receptor 2	Protein Coding	41	GC20M005303	1.75
349		PSMA1	Proteasome 20S Subunit Alpha 1	Protein Coding	44	GC11M014505	1.47
350		PSMC6	Proteasome 26S Subunit, ATPase 6	Protein Coding	40	GC14P052707	0.34
351		PTPRA	Protein Tyrosine Phosphatase Receptor Type A	Protein Coding	45	GC20P002864	0.19
352		PTPRE	Protein Tyrosine Phosphatase Receptor Type E	Protein Coding	41	GC10P127907	0.19
353		PTPRN2	Protein Tyrosine Phosphatase Receptor Type N2	Protein Coding	44	GC07M157539	0.19
354		PVALB	Parvalbumin	Protein Coding	39	GC22M036800	8.47
355		PYY	Peptide YY	Protein Coding	42	GC17M043952	1.19
356		RELN	Reelin	Protein Coding	43	GC07M103471	0.19
357		RGS4	Regulator Of G Protein Signaling 4	Protein Coding	43	GC01P163038	0.19
358		RHOD	Ras Homolog Family Member D	Protein Coding	39	GC11P067057	1.47
359		RPA1	Replication Protein A1	Protein Coding	45	GC17P001829	0.19
360		RPS27A	Ribosomal Protein S27a	Protein Coding	43	GC02P055231	8.47
361		RPTN	Repetin	Protein Coding	36	GC01M152126	0.19
362		RYR1	Ryanodine Receptor 1	Protein Coding	47	GC19P038528	1.55
363		SCN1A	Sodium Voltage-Gated Channel Alpha Subunit 1	Protein Coding	47	GC02M165989	0.19
365		SDHB	Succinate Dehydrogenase Complex Iron Sulfur Subunit B	Protein Coding	47	GC01M017020	1.47
366		SEMA3B	Semaphorin 3B	Protein Coding	39	GC03P050267	0.19
367		SETD2	SET Domain Containing 2, Histone Lysine Methyltransferase	Protein Coding	47	GC03M047033	0.19
368		SGCZ	Sarcoglycan Zeta	Protein Coding	35	GC08M014089	1.47
369		SGMS1	Sphingomyelin Synthase 1	Protein Coding	40	GC10M050305	0.19
370		SHISA5	Shisa Family Member 5	Protein Coding	36	GC03M048468	0.19
371		SIGMAR1	Sigma Non-Opioid Intracellular Receptor 1	Protein Coding	46	GC09M034634	1.83
372		SIRT1	Sirtuin 1	Protein Coding	49	GC10P067884	1.47
373		SLC17A7	Solute Carrier Family 17 Member 7	Protein Coding	41	GC19M049429	8.13
374		SLC18A1	Solute Carrier Family 18 Member A1	Protein Coding	45	GC08M020144	6.81
375		SLC18A2	Solute Carrier Family 18 Member A2	Protein Coding	47	GC10P117241	13.53
376		SLC18A3	Solute Carrier Family 18 Member A3	Protein Coding	43	GC10P049610	0.89
377		SLC1A2	Solute Carrier Family 1 Member 2	Protein Coding	48	GC11M035272	6.25
378		SLC22A2	Solute Carrier Family 22 Member 2	Protein Coding	44	GC06M160173	1.64
379		SLC22A3	Solute Carrier Family 22 Member 3	Protein Coding	44	GC06P160348	8.79
380		SLC22A5	Solute Carrier Family 22 Member 5	Protein Coding	46	GC05P132369	6.4
381		SLC26A6	Solute Carrier Family 26 Member 6	Protein Coding	39	GC03M048625	0.19
382		SLC29A4	Solute Carrier Family 29 Member 4	Protein Coding	42	GC07P005289	0.75
383		SLC2A1	Solute Carrier Family 2 Member 1	Protein Coding	52	GC01M042925	0.19
384		SLC6A2	Solute Carrier Family 6 Member 2	Protein Coding	48	GC16P055656	9.44
385		SLC6A3	Solute Carrier Family 6 Member 3	Protein Coding	49	GC05M001392	18.11
386		SLC6A4	Solute Carrier Family 6 Member 4	Protein Coding	47	GC17M030194	12.25
387		SLC6A9	Solute Carrier Family 6 Member 9	Protein Coding	48	GC01M043991	2
388		SMAD9	SMAD Family Member 9	Protein Coding	45	GC13M036844	0.19
389		SMARCC1	SWI/SNF Related, Matrix Associated, Actin Dependent Regulator Of Chromatin Subfamily C Member 1	Protein Coding	43	GC03M047585	0.19
390		SNCA	Synuclein Alpha	Protein Coding	50	GC04M089724	10.88
391		SNX27	Sorting Nexin 27	Protein Coding	39	GC01P151611	2.54
392		SOD1	Superoxide Dismutase 1	Protein Coding	51	GC21P031659	2.35
393		SOD2	Superoxide Dismutase 2	Protein Coding	51	GC06M159669	9.1
394		SQSTM1	Sequestosome 1	Protein Coding	48	GC05P179806	1.47
395		SRC	SRC Proto-Oncogene, Non-Receptor Tyrosine Kinase	Protein Coding	51	GC20P037344	1.47
396		SRD5A1	Steroid 5 Alpha-Reductase 1	Protein Coding	44	GC05P006633	0.19
397		SST	Somatostatin	Protein Coding	42	GC03M187668	1.94
398		STAB1	Stabilin 1	Protein Coding	39	GC03P052495	0.19
401		STX1A	Syntaxin 1A	Protein Coding	47	GC07M073700	1.19
402		SYT4	Synaptotagmin 4	Protein Coding	37	GC18M043267	0.61
403		TAAR1	Trace Amine Associated Receptor 1	Protein Coding	37	GC06M132644	10.55
404		TAC1	Tachykinin Precursor 1	Protein Coding	43	GC07P097731	3.47
405		TAT	Tyrosine Aminotransferase	Protein Coding	44	GC16M071565	11.23
406		TBP	TATA-Box Binding Protein	Protein Coding	48	GC06P170554	1.47
407		TCN2	Transcobalamin 2	Protein Coding	44	GC22P030606	0.42
408		TENM1	Teneurin Transmembrane Protein 1	Protein Coding	35	GC0XM124375	0.19
409		TENM3	Teneurin Transmembrane Protein 3	Protein Coding	36	GC04P181448	0.19
410		TH	Tyrosine Hydroxylase	Protein Coding	51	GC11M002163	12.32
411		THADA	THADA Armadillo Repeat Containing	Protein Coding	37	GC02M043193	0.19
412		TJP1	Tight Junction Protein 1	Protein Coding	43	GC15M029699	1.78
413		TJP2	Tight Junction Protein 2	Protein Coding	45	GC09P069121	0.69
414		TLR9	Toll Like Receptor 9	Protein Coding	45	GC03M052222	0.19
415		TMEM106B	Transmembrane Protein 106B	Protein Coding	38	GC07P012217	0.19
416		TNF	Tumor Necrosis Factor	Protein Coding	51	GC06P047305	1.78
417		TNFRSF1A	TNF Receptor Superfamily Member 1A	Protein Coding	49	GC12M006328	1.47
418		TP53	Tumor Protein P53	Protein Coding	54	GC17M007661	1.55
419		TPH1	Tryptophan Hydroxylase 1	Protein Coding	44	GC11M018040	9.46
420		TPPP3	Tubulin Polymerization Promoting Protein Family Member 3	Protein Coding	37	GC16M067389	1.47
421		TRAPPC9	Trafficking Protein Particle Complex 9	Protein Coding	39	GC08M139728	0.19
422		TRH	Thyrotropin Releasing Hormone	Protein Coding	42	GC03P129974	0.19
423		TSNAXIP1	Translin Associated Factor X Interacting Protein 1	Protein Coding	32	GC16P067806	1.71
424		TUSC3	Tumor Suppressor Candidate 3	Protein Coding	41	GC08P015417	1.47
425		TXNDC5	Thioredoxin Domain Containing 5	Protein Coding	39	GC06M007893	0.19
426		UBE2E3	Ubiquitin Conjugating Enzyme E2 E3	Protein Coding	42	GC02P180967	1.47
427		UCN2	Urocortin 2	Protein Coding	33	GC03M048561	1.19
428		UCP2	Uncoupling Protein 2	Protein Coding	45	GC11M073974	0.61
430		USP4	Ubiquitin Specific Peptidase 4	Protein Coding	43	GC03M049277	0.19
431		VCAM1	Vascular Cell Adhesion Molecule 1	Protein Coding	45	GC01P100719	0.69
432		VEGFA	Vascular Endothelial Growth Factor A	Protein Coding	48	GC06P043770	1.47
433		WWOX	WW Domain Containing Oxidoreductase	Protein Coding	47	GC16P078099	0.19
434		XBP1	X-Box Binding Protein 1	Protein Coding	45	GC22M028794	1.25
435		YWHAH	Tyrosine 3-Monooxygenase/Tryptophan 5-Monooxygenase Activation Protein Eta	Protein Coding	47	GC22P031944	1.47
