# Supplementary material for: Krill Oil Alleviated Methamphetamine-Induced Memory Impairment via the MAPK Signaling Pathway and Dopaminergic Synapse Pathway
Source: Front Pharmacol. 2021 Oct 29;12:756822. doi: 10.3389/fphar.2021.756822 (PMC8586701; doi:10.3389/fphar.2021.756822)
Supplement: Supplementary file 8 [file DataSheet8.XLSX]

## Sheet: Sheet1
Category	Term	Count	%	PValue	Genes	List Total	Pop Hits	Pop Total	Fold Enrichment	Bonferroni	Benjamini	FDR
KEGG_PATHWAY	mmu04010:MAPK signaling pathway	13	65	4.62974e-14	JUN, BDNF, EGF, FOS, NGF, MAPK14, TNF, MAPK8, TRP53, CASP3, AKT1, KRAS, MAPK3	20	251	7691	19.9169	6.75926e-12	6.75942e-12	2.45376e-12
KEGG_PATHWAY	mmu05161:Hepatitis B	11	55	3.56041e-13	IL6, MAPK8, JUN, CREB1, TRP53, CASP3, AKT1, KRAS, FOS, TNF, MAPK3	20	146	7691	28.9729	5.19831e-11	2.5991e-11	9.4351e-12
KEGG_PATHWAY	mmu04668:TNF signaling pathway	10	50	1.35551e-12	IL6, MAPK8, JUN, CREB1, CASP3, AKT1, FOS, MAPK14, TNF, MAPK3	20	109	7691	35.2798	1.97899e-10	6.59684e-11	2.39474e-11
KEGG_PATHWAY	mmu05210:Colorectal cancer	8	40	9.19111e-11	MAPK8, JUN, TRP53, CASP3, AKT1, KRAS, FOS, MAPK3	20	64	7691	48.0688	1.3419e-08	3.35475e-09	1.21782e-09
KEGG_PATHWAY	mmu04722:Neurotrophin signaling pathway	9	45	2.07885e-10	MAPK8, JUN, BDNF, TRP53, AKT1, KRAS, MAPK14, NGF, MAPK3	20	122	7691	28.3684	3.03512e-08	6.07024e-09	2.20358e-09
KEGG_PATHWAY	mmu05133:Pertussis	8	40	2.62617e-10	IL6, MAPK8, JUN, CASP3, FOS, MAPK14, TNF, MAPK3	20	74	7691	41.573	3.83421e-08	6.39035e-09	2.31978e-09
KEGG_PATHWAY	mmu04068:FoxO signaling pathway	9	45	4.42952e-10	IL6, MAPK8, EGF, CAT, AKT1, KRAS, IGF1, MAPK14, MAPK3	20	134	7691	25.828	6.46711e-08	9.23872e-09	3.35378e-09
KEGG_PATHWAY	mmu04620:Toll-like receptor signaling pathway	8	40	2.41833e-09	IL6, MAPK8, JUN, AKT1, FOS, MAPK14, TNF, MAPK3	20	101	7691	30.4594	3.53076e-07	4.41345e-08	1.60214e-08
KEGG_PATHWAY	mmu05142:Chagas disease (American trypanosomiasis)	8	40	2.77818e-09	IL6, MAPK8, JUN, AKT1, FOS, MAPK14, TNF, MAPK3	20	103	7691	29.868	4.05614e-07	4.50682e-08	1.63604e-08
KEGG_PATHWAY	mmu05200:Pathways in cancer	11	55	6.95501e-09	IL6, MAPK8, JUN, EGF, TRP53, CASP3, AKT1, KRAS, IGF1, FOS, MAPK3	20	395	7691	10.709	1.01543e-06	1.01543e-07	3.68616e-08
KEGG_PATHWAY	mmu04380:Osteoclast differentiation	8	40	1.14685e-08	MAPK8, JUN, CREB1, AKT1, FOS, MAPK14, TNF, MAPK3	20	126	7691	24.4159	1.67439e-06	1.52218e-07	5.52571e-08
KEGG_PATHWAY	mmu04917:Prolactin signaling pathway	7	35	1.46038e-08	MAPK8, TH, AKT1, KRAS, FOS, MAPK14, MAPK3	20	73	7691	36.8747	2.13215e-06	1.77679e-07	6.44999e-08
KEGG_PATHWAY	mmu05160:Hepatitis C	8	40	1.95515e-08	MAPK8, EGF, TRP53, AKT1, KRAS, MAPK14, TNF, MAPK3	20	136	7691	22.6206	2.85452e-06	2.19579e-07	7.97101e-08
KEGG_PATHWAY	mmu05215:Prostate cancer	7	35	4.54842e-08	CREB1, EGF, TRP53, AKT1, KRAS, IGF1, MAPK3	20	88	7691	30.5892	6.64067e-06	4.74335e-07	1.7219e-07
KEGG_PATHWAY	mmu05231:Choline metabolism in cancer	7	35	1.04366e-07	MAPK8, JUN, EGF, AKT1, KRAS, FOS, MAPK3	20	101	7691	26.652	1.52373e-05	9.52335e-07	3.45711e-07
KEGG_PATHWAY	mmu04660:T cell receptor signaling pathway	7	35	1.04366e-07	JUN, AKT1, KRAS, FOS, MAPK14, TNF, MAPK3	20	101	7691	26.652	1.52373e-05	9.52335e-07	3.45711e-07
KEGG_PATHWAY	mmu05152:Tuberculosis	8	40	1.16572e-07	IL6, MAPK8, CREB1, CASP3, AKT1, MAPK14, TNF, MAPK3	20	176	7691	17.4795	1.70194e-05	1.00115e-06	3.63431e-07
KEGG_PATHWAY	mmu04024:cAMP signaling pathway	8	40	2.52489e-07	MAPK8, JUN, CREB1, BDNF, AKT1, FOS, DRD2, MAPK3	20	197	7691	15.6162	3.68628e-05	2.04797e-06	7.43441e-07
KEGG_PATHWAY	mmu05205:Proteoglycans in cancer	8	40	3.09901e-07	TRP53, CASP3, AKT1, KRAS, IGF1, MAPK14, TNF, MAPK3	20	203	7691	15.1547	4.52445e-05	2.38134e-06	8.64459e-07
KEGG_PATHWAY	mmu04071:Sphingolipid signaling pathway	7	35	3.55557e-07	MAPK8, TRP53, AKT1, KRAS, MAPK14, TNF, MAPK3	20	124	7691	21.7085	5.191e-05	2.59557e-06	9.42227e-07
KEGG_PATHWAY	mmu05212:Pancreatic cancer	6	30	3.91425e-07	MAPK8, EGF, TRP53, AKT1, KRAS, MAPK3	20	65	7691	35.4969	5.71464e-05	2.59764e-06	9.42979e-07
KEGG_PATHWAY	mmu05214:Glioma	6	30	3.91425e-07	EGF, TRP53, AKT1, KRAS, IGF1, MAPK3	20	65	7691	35.4969	5.71464e-05	2.59764e-06	9.42979e-07
KEGG_PATHWAY	mmu04015:Rap1 signaling pathway	8	40	4.43964e-07	EGF, AKT1, KRAS, IGF1, MAPK14, NGF, DRD2, MAPK3	20	214	7691	14.3757	6.48167e-05	2.81821e-06	1.02305e-06
KEGG_PATHWAY	mmu04664:Fc epsilon RI signaling pathway	6	30	4.9173e-07	MAPK8, AKT1, KRAS, MAPK14, TNF, MAPK3	20	68	7691	33.9309	7.17901e-05	2.99136e-06	1.0859e-06
KEGG_PATHWAY	mmu04728:Dopaminergic synapse	7	35	5.6322e-07	MAPK8, CREB1, TH, AKT1, FOS, MAPK14, DRD2	20	134	7691	20.0884	8.22267e-05	3.2892e-06	1.19403e-06
KEGG_PATHWAY	mmu05218:Melanoma	6	30	6.11375e-07	EGF, TRP53, AKT1, KRAS, IGF1, MAPK3	20	71	7691	32.4972	8.92567e-05	3.4331e-06	1.24626e-06
KEGG_PATHWAY	mmu04151:PI3K-Akt signaling pathway	9	45	8.44626e-07	IL6, CREB1, EGF, TRP53, AKT1, KRAS, IGF1, NGF, MAPK3	20	351	7691	9.86026	0.000123308	4.56723e-06	1.65797e-06
KEGG_PATHWAY	mmu05132:Salmonella infection	6	30	9.80777e-07	IL6, MAPK8, JUN, FOS, MAPK14, MAPK3	20	78	7691	29.5808	0.000143183	5.11405e-06	1.85647e-06
KEGG_PATHWAY	mmu04914:Progesterone-mediated oocyte maturation	6	30	1.69318e-06	MAPK8, AKT1, KRAS, IGF1, MAPK14, MAPK3	20	87	7691	26.5207	0.000247175	8.24016e-06	2.99129e-06
KEGG_PATHWAY	mmu04012:ErbB signaling pathway	6	30	1.69318e-06	MAPK8, JUN, EGF, AKT1, KRAS, MAPK3	20	87	7691	26.5207	0.000247175	8.24016e-06	2.99129e-06
KEGG_PATHWAY	mmu05164:Influenza A	7	35	2.36161e-06	IL6, MAPK8, JUN, AKT1, MAPK14, TNF, MAPK3	20	171	7691	15.7418	0.000344736	1.11224e-05	4.03759e-06
KEGG_PATHWAY	mmu05166:HTLV-I infection	8	40	2.47124e-06	IL6, JUN, CREB1, TRP53, AKT1, KRAS, FOS, TNF	20	276	7691	11.1464	0.000360736	1.1275e-05	4.09299e-06
KEGG_PATHWAY	mmu04915:Estrogen signaling pathway	6	30	3.06007e-06	JUN, CREB1, AKT1, KRAS, FOS, MAPK3	20	98	7691	23.5439	0.000446671	1.35385e-05	4.91466e-06
KEGG_PATHWAY	mmu05145:Toxoplasmosis	6	30	4.30471e-06	MAPK8, CASP3, AKT1, MAPK14, TNF, MAPK3	20	105	7691	21.9743	0.000628292	1.84849e-05	6.71029e-06
KEGG_PATHWAY	mmu05030:Cocaine addiction	5	25	5.2544e-06	JUN, CREB1, TH, BDNF, DRD2	20	49	7691	39.2398	0.000766851	2.19184e-05	7.95667e-06
KEGG_PATHWAY	mmu05014:Amyotrophic lateral sclerosis (ALS)	5	25	6.178e-06	TRP53, CASP3, CAT, MAPK14, TNF	20	51	7691	37.701	0.000901585	2.50552e-05	9.09539e-06
KEGG_PATHWAY	mmu05213:Endometrial cancer	5	25	6.68237e-06	EGF, TRP53, AKT1, KRAS, MAPK3	20	52	7691	36.976	0.000975153	2.63683e-05	9.57204e-06
KEGG_PATHWAY	mmu05168:Herpes simplex infection	7	35	7.35955e-06	IL6, MAPK8, JUN, TRP53, CASP3, FOS, TNF	20	208	7691	12.9416	0.00107392	2.82761e-05	1.02646e-05
KEGG_PATHWAY	mmu05223:Non-small cell lung cancer	5	25	9.00931e-06	EGF, TRP53, AKT1, KRAS, MAPK3	20	56	7691	34.3348	0.0013145	3.37272e-05	1.22434e-05
KEGG_PATHWAY	mmu04621:NOD-like receptor signaling pathway	5	25	9.6741e-06	IL6, MAPK8, MAPK14, TNF, MAPK3	20	57	7691	33.7325	0.00141143	3.53105e-05	1.28182e-05
KEGG_PATHWAY	mmu04210:Apoptosis	5	25	1.18866e-05	TRP53, CASP3, AKT1, NGF, TNF	20	60	7691	32.0458	0.00173395	4.23278e-05	1.53656e-05
KEGG_PATHWAY	mmu04014:Ras signaling pathway	7	35	1.2792e-05	MAPK8, EGF, AKT1, KRAS, IGF1, NGF, MAPK3	20	229	7691	11.7548	0.0018659	4.44673e-05	1.61422e-05
KEGG_PATHWAY	mmu05140:Leishmaniasis	5	25	1.53912e-05	JUN, FOS, MAPK14, TNF, MAPK3	20	64	7691	30.043	0.00224461	5.22585e-05	1.89705e-05
KEGG_PATHWAY	mmu04662:B cell receptor signaling pathway	5	25	2.20029e-05	JUN, AKT1, KRAS, FOS, MAPK3	20	70	7691	27.4679	0.0032073	7.30096e-05	2.65035e-05
KEGG_PATHWAY	mmu04932:Non-alcoholic fatty liver disease (NAFLD)	6	30	3.06857e-05	IL6, MAPK8, JUN, CASP3, AKT1, TNF	20	157	7691	14.6962	0.00447016	9.9558e-05	3.61409e-05
KEGG_PATHWAY	mmu04912:GnRH signaling pathway	5	25	5.44022e-05	MAPK8, JUN, KRAS, MAPK14, MAPK3	20	88	7691	21.8494	0.00791148	0.000172668	6.26809e-05
KEGG_PATHWAY	mmu04066:HIF-1 signaling pathway	5	25	9.69883e-05	IL6, EGF, AKT1, IGF1, MAPK3	20	102	7691	18.8505	0.0140612	0.000301283	0.00010937
KEGG_PATHWAY	mmu05034:Alcoholism	6	30	0.000102431	CREB1, TH, BDNF, KRAS, DRD2, MAPK3	20	202	7691	11.4223	0.0148444	0.00031156	0.000113101
KEGG_PATHWAY	mmu04510:Focal adhesion	6	30	0.000115003	MAPK8, JUN, EGF, AKT1, IGF1, MAPK3	20	207	7691	11.1464	0.0166513	0.000342663	0.000124391
KEGG_PATHWAY	mmu05219:Bladder cancer	4	20	0.000128432	EGF, TRP53, KRAS, MAPK3	20	41	7691	37.5171	0.0185776	0.000372496	0.000135221
KEGG_PATHWAY	mmu04931:Insulin resistance	5	25	0.000130118	IL6, MAPK8, CREB1, AKT1, TNF	20	110	7691	17.4795	0.0188192	0.000372496	0.000135221
KEGG_PATHWAY	mmu04725:Cholinergic synapse	5	25	0.000144437	CREB1, AKT1, KRAS, FOS, MAPK3	20	113	7691	17.0155	0.0208686	0.000405536	0.000147215
KEGG_PATHWAY	mmu05203:Viral carcinogenesis	6	30	0.000192784	JUN, CREB1, TRP53, CASP3, KRAS, MAPK3	20	231	7691	9.98831	0.0277566	0.000531065	0.000192784
KEGG_PATHWAY	mmu05169:Epstein-Barr virus infection	5	25	0.000294995	MAPK8, JUN, TRP53, AKT1, MAPK14	20	136	7691	14.1379	0.042161	0.000797578	0.000294995
KEGG_PATHWAY	mmu04550:Signaling pathways regulating pluripotency of stem cells	5	25	0.000311956	AKT1, KRAS, IGF1, MAPK14, MAPK3	20	138	7691	13.933	0.0445307	0.000828101	0.000311956
KEGG_PATHWAY	mmu04150:mTOR signaling pathway	4	20	0.000380812	AKT1, IGF1, TNF, MAPK3	20	59	7691	26.0712	0.0540912	0.00099283	0.000380812
KEGG_PATHWAY	mmu04370:VEGF signaling pathway	4	20	0.000400229	AKT1, KRAS, MAPK14, MAPK3	20	60	7691	25.6367	0.05677	0.00102515	0.000400229
KEGG_PATHWAY	mmu05230:Central carbon metabolism in cancer	4	20	0.000484257	TRP53, AKT1, KRAS, MAPK3	20	64	7691	24.0344	0.068276	0.00121899	0.000484257
KEGG_PATHWAY	mmu05031:Amphetamine addiction	4	20	0.000554193	JUN, CREB1, TH, FOS	20	67	7691	22.9582	0.077746	0.00137139	0.000554193
KEGG_PATHWAY	mmu05211:Renal cell carcinoma	4	20	0.000578866	JUN, AKT1, KRAS, MAPK3	20	68	7691	22.6206	0.0810641	0.00140857	0.000578866
KEGG_PATHWAY	mmu05220:Chronic myeloid leukemia	4	20	0.000684583	TRP53, AKT1, KRAS, MAPK3	20	72	7691	21.3639	0.0951475	0.00163851	0.000684583
KEGG_PATHWAY	mmu05323:Rheumatoid arthritis	4	20	0.00100079	IL6, JUN, FOS, TNF	20	82	7691	18.7585	0.136005	0.0023567	0.00100079
KEGG_PATHWAY	mmu04540:Gap junction	4	20	0.00114931	EGF, KRAS, DRD2, MAPK3	20	86	7691	17.886	0.154558	0.00266349	0.00114931
KEGG_PATHWAY	mmu04650:Natural killer cell mediated cytotoxicity	4	20	0.00204369	CASP3, KRAS, TNF, MAPK3	20	105	7691	14.6495	0.258207	0.00466218	0.00204369
KEGG_PATHWAY	mmu05216:Thyroid cancer	3	15	0.00225614	TRP53, KRAS, MAPK3	20	29	7691	39.781	0.28091	0.00506764	0.00225614
KEGG_PATHWAY	mmu04919:Thyroid hormone signaling pathway	4	20	0.00258496	TRP53, AKT1, KRAS, MAPK3	20	114	7691	13.493	0.314696	0.00571825	0.00258496
KEGG_PATHWAY	mmu04750:Inflammatory mediator regulation of TRP channels	4	20	0.00343414	MAPK8, IGF1, MAPK14, NGF	20	126	7691	12.2079	0.394831	0.00748335	0.00343414
KEGG_PATHWAY	mmu04726:Serotonergic synapse	4	20	0.00391594	APP, CASP3, KRAS, MAPK3	20	132	7691	11.653	0.436084	0.00840776	0.00391594
KEGG_PATHWAY	mmu04960:Aldosterone-regulated sodium reabsorption	3	15	0.00426489	KRAS, IGF1, MAPK3	20	40	7691	28.8412	0.464206	0.00902427	0.00426489
KEGG_PATHWAY	mmu04910:Insulin signaling pathway	4	20	0.00462004	MAPK8, AKT1, KRAS, MAPK3	20	140	7691	10.9871	0.491398	0.00963609	0.00462004
KEGG_PATHWAY	mmu04261:Adrenergic signaling in cardiomyocytes	4	20	0.00480733	CREB1, AKT1, MAPK14, MAPK3	20	142	7691	10.8324	0.50518	0.00988549	0.00480733
KEGG_PATHWAY	mmu04921:Oxytocin signaling pathway	4	20	0.00560253	JUN, KRAS, FOS, MAPK3	20	150	7691	10.2547	0.559687	0.0113607	0.00560253
KEGG_PATHWAY	mmu04930:Type II diabetes mellitus	3	15	0.00660037	MAPK8, TNF, MAPK3	20	50	7691	23.073	0.61972	0.0132007	0.00660037
KEGG_PATHWAY	mmu05221:Acute myeloid leukemia	3	15	0.00822482	AKT1, KRAS, MAPK3	20	56	7691	20.6009	0.700545	0.0162274	0.00822482
KEGG_PATHWAY	mmu05134:Legionellosis	3	15	0.00851141	IL6, CASP3, TNF	20	57	7691	20.2395	0.712917	0.0165689	0.00851141
KEGG_PATHWAY	mmu05010:Alzheimer's disease	4	20	0.00885256	APP, CASP3, TNF, MAPK3	20	177	7691	8.6904	0.726985	0.0170062	0.00885256
KEGG_PATHWAY	mmu05321:Inflammatory bowel disease (IBD)	3	15	0.00909795	IL6, JUN, TNF	20	59	7691	19.5534	0.736679	0.0172507	0.00909795
KEGG_PATHWAY	mmu04730:Long-term depression	3	15	0.0097022	KRAS, IGF1, MAPK3	20	61	7691	18.9123	0.759115	0.0181605	0.0097022
KEGG_PATHWAY	mmu04115:p53 signaling pathway	3	15	0.0116195	TRP53, CASP3, IGF1	20	67	7691	17.2187	0.818477	0.0214739	0.0116195
KEGG_PATHWAY	mmu04622:RIG-I-like receptor signaling pathway	3	15	0.011954	MAPK8, MAPK14, TNF	20	68	7691	16.9654	0.827231	0.0216557	0.011954
KEGG_PATHWAY	mmu05016:Huntington's disease	4	20	0.0120144	CREB1, BDNF, TRP53, CASP3	20	198	7691	7.76869	0.828767	0.0216557	0.0120144
KEGG_PATHWAY	mmu04920:Adipocytokine signaling pathway	3	15	0.0133344	MAPK8, AKT1, TNF	20	72	7691	16.0229	0.859131	0.0237418	0.0133344
KEGG_PATHWAY	mmu05410:Hypertrophic cardiomyopathy (HCM)	3	15	0.0159093	IL6, IGF1, TNF	20	79	7691	14.6032	0.90381	0.027985	0.0159093
KEGG_PATHWAY	mmu04713:Circadian entrainment	3	15	0.02387	CREB1, FOS, MAPK3	20	98	7691	11.7719	0.970615	0.0414883	0.02387
KEGG_PATHWAY	mmu04916:Melanogenesis	3	15	0.0243265	CREB1, KRAS, MAPK3	20	99	7691	11.653	0.972556	0.0417844	0.0243265
KEGG_PATHWAY	mmu04723:Retrograde endocannabinoid signaling	3	15	0.0261889	MAPK8, MAPK14, MAPK3	20	103	7691	11.2005	0.979236	0.0444603	0.0261889
KEGG_PATHWAY	mmu05146:Amoebiasis	3	15	0.0331471	IL6, CASP3, TNF	20	117	7691	9.86026	0.992712	0.0556262	0.0331471
KEGG_PATHWAY	mmu04152:AMPK signaling pathway	3	15	0.0390705	CREB1, AKT1, IGF1	20	128	7691	9.01289	0.997029	0.0648215	0.0390705
KEGG_PATHWAY	mmu04611:Platelet activation	3	15	0.0407522	AKT1, MAPK14, MAPK3	20	131	7691	8.80649	0.997699	0.0668519	0.0407522
KEGG_PATHWAY	mmu05162:Measles	3	15	0.043616	IL6, TRP53, AKT1	20	136	7691	8.48272	0.998513	0.0707549	0.043616
KEGG_PATHWAY	mmu04310:Wnt signaling pathway	3	15	0.0465542	MAPK8, JUN, TRP53	20	141	7691	8.18191	0.999051	0.0746914	0.0465542
KEGG_PATHWAY	mmu05012:Parkinson's disease	3	15	0.0514049	TH, CASP3, DRD2	20	149	7691	7.74262	0.999549	0.0815774	0.0514049
KEGG_PATHWAY	mmu04320:Dorso-ventral axis formation	2	10	0.0600548	KRAS, MAPK3	20	25	7691	30.764	0.999882	0.0936804	0.0600548
KEGG_PATHWAY	mmu04022:cGMP-PKG signaling pathway	3	15	0.0603148	CREB1, AKT1, MAPK3	20	163	7691	7.07761	0.999886	0.0936804	0.0603148
KEGG_PATHWAY	mmu05202:Transcriptional misregulation in cancer	3	15	0.0616294	IL6, TRP53, IGF1	20	165	7691	6.99182	0.999907	0.0947146	0.0616294
KEGG_PATHWAY	mmu05020:Prion diseases	2	10	0.0785394	IL6, MAPK3	20	33	7691	23.3061	0.999993	0.119445	0.0785394
KEGG_PATHWAY	mmu05143:African trypanosomiasis	2	10	0.0831064	IL6, TNF	20	35	7691	21.9743	0.999997	0.123984	0.0831064
KEGG_PATHWAY	mmu04062:Chemokine signaling pathway	3	15	0.083222	AKT1, KRAS, MAPK3	20	196	7691	5.88597	0.999997	0.123984	0.083222
KEGG_PATHWAY	mmu04810:Regulation of actin cytoskeleton	3	15	0.0959382	EGF, KRAS, MAPK3	20	213	7691	5.4162	1	0.141485	0.0959382
