# Supplementary material for: Krill Oil Alleviated Methamphetamine-Induced Memory Impairment via the MAPK Signaling Pathway and Dopaminergic Synapse Pathway
Source: Front Pharmacol. 2021 Oct 29;12:756822. doi: 10.3389/fphar.2021.756822 (PMC8586701; doi:10.3389/fphar.2021.756822)
Supplement: Supplementary file 10 [file DataSheet1.XLSX]

## Sheet: Krill oil-astaxanthin
		Symbol	Description	Category	GIFtS	GC id	Score
1		GJA1	Gap Junction Protein Alpha 1	Protein Coding	50	GC06P121436	8.36
2		NFKBIA	NFKB Inhibitor Alpha	Protein Coding	50	GC14M035401	7.66
3		PTGS2	Prostaglandin-Endoperoxide Synthase 2	Protein Coding	48	GC01M186640	3.18
4		NOS2	Nitric Oxide Synthase 2	Protein Coding	49	GC17M027756	2.74
5		POU5F1	POU Class 5 Homeobox 1	Protein Coding	47	GC06M031184	2.12
6		ZFP42	ZFP42 Zinc Finger Protein	Protein Coding	36	GC04P187995	2.12
7		F7	Coagulation Factor VII	Protein Coding	47	GC13P113105	2.01
8		STAT3	Signal Transducer And Activator Of Transcription 3	Protein Coding	52	GC17M042313	1.97
9		JAK1	Janus Kinase 1	Protein Coding	50	GC01M064833	1.97
10		CYP3A4	Cytochrome P450 Family 3 Subfamily A Member 4	Protein Coding	48	GC07M099759	1.97
11		CYP2B6	Cytochrome P450 Family 2 Subfamily B Member 6	Protein Coding	47	GC19P040991	1.97
12		CYP2C19	Cytochrome P450 Family 2 Subfamily C Member 19	Protein Coding	46	GC10P094762	1.97
13		SRD5A1	Steroid 5 Alpha-Reductase 1	Protein Coding	44	GC05P006633	1.97
14		ITGA2B	Integrin Subunit Alpha 2b	Protein Coding	50	GC17M044388	1.84
15		F2	Coagulation Factor II, Thrombin	Protein Coding	48	GC11P046720	1.84
16		SERPINC1	Serpin Family C Member 1	Protein Coding	48	GC01M174153	1.84
17		CD40LG	CD40 Ligand	Protein Coding	47	GC0XP136649	1.84
18		SELP	Selectin P	Protein Coding	45	GC01M169558	1.84
19		TNFRSF8	TNF Receptor Superfamily Member 8	Protein Coding	42	GC01P012063	1.84
20		CAT	Catalase	Protein Coding	50	GC11P034460	1.76
21		HMOX1	Heme Oxygenase 1	Protein Coding	52	GC22P035380	1.67
22		SOD1	Superoxide Dismutase 1	Protein Coding	51	GC21P031659	1.67
23		ALOX15	Arachidonate 15-Lipoxygenase	Protein Coding	44	GC17M004630	1.67
24		MMP1	Matrix Metallopeptidase 1	Protein Coding	51	GC11M102810	1.55
25		LYN	LYN Proto-Oncogene, Src Family Tyrosine Kinase	Protein Coding	50	GC08P055879	1.55
26		MMP13	Matrix Metallopeptidase 13	Protein Coding	50	GC11M102942	1.55
27		AIFM1	Apoptosis Inducing Factor Mitochondria Associated 1	Protein Coding	49	GC0XM130129	1.55
28		SMAD3	SMAD Family Member 3	Protein Coding	49	GC15P067063	1.55
29		JUN	Jun Proto-Oncogene, AP-1 Transcription Factor Subunit	Protein Coding	49	GC01M058780	1.55
30		CCL2	C-C Motif Chemokine Ligand 2	Protein Coding	48	GC17P034255	1.55
31		ALOX5	Arachidonate 5-Lipoxygenase	Protein Coding	48	GC10P045374	1.55
32		DDR1	Discoidin Domain Receptor Tyrosine Kinase 1	Protein Coding	47	GC06P047288	1.55
33		LBR	Lamin B Receptor	Protein Coding	47	GC01M225401	1.55
34		RPS6KA5	Ribosomal Protein S6 Kinase A5	Protein Coding	45	GC14M090847	1.55
35		CXCL8	C-X-C Motif Chemokine Ligand 8	Protein Coding	41	GC04P073740	1.55
36		TNNT2	Troponin T2, Cardiac Type	Protein Coding	48	GC01M201359	0.91
37		CDK4	Cyclin Dependent Kinase 4	Protein Coding	54	GC12M057743	0.29
38		CDK6	Cyclin Dependent Kinase 6	Protein Coding	54	GC07M092604	0.29
39		PRKCD	Protein Kinase C Delta	Protein Coding	53	GC03P053156	0.29
40		CCND1	Cyclin D1	Protein Coding	52	GC11P069641	0.29
41		ABL1	ABL Proto-Oncogene 1, Non-Receptor Tyrosine Kinase	Protein Coding	52	GC09P130713	0.29
42		MAPK14	Mitogen-Activated Protein Kinase 14	Protein Coding	51	GC06P047451	0.29
43		PCSK9	Proprotein Convertase Subtilisin/Kexin Type 9	Protein Coding	51	GC01P055039	0.29
44		MYC	MYC Proto-Oncogene, BHLH Transcription Factor	Protein Coding	51	GC08P127735	0.29
45		MAPK8	Mitogen-Activated Protein Kinase 8	Protein Coding	50	GC10P048306	0.29
46		CCND2	Cyclin D2	Protein Coding	50	GC12P008103	0.29
47		LDLR	Low Density Lipoprotein Receptor	Protein Coding	49	GC19P011061	0.29
48		XIAP	X-Linked Inhibitor Of Apoptosis	Protein Coding	49	GC0XP123859	0.29
49		BIRC5	Baculoviral IAP Repeat Containing 5	Protein Coding	47	GC17P078214	0.29
50		HTRA2	HtrA Serine Peptidase 2	Protein Coding	47	GC02P074529	0.29
51		ODC1	Ornithine Decarboxylase 1	Protein Coding	47	GC02M010432	0.29
52		PINK1	PTEN Induced Kinase 1	Protein Coding	47	GC01P020634	0.29
53		BIRC3	Baculoviral IAP Repeat Containing 3	Protein Coding	46	GC11P102317	0.29
54		MARK2	Microtubule Affinity Regulating Kinase 2	Protein Coding	44	GC11P063838	0.29
55		LOX	Lysyl Oxidase	Protein Coding	44	GC05M122063	0.29
56		COX5A	Cytochrome C Oxidase Subunit 5A	Protein Coding	43	GC15M074919	0.29
57		HAX1	HCLS1 Associated Protein X-1	Protein Coding	43	GC01P154273	0.29
58		TRAP1	TNF Receptor Associated Protein 1	Protein Coding	43	GC16M003652	0.29
59		PARL	Presenilin Associated Rhomboid Like	Protein Coding	41	GC03M183825	0.29
60		PRKN	Parkin RBR E3 Ubiquitin Protein Ligase	Protein Coding	40	GC06M161348	0.29

## Sheet: Krill oil -DHA
		Symbol	Description	Category	GIFtS	GC id	Score
1		ABCA1	ATP Binding Cassette Subfamily A Member 1	Protein Coding	48	GC09M104781	0.37
2		ABCB1	ATP Binding Cassette Subfamily B Member 1	Protein Coding	51	GC07M087504	0.26
3		ABCB11	ATP Binding Cassette Subfamily B Member 11	Protein Coding	45	GC02M168922	1.55
4		ABCB4	ATP Binding Cassette Subfamily B Member 4	Protein Coding	45	GC07M087401	1.1
5		ABCB7	ATP Binding Cassette Subfamily B Member 7	Protein Coding	43	GC0XM075053	0.41
6		ABCC11	ATP Binding Cassette Subfamily C Member 11	Protein Coding	41	GC16M048166	1.55
7		ABCC2	ATP Binding Cassette Subfamily C Member 2	Protein Coding	47	GC10P099782	1.55
8		ABCD1	ATP Binding Cassette Subfamily D Member 1	Protein Coding	45	GC0XP153724	0.41
9		ABCG5	ATP Binding Cassette Subfamily G Member 5	Protein Coding	44	GC02M043806	0.32
10		ABCG8	ATP Binding Cassette Subfamily G Member 8	Protein Coding	42	GC02P043828	0.32
11		ABL1	ABL Proto-Oncogene 1, Non-Receptor Tyrosine Kinase	Protein Coding	52	GC09P130713	0.63
12		ACAA1	Acetyl-CoA Acyltransferase 1	Protein Coding	43	GC03M038103	0.37
13		ACADL	Acyl-CoA Dehydrogenase Long Chain	Protein Coding	43	GC02M210187	0.18
14		ACE	Angiotensin I Converting Enzyme	Protein Coding	49	GC17P063477	0.18
15		ACOT1	Acyl-CoA Thioesterase 1	Protein Coding	36	GC14P073493	1.55
16		ACOT2	Acyl-CoA Thioesterase 2	Protein Coding	37	GC14P073567	1.55
17		ACOT4	Acyl-CoA Thioesterase 4	Protein Coding	37	GC14P073592	1.55
18		ACOT7	Acyl-CoA Thioesterase 7	Protein Coding	41	GC01M006265	1.55
19		ACOX1	Acyl-CoA Oxidase 1	Protein Coding	45	GC17M075941	2.87
20		ACP3	Acid Phosphatase 3	Protein Coding	35	GC03P132319	1.92
21		ACSBG2	Acyl-CoA Synthetase Bubblegum Family Member 2	Protein Coding	37	GC19P006135	0.45
22		ACSL1	Acyl-CoA Synthetase Long Chain Family Member 1	Protein Coding	44	GC04M184755	0.45
23		ACSL4	Acyl-CoA Synthetase Long Chain Family Member 4	Protein Coding	44	GC0XM109624	0.37
24		ACSL5	Acyl-CoA Synthetase Long Chain Family Member 5	Protein Coding	42	GC10P112374	0.45
25		ADAMTS3	ADAM Metallopeptidase With Thrombospondin Type 1 Motif 3	Protein Coding	41	GC04M072280	0.18
26		ADAMTS4	ADAM Metallopeptidase With Thrombospondin Type 1 Motif 4	Protein Coding	42	GC01M161184	0.18
27		ADAMTS5	ADAM Metallopeptidase With Thrombospondin Type 1 Motif 5	Protein Coding	42	GC21M026918	0.18
28		ADAMTSL1	ADAMTS Like 1	Protein Coding	41	GC09P017906	0.18
29		ADCY1	Adenylate Cyclase 1	Protein Coding	48	GC07P045580	0.18
30		ADCY10	Adenylate Cyclase 10	Protein Coding	45	GC01M167809	0.26
31		ADGRF1	Adhesion G Protein-Coupled Receptor F1	Protein Coding	32	GC06M046997	0.45
32		ADIPOQ	Adiponectin, C1Q And Collagen Domain Containing	Protein Coding	45	GC03P186842	4.38
33		ADORA1	Adenosine A1 Receptor	Protein Coding	47	GC01P203090	0.45
34		ADRB1	Adrenoceptor Beta 1	Protein Coding	48	GC10P114044	0.32
35		ADRB2	Adrenoceptor Beta 2	Protein Coding	48	GC05P148825	0.66
36		AGPAT3	1-Acylglycerol-3-Phosphate O-Acyltransferase 3	Protein Coding	39	GC21P043865	0.18
37		AGPAT4	1-Acylglycerol-3-Phosphate O-Acyltransferase 4	Protein Coding	39	GC06M161129	3.39
38		AGXT	Alanine--Glyoxylate And Serine--Pyruvate Aminotransferase	Protein Coding	45	GC02P240868	21.44
39		AHSP	Alpha Hemoglobin Stabilizing Protein	Protein Coding	35	GC16P031527	0.26
40		AIFM1	Apoptosis Inducing Factor Mitochondria Associated 1	Protein Coding	49	GC0XM130129	0.63
41		AKT1	AKT Serine/Threonine Kinase 1	Protein Coding	54	GC14M104769	3.75
42		AKT2	AKT Serine/Threonine Kinase 2	Protein Coding	54	GC19M040230	1.08
43		AKT3	AKT Serine/Threonine Kinase 3	Protein Coding	52	GC01M243488	1.08
44		ALB	Albumin	Protein Coding	50	GC04P073397	1.07
45		ALOX12	Arachidonate 12-Lipoxygenase, 12S Type	Protein Coding	43	GC17P006995	6.48
46		ALOX15	Arachidonate 15-Lipoxygenase	Protein Coding	44	GC17M004630	3.1
47		ALOX5	Arachidonate 5-Lipoxygenase	Protein Coding	48	GC10P045374	4.36
48		ALPG	Alkaline Phosphatase, Germ Cell	Protein Coding	32	GC02P232407	1.1
49		ALPI	Alkaline Phosphatase, Intestinal	Protein Coding	43	GC02P232456	1.1
50		ALPL	Alkaline Phosphatase, Biomineralization Associated	Protein Coding	50	GC01P021508	1.1
51		ALPP	Alkaline Phosphatase, Placental	Protein Coding	46	GC02P232378	1.54
52		ANGPTL6	Angiopoietin Like 6	Protein Coding	39	GC19M010092	1.08
53		ANXA5	Annexin A5	Protein Coding	46	GC04M121667	0.78
54		APAF1	Apoptotic Peptidase Activating Factor 1	Protein Coding	47	GC12P098645	1.08
55		APOA1	Apolipoprotein A1	Protein Coding	48	GC11M116835	1.75
56		APOA5	Apolipoprotein A5	Protein Coding	44	GC11M116789	1.1
57		APOB	Apolipoprotein B	Protein Coding	45	GC02M020956	0.32
58		APOE	Apolipoprotein E	Protein Coding	50	GC19P044906	4.7
59		APP	Amyloid Beta Precursor Protein	Protein Coding	51	GC21M025880	3.17
60		APRT	Adenine Phosphoribosyltransferase	Protein Coding	47	GC16M088810	49.86
61		AR	Androgen Receptor	Protein Coding	53	GC0XP067544	1.55
62		AREG	Amphiregulin	Protein Coding	43	GC04P074445	1.08
63		ARFGAP1	ADP Ribosylation Factor GTPase Activating Protein 1	Protein Coding	42	GC20P063272	1.1
64		ARMS2	Age-Related Maculopathy Susceptibility 2	Protein Coding	30	GC10P122454	0.45
65		ARRB2	Arrestin Beta 2	Protein Coding	44	GC17P004711	0.41
66		ARSH	Arylsulfatase Family Member H	Protein Coding	34	GC0XP003006	3.47
67		ATP10A	ATPase Phospholipid Transporting 10A (Putative)	Protein Coding	39	GC15M025666	1.1
68		ATP10B	ATPase Phospholipid Transporting 10B (Putative)	Protein Coding	37	GC05M160499	1.1
69		ATP10D	ATPase Phospholipid Transporting 10D (Putative)	Protein Coding	39	GC04P047487	1.1
70		ATP11A	ATPase Phospholipid Transporting 11A	Protein Coding	41	GC13P112690	1.1
71		ATP11B	ATPase Phospholipid Transporting 11B (Putative)	Protein Coding	40	GC03P182793	1.1
72		ATP11C	ATPase Phospholipid Transporting 11C	Protein Coding	36	GC0XM139726	1.1
73		ATP1A2	ATPase Na+/K+ Transporting Subunit Alpha 2	Protein Coding	47	GC01P160115	0.45
74		ATP8A1	ATPase Phospholipid Transporting 8A1	Protein Coding	42	GC04M042410	1.1
75		ATP8A2	ATPase Phospholipid Transporting 8A2	Protein Coding	41	GC13P025373	1.1
76		ATP8B1	ATPase Phospholipid Transporting 8B1	Protein Coding	40	GC18M057646	1.1
77		ATP8B2	ATPase Phospholipid Transporting 8B2	Protein Coding	39	GC01P154325	1.1
78		ATP8B3	ATPase Phospholipid Transporting 8B3	Protein Coding	39	GC19M001804	1.1
79		ATP8B4	ATPase Phospholipid Transporting 8B4 (Putative)	Protein Coding	37	GC15M049858	1.1
80		ATP9A	ATPase Phospholipid Transporting 9A (Putative)	Protein Coding	37	GC20M051596	1.1
81		BAD	BCL2 Associated Agonist Of Cell Death	Protein Coding	46	GC11M064273	1.08
82		BAX	BCL2 Associated X, Apoptosis Regulator	Protein Coding	48	GC19P048954	1.69
83		BCL2	BCL2 Apoptosis Regulator	Protein Coding	51	GC18M063123	5.15
84		BCL2A1	BCL2 Related Protein A1	Protein Coding	41	GC15M079961	1.08
85		BCL2L1	BCL2 Like 1	Protein Coding	47	GC20M031664	1.72
86		BCL2L11	BCL2 Like 11	Protein Coding	45	GC02P111119	0.93
87		BCL2L12	BCL2 Like 12	Protein Coding	37	GC19P049665	0.45
88		BCL2L15	BCL2 Like 15	Protein Coding	33	GC01M113876	0.37
89		BDH1	3-Hydroxybutyrate Dehydrogenase 1	Protein Coding	43	GC03M197519	1.1
90		BDKRB2	Bradykinin Receptor B2	Protein Coding	44	GC14P096205	0.26
91		BDNF	Brain Derived Neurotrophic Factor	Protein Coding	47	GC11M027654	1.94
92		BECN1	Beclin 1	Protein Coding	46	GC17M042810	0.32
93		BEST1	Bestrophin 1	Protein Coding	43	GC11P061949	0.18
94		BGLAP	Bone Gamma-Carboxyglutamate Protein	Protein Coding	40	GC01P156242	0.41
95		BID	BH3 Interacting Domain Death Agonist	Protein Coding	45	GC22M017734	1.6
96		BIK	BCL2 Interacting Killer	Protein Coding	40	GC22P043110	1.08
97		BIRC5	Baculoviral IAP Repeat Containing 5	Protein Coding	47	GC17P078214	0.37
98		BMP1	Bone Morphogenetic Protein 1	Protein Coding	45	GC08P022164	1.08
99		BMP10	Bone Morphogenetic Protein 10	Protein Coding	38	GC02M068865	1.08
100		BMP2	Bone Morphogenetic Protein 2	Protein Coding	47	GC20P006696	1.08
101		BMP3	Bone Morphogenetic Protein 3	Protein Coding	42	GC04P081030	1.08
102		BMP4	Bone Morphogenetic Protein 4	Protein Coding	49	GC14M053949	1.08
103		BMP5	Bone Morphogenetic Protein 5	Protein Coding	41	GC06M055728	1.08
104		BMP6	Bone Morphogenetic Protein 6	Protein Coding	43	GC06P007726	1.08
105		BMP7	Bone Morphogenetic Protein 7	Protein Coding	45	GC20M057168	1.08
106		BMP8A	Bone Morphogenetic Protein 8a	Protein Coding	37	GC01P039492	1.08
107		BRAF	B-Raf Proto-Oncogene, Serine/Threonine Kinase	Protein Coding	54	GC07M140719	0.32
108		BRCA1	BRCA1 DNA Repair Associated	Protein Coding	50	GC17M043044	0.55
109		BTC	Betacellulin	Protein Coding	44	GC04M074744	1.08
110		C1orf87	Chromosome 1 Open Reading Frame 87	Protein Coding	35	GC01M059987	0.18
111		CALCA	Calcitonin Related Polypeptide Alpha	Protein Coding	43	GC11M014945	0.26
112		CAMK2G	Calcium/Calmodulin Dependent Protein Kinase II Gamma	Protein Coding	47	GC10M073812	0.66
113		CASP1	Caspase 1	Protein Coding	50	GC11M105025	1.63
114		CASP10	Caspase 10	Protein Coding	48	GC02P201182	1.08
115		CASP2	Caspase 2	Protein Coding	49	GC07P144979	1.08
116		CASP3	Caspase 3	Protein Coding	50	GC04M184627	4.62
117		CASP4	Caspase 4	Protein Coding	46	GC11M104942	1.08
118		CASP5	Caspase 5	Protein Coding	44	GC11M104995	1.45
119		CASP6	Caspase 6	Protein Coding	48	GC04M109688	1.08
120		CASP7	Caspase 7	Protein Coding	50	GC10P113679	1.08
121		CASP8	Caspase 8	Protein Coding	52	GC02P201233	1.77
122		CASP9	Caspase 9	Protein Coding	48	GC01M015491	3.02
123		CAT	Catalase	Protein Coding	50	GC11P034460	1.02
124		CAV1	Caveolin 1	Protein Coding	48	GC07P116524	0.78
125		CCL2	C-C Motif Chemokine Ligand 2	Protein Coding	48	GC17P034255	0.52
126		CCL20	C-C Motif Chemokine Ligand 20	Protein Coding	43	GC02P227813	0.37
127		CCL5	C-C Motif Chemokine Ligand 5	Protein Coding	43	GC17M035871	0.18
128		CCN2	Cellular Communication Network Factor 2	Protein Coding	39	GC06M131948	2.52
129		CCNA2	Cyclin A2	Protein Coding	44	GC04M121816	2.18
130		CCNB1	Cyclin B1	Protein Coding	47	GC05P069167	0.18
131		CCND1	Cyclin D1	Protein Coding	52	GC11P069641	0.91
132		CCNH	Cyclin H	Protein Coding	45	GC05M087311	0.37
133		CD14	CD14 Molecule	Protein Coding	44	GC05M140631	0.32
134		CD36	CD36 Molecule	Protein Coding	48	GC07P080369	0.55
135		CD59	CD59 Molecule (CD59 Blood Group)	Protein Coding	46	GC11M033704	2.71
136		CD79A	CD79a Molecule	Protein Coding	46	GC19P041877	0.18
137		CDC25C	Cell Division Cycle 25C	Protein Coding	48	GC05M138285	0.18
138		CDC42	Cell Division Cycle 42	Protein Coding	51	GC01P022057	0.32
139		CDK1	Cyclin Dependent Kinase 1	Protein Coding	45	GC10P060772	0.58
140		CDK2	Cyclin Dependent Kinase 2	Protein Coding	52	GC12P055966	0.78
141		CDK4	Cyclin Dependent Kinase 4	Protein Coding	54	GC12M057743	0.68
142		CDKN1A	Cyclin Dependent Kinase Inhibitor 1A	Protein Coding	50	GC06P047460	0.82
143		CDKN1B	Cyclin Dependent Kinase Inhibitor 1B	Protein Coding	48	GC12P012716	0.52
144		CDKN2A	Cyclin Dependent Kinase Inhibitor 2A	Protein Coding	51	GC09M021967	1.57
145		CDKN3	Cyclin Dependent Kinase Inhibitor 3	Protein Coding	42	GC14P054398	0.9
146		CEL	Carboxyl Ester Lipase	Protein Coding	46	GC09P133061	1.96
147		CEPT1	Choline/Ethanolamine Phosphotransferase 1	Protein Coding	39	GC01P111139	1.1
148		CETP	Cholesteryl Ester Transfer Protein	Protein Coding	46	GC16P056961	0.26
149		CFH	Complement Factor H	Protein Coding	45	GC01P196621	0.45
150		CFLAR	CASP8 And FADD Like Apoptosis Regulator	Protein Coding	46	GC02P201117	0.37
151		CFTR	CF Transmembrane Conductance Regulator	Protein Coding	51	GC07P117287	0.32
152		CGA	Glycoprotein Hormones, Alpha Polypeptide	Protein Coding	43	GC06M087085	1.73
153		CGB5	Chorionic Gonadotropin Subunit Beta 5	Protein Coding	32	GC19P049043	1.55
154		CHKA	Choline Kinase Alpha	Protein Coding	41	GC11M068052	1.1
155		CHPT1	Choline Phosphotransferase 1	Protein Coding	39	GC12P101696	1.1
156		CHUK	Component Of Inhibitor Of Nuclear Factor Kappa B Kinase Complex	Protein Coding	52	GC10M100188	0.45
157		CLC	Charcot-Leyden Crystal Galectin	Protein Coding	39	GC19M042451	1.1
158		CLEC11A	C-Type Lectin Domain Containing 11A	Protein Coding	39	GC19P050723	1.08
159		COG2	Component Of Oligomeric Golgi Complex 2	Protein Coding	40	GC01P230642	1.55
160		COX5A	Cytochrome C Oxidase Subunit 5A	Protein Coding	43	GC15M074919	0.45
161		CP	Ceruloplasmin	Protein Coding	47	GC03M149162	0.37
162		CPT1A	Carnitine Palmitoyltransferase 1A	Protein Coding	48	GC11M068754	0.37
163		CPT2	Carnitine Palmitoyltransferase 2	Protein Coding	48	GC01P053196	2.18
164		CREB1	CAMP Responsive Element Binding Protein 1	Protein Coding	48	GC02P207529	0.61
165		CRH	Corticotropin Releasing Hormone	Protein Coding	44	GC08M066176	1.55
166		CRP	C-Reactive Protein	Protein Coding	46	GC01M159716	1.92
167		CRYAA	Crystallin Alpha A	Protein Coding	44	GC21P043169	0.26
168		CSF1	Colony Stimulating Factor 1	Protein Coding	43	GC01P109911	0.32
169		CSF2	Colony Stimulating Factor 2	Protein Coding	44	GC05P132073	0.52
170		CSF3	Colony Stimulating Factor 3	Protein Coding	40	GC17P040015	0.52
171		CTLA4	Cytotoxic T-Lymphocyte Associated Protein 4	Protein Coding	45	GC02P203867	0.48
172		CTNNB1	Catenin Beta 1	Protein Coding	53	GC03P041236	1.96
173		CTSD	Cathepsin D	Protein Coding	52	GC11M001752	0.18
174		CTSL	Cathepsin L	Protein Coding	46	GC09P087725	1.7
175		CXCL10	C-X-C Motif Chemokine Ligand 10	Protein Coding	44	GC04M076021	0.52
176		CXCL12	C-X-C Motif Chemokine Ligand 12	Protein Coding	45	GC10M044294	1.08
177		CXCL8	C-X-C Motif Chemokine Ligand 8	Protein Coding	41	GC04P073740	0.98
178		CYB5A	Cytochrome B5 Type A	Protein Coding	44	GC18M074250	1.55
179		CYCS	Cytochrome C, Somatic	Protein Coding	48	GC07M025118	1.9
180		CYP11A1	Cytochrome P450 Family 11 Subfamily A Member 1	Protein Coding	48	GC15M074337	2.21
181		CYP17A1	Cytochrome P450 Family 17 Subfamily A Member 1	Protein Coding	48	GC10M102830	2.07
182		CYP19A1	Cytochrome P450 Family 19 Subfamily A Member 1	Protein Coding	48	GC15M051208	2.33
183		CYP1A1	Cytochrome P450 Family 1 Subfamily A Member 1	Protein Coding	47	GC15M074719	0.48
184		CYP1A2	Cytochrome P450 Family 1 Subfamily A Member 2	Protein Coding	45	GC15P074748	0.37
185		CYP21A2	Cytochrome P450 Family 21 Subfamily A Member 2	Protein Coding	45	GC06P047333	1.87
186		CYP26A1	Cytochrome P450 Family 26 Subfamily A Member 1	Protein Coding	44	GC10P093073	0.37
187		CYP2C19	Cytochrome P450 Family 2 Subfamily C Member 19	Protein Coding	46	GC10P094762	0.48
188		CYP2C8	Cytochrome P450 Family 2 Subfamily C Member 8	Protein Coding	48	GC10M095038	0.37
189		CYP2C9	Cytochrome P450 Family 2 Subfamily C Member 9	Protein Coding	48	GC10P094938	1.92
190		CYP2D6	Cytochrome P450 Family 2 Subfamily D Member 6	Protein Coding	48	GC22M042126	0.37
191		CYP2E1	Cytochrome P450 Family 2 Subfamily E Member 1	Protein Coding	45	GC10P133520	1.41
192		CYP2J2	Cytochrome P450 Family 2 Subfamily J Member 2	Protein Coding	44	GC01M059893	0.37
193		CYP2U1	Cytochrome P450 Family 2 Subfamily U Member 1	Protein Coding	44	GC04P107931	1.55
194		CYP3A4	Cytochrome P450 Family 3 Subfamily A Member 4	Protein Coding	48	GC07M099759	0.37
195		CYP3A7	Cytochrome P450 Family 3 Subfamily A Member 7	Protein Coding	43	GC07M099705	1.55
196		CYP4F2	Cytochrome P450 Family 4 Subfamily F Member 2	Protein Coding	44	GC19M015878	0.32
197		CYP4F3	Cytochrome P450 Family 4 Subfamily F Member 3	Protein Coding	42	GC19P015640	3.84
198		CYP4V2	Cytochrome P450 Family 4 Subfamily V Member 2	Protein Coding	42	GC04P186191	3.39
199		DAGLA	Diacylglycerol Lipase Alpha	Protein Coding	41	GC11P061680	0.18
200		DBH	Dopamine Beta-Hydroxylase	Protein Coding	50	GC09P133636	0.26
201		DBN1	Drebrin 1	Protein Coding	39	GC05M177456	1.67
202		DIABLO	Diablo IAP-Binding Mitochondrial Protein	Protein Coding	47	GC12M122208	0.37
203		DLG4	Discs Large MAGUK Scaffold Protein 4	Protein Coding	47	GC17M007189	1.38
204		DPAGT1	Dolichyl-Phosphate N-Acetylglucosaminephosphotransferase 1	Protein Coding	45	GC11M119096	0.32
205		DPP10	Dipeptidyl Peptidase Like 10	Protein Coding	39	GC02P114442	0.45
206		DUSP1	Dual Specificity Phosphatase 1	Protein Coding	47	GC05M172768	0.52
207		E2F1	E2F Transcription Factor 1	Protein Coding	43	GC20M033675	0.45
208		EFS	Embryonal Fyn-Associated Substrate	Protein Coding	35	GC14M023356	0.18
209		EGF	Epidermal Growth Factor	Protein Coding	51	GC04P109912	1.08
210		EGFR	Epidermal Growth Factor Receptor	Protein Coding	54	GC07P055019	1.63
211		EGR1	Early Growth Response 1	Protein Coding	44	GC05P138465	0.26
212		ELOVL2	ELOVL Fatty Acid Elongase 2	Protein Coding	40	GC06M010980	0.63
213		ELOVL4	ELOVL Fatty Acid Elongase 4	Protein Coding	45	GC06M079914	1.36
214		ELOVL5	ELOVL Fatty Acid Elongase 5	Protein Coding	43	GC06M053240	0.48
215		ENPP2	Ectonucleotide Pyrophosphatase/Phosphodiesterase 2	Protein Coding	44	GC08M119556	1.53
216		EPO	Erythropoietin	Protein Coding	41	GC07P100720	0.32
217		ESR1	Estrogen Receptor 1	Protein Coding	53	GC06P151656	0.58
218		ESRRB	Estrogen Related Receptor Beta	Protein Coding	50	GC14P076310	0.37
219		F2R	Coagulation Factor II Thrombin Receptor	Protein Coding	46	GC05P076716	0.26
220		F3	Coagulation Factor III, Tissue Factor	Protein Coding	45	GC01M094530	0.78
221		F5	Coagulation Factor V	Protein Coding	45	GC01M169511	0.18
222		F7	Coagulation Factor VII	Protein Coding	47	GC13P113105	0.18
223		FAAH	Fatty Acid Amide Hydrolase	Protein Coding	47	GC01P046394	0.32
224		FABP12	Fatty Acid Binding Protein 12	Protein Coding	31	GC08M081524	0.66
225		FABP3	Fatty Acid Binding Protein 3	Protein Coding	44	GC01M031365	0.26
226		FABP5	Fatty Acid Binding Protein 5	Protein Coding	41	GC08P081282	0.45
227		FABP7	Fatty Acid Binding Protein 7	Protein Coding	43	GC06P122779	2.18
228		FADS1	Fatty Acid Desaturase 1	Protein Coding	44	GC11M061799	6.15
229		FADS2	Fatty Acid Desaturase 2	Protein Coding	44	GC11P061792	6.94
230		FADS3	Fatty Acid Desaturase 3	Protein Coding	37	GC11M061873	0.41
231		FAS	Fas Cell Surface Death Receptor	Protein Coding	50	GC10P088969	0.66
232		FASLG	Fas Ligand	Protein Coding	47	GC01P172628	0.48
233		FASN	Fatty Acid Synthase	Protein Coding	49	GC17M082078	0.52
234		FBP2	Fructose-Bisphosphatase 2	Protein Coding	43	GC09M094558	0.37
235		FDPS	Farnesyl Diphosphate Synthase	Protein Coding	45	GC01P155308	0.26
236		FEN1	Flap Structure-Specific Endonuclease 1	Protein Coding	46	GC11P061811	0.18
237		FFAR1	Free Fatty Acid Receptor 1	Protein Coding	40	GC19P038327	3.91
238		FFAR3	Free Fatty Acid Receptor 3	Protein Coding	37	GC19P038328	0.26
239		FFAR4	Free Fatty Acid Receptor 4	Protein Coding	38	GC10P093566	2.89
240		FGA	Fibrinogen Alpha Chain	Protein Coding	47	GC04M154583	0.32
241		FGF1	Fibroblast Growth Factor 1	Protein Coding	48	GC05M142555	1.08
242		FGF10	Fibroblast Growth Factor 10	Protein Coding	47	GC05M044340	1.08
243		FGF11	Fibroblast Growth Factor 11	Protein Coding	39	GC17P008020	1.08
244		FGF12	Fibroblast Growth Factor 12	Protein Coding	43	GC03M192139	1.08
245		FGF13	Fibroblast Growth Factor 13	Protein Coding	41	GC0XM138615	1.08
246		FGF14	Fibroblast Growth Factor 14	Protein Coding	44	GC13M101710	1.08
247		FGF16	Fibroblast Growth Factor 16	Protein Coding	41	GC0XP077447	1.08
248		FGF17	Fibroblast Growth Factor 17	Protein Coding	45	GC08P022042	1.08
249		FGF18	Fibroblast Growth Factor 18	Protein Coding	41	GC05P171419	1.08
250		FGF19	Fibroblast Growth Factor 19	Protein Coding	44	GC11M069699	1.08
251		FGF2	Fibroblast Growth Factor 2	Protein Coding	47	GC04P122826	1.08
252		FGF20	Fibroblast Growth Factor 20	Protein Coding	40	GC08M016992	1.08
253		FGF21	Fibroblast Growth Factor 21	Protein Coding	40	GC19P048766	1.08
254		FGF22	Fibroblast Growth Factor 22	Protein Coding	38	GC19P000639	1.08
255		FGF23	Fibroblast Growth Factor 23	Protein Coding	45	GC12M004368	1.57
256		FGF4	Fibroblast Growth Factor 4	Protein Coding	44	GC11M069762	1.08
257		FGF5	Fibroblast Growth Factor 5	Protein Coding	45	GC04P080266	1.08
258		FGF6	Fibroblast Growth Factor 6	Protein Coding	40	GC12M004413	1.08
259		FGF7	Fibroblast Growth Factor 7	Protein Coding	41	GC15P049423	1.08
260		FGF8	Fibroblast Growth Factor 8	Protein Coding	47	GC10M101770	1.08
261		FGFR1	Fibroblast Growth Factor Receptor 1	Protein Coding	55	GC08M038400	1.08
262		FGFR2	Fibroblast Growth Factor Receptor 2	Protein Coding	54	GC10M121478	1.08
263		FGFR3	Fibroblast Growth Factor Receptor 3	Protein Coding	55	GC04P001795	1.08
264		FGFR4	Fibroblast Growth Factor Receptor 4	Protein Coding	51	GC05P177086	1.08
265		FLG	Filaggrin	Protein Coding	40	GC01M152274	0.37
266		FLT1	Fms Related Receptor Tyrosine Kinase 1	Protein Coding	51	GC13M028300	1.45
267		FLT4	Fms Related Receptor Tyrosine Kinase 4	Protein Coding	52	GC05M180607	1.08
268		FOS	Fos Proto-Oncogene, AP-1 Transcription Factor Subunit	Protein Coding	50	GC14P075278	0.55
269		FOXG1	Forkhead Box G1	Protein Coding	43	GC14P028766	0.18
270		FOXO1	Forkhead Box O1	Protein Coding	48	GC13M040555	1.08
271		FOXP3	Forkhead Box P3	Protein Coding	46	GC0XM049250	0.48
272		FTH1	Ferritin Heavy Chain 1	Protein Coding	50	GC11M061959	0.18
273		G6PD	Glucose-6-Phosphate Dehydrogenase	Protein Coding	50	GC0XM154531	0.45
274		GAB1	GRB2 Associated Binding Protein 1	Protein Coding	44	GC04P143336	0.18
275		GALNS	Galactosamine (N-Acetyl)-6-Sulfatase	Protein Coding	44	GC16M088813	21.44
276		GAS1	Growth Arrest Specific 1	Protein Coding	41	GC09M086944	1.08
277		GAS2	Growth Arrest Specific 2	Protein Coding	39	GC11P022626	1.08
278		GAS6	Growth Arrest Specific 6	Protein Coding	44	GC13M113820	1.08
279		GAS8	Growth Arrest Specific 8	Protein Coding	39	GC16P090019	1.08
280		GATA6	GATA Binding Protein 6	Protein Coding	47	GC18P022169	1.55
281		GCK	Glucokinase	Protein Coding	50	GC07M044145	1.41
282		GCKR	Glucokinase Regulator	Protein Coding	40	GC02P027496	0.18
283		GDF10	Growth Differentiation Factor 10	Protein Coding	37	GC10P047300	1.08
284		GDF15	Growth Differentiation Factor 15	Protein Coding	41	GC19P023329	1.08
285		GDF2	Growth Differentiation Factor 2	Protein Coding	42	GC10P047322	1.08
286		GDF5	Growth Differentiation Factor 5	Protein Coding	47	GC20M035433	1.08
287		GDF6	Growth Differentiation Factor 6	Protein Coding	43	GC08M096142	1.08
288		GDF9	Growth Differentiation Factor 9	Protein Coding	39	GC05M132861	1.08
289		GFER	Growth Factor, Augmenter Of Liver Regeneration	Protein Coding	45	GC16P001984	1.08
290		GGT1	Gamma-Glutamyltransferase 1	Protein Coding	46	GC22P024927	0.32
291		GH1	Growth Hormone 1	Protein Coding	44	GC17M063917	2.89
292		GH2	Growth Hormone 2	Protein Coding	39	GC17M063880	1.08
293		GHR	Growth Hormone Receptor	Protein Coding	47	GC05P042429	1.55
294		GHRH	Growth Hormone Releasing Hormone	Protein Coding	40	GC20M037251	1.08
295		GHRL	Ghrelin And Obestatin Prepropeptide	Protein Coding	43	GC03M010285	2
296		GK	Glycerol Kinase	Protein Coding	47	GC0XP030671	1.1
297		GLG1	Golgi Glycoprotein 1	Protein Coding	37	GC16M074448	1.08
298		GLRX	Glutaredoxin	Protein Coding	44	GC05M095752	0.8
299		GMFG	Glia Maturation Factor Gamma	Protein Coding	37	GC19M039328	1.08
300		GNPAT	Glyceronephosphate O-Acyltransferase	Protein Coding	45	GC01P231241	0.32
301		GNRH1	Gonadotropin Releasing Hormone 1	Protein Coding	41	GC08M025419	3.15
302		GNRH2	Gonadotropin Releasing Hormone 2	Protein Coding	35	GC20P003080	1.08
303		GPC6	Glypican 6	Protein Coding	43	GC13P093226	1.08
304		GPD1	Glycerol-3-Phosphate Dehydrogenase 1	Protein Coding	45	GC12P050105	1.1
305		GPR32	G Protein-Coupled Receptor 32	Protein Coding	33	GC19P050770	0.18
306		GPR84	G Protein-Coupled Receptor 84	Protein Coding	37	GC12M054362	0.26
307		GPT	Glutamic--Pyruvic Transaminase	Protein Coding	41	GC08P144502	0.37
308		GPX1	Glutathione Peroxidase 1	Protein Coding	48	GC03M049368	1.75
309		GPX2	Glutathione Peroxidase 2	Protein Coding	44	GC14M064939	0.41
310		GPX4	Glutathione Peroxidase 4	Protein Coding	47	GC19P001103	2.18
311		GRHPR	Glyoxylate And Hydroxypyruvate Reductase	Protein Coding	46	GC09P037412	21.44
312		GRIN2A	Glutamate Ionotropic Receptor NMDA Type Subunit 2A	Protein Coding	51	GC16M009753	0.55
313		GRIN2B	Glutamate Ionotropic Receptor NMDA Type Subunit 2B	Protein Coding	50	GC12M013437	0.18
314		GRK6	G Protein-Coupled Receptor Kinase 6	Protein Coding	45	GC05P177403	0.32
315		GSK3A	Glycogen Synthase Kinase 3 Alpha	Protein Coding	48	GC19M042230	1.08
316		GSK3B	Glycogen Synthase Kinase 3 Beta	Protein Coding	50	GC03M119821	1.08
317		GSR	Glutathione-Disulfide Reductase	Protein Coding	48	GC08M030678	0.86
318		GSTO1	Glutathione S-Transferase Omega 1	Protein Coding	43	GC10P104235	0.32
319		GSTO2	Glutathione S-Transferase Omega 2	Protein Coding	43	GC10P104268	0.32
320		GYPC	Glycophorin C (Gerbich Blood Group)	Protein Coding	43	GC02P126655	2.1
321		GZMB	Granzyme B	Protein Coding	45	GC14M024630	0.37
322		H3C15	H3 Clustered Histone 15	Protein Coding	27	GC01P149919	1.64
323		H4-16	H4 Histone 16	Protein Coding	33	GC12M014768	1.64
324		HADHA	Hydroxyacyl-CoA Dehydrogenase Trifunctional Multienzyme Complex Subunit Alpha	Protein Coding	45	GC02M026190	2.03
325		HADHB	Hydroxyacyl-CoA Dehydrogenase Trifunctional Multienzyme Complex Subunit Beta	Protein Coding	47	GC02P026243	0.37
326		HBEGF	Heparin Binding EGF Like Growth Factor	Protein Coding	43	GC05M140332	1.08
327		HBG2	Hemoglobin Subunit Gamma 2	Protein Coding	42	GC11M005372	0.45
328		HCRT	Hypocretin Neuropeptide Precursor	Protein Coding	40	GC17M042185	0.18
329		HDGF	Heparin Binding Growth Factor	Protein Coding	40	GC01M156754	1.08
330		HGF	Hepatocyte Growth Factor	Protein Coding	52	GC07M081699	1.08
331		HIF1A	Hypoxia Inducible Factor 1 Subunit Alpha	Protein Coding	47	GC14P061695	0.52
332		HLA-DPA1	Major Histocompatibility Complex, Class II, DP Alpha 1	Protein Coding	40	GC06M033064	0.26
333		HMGCR	3-Hydroxy-3-Methylglutaryl-CoA Reductase	Protein Coding	45	GC05P075336	1.53
334		HMGCS2	3-Hydroxy-3-Methylglutaryl-CoA Synthase 2	Protein Coding	44	GC01M119747	0.18
335		HMOX1	Heme Oxygenase 1	Protein Coding	52	GC22P035380	2.88
336		HOGA1	4-Hydroxy-2-Oxoglutarate Aldolase 1	Protein Coding	39	GC10P097585	21.44
337		HPD	4-Hydroxyphenylpyruvate Dioxygenase	Protein Coding	45	GC12M121839	0.18
338		HPGD	15-Hydroxyprostaglandin Dehydrogenase	Protein Coding	48	GC04M174490	0.52
339		HPRT1	Hypoxanthine Phosphoribosyltransferase 1	Protein Coding	48	GC0XP134460	21.75
340		HSD17B13	Hydroxysteroid 17-Beta Dehydrogenase 13	Protein Coding	36	GC04M087303	1.55
341		HSD17B2	Hydroxysteroid 17-Beta Dehydrogenase 2	Protein Coding	44	GC16P082068	0.18
342		HSD17B4	Hydroxysteroid 17-Beta Dehydrogenase 4	Protein Coding	46	GC05P119452	0.63
343		HSD3B1	Hydroxy-Delta-5-Steroid Dehydrogenase, 3 Beta- And Steroid Delta-Isomerase 1	Protein Coding	43	GC01P119507	0.37
344		HSD3B2	Hydroxy-Delta-5-Steroid Dehydrogenase, 3 Beta- And Steroid Delta-Isomerase 2	Protein Coding	46	GC01P119414	1.96
345		HSPA5	Heat Shock Protein Family A (Hsp70) Member 5	Protein Coding	47	GC09M125234	0.41
346		HSPB1	Heat Shock Protein Family B (Small) Member 1	Protein Coding	51	GC07P076302	0.18
347		HSPG2	Heparan Sulfate Proteoglycan 2	Protein Coding	45	GC01M021822	0.66
348		ICAM1	Intercellular Adhesion Molecule 1	Protein Coding	50	GC19P010270	1.73
349		IDE	Insulin Degrading Enzyme	Protein Coding	48	GC10M092451	1.4
350		IFI27	Interferon Alpha Inducible Protein 27	Protein Coding	37	GC14P094104	2.13
351		IFNA1	Interferon Alpha 1	Protein Coding	39	GC09P021494	1.44
352		IFNG	Interferon Gamma	Protein Coding	48	GC12M068064	0.63
353		IGF1	Insulin Like Growth Factor 1	Protein Coding	50	GC12M102395	3.24
354		IGF1R	Insulin Like Growth Factor 1 Receptor	Protein Coding	54	GC15P098648	1.08
355		IGF2	Insulin Like Growth Factor 2	Protein Coding	48	GC11M002130	3.34
356		IGF2R	Insulin Like Growth Factor 2 Receptor	Protein Coding	45	GC06P159969	1.08
357		IGFBP1	Insulin Like Growth Factor Binding Protein 1	Protein Coding	43	GC07P046552	1.73
358		IGFBP3	Insulin Like Growth Factor Binding Protein 3	Protein Coding	45	GC07M045912	1.55
359		IGFL4	IGF Like Family Member 4	Protein Coding	29	GC19M046039	0.26
360		IGHM	Immunoglobulin Heavy Constant Mu	Protein Coding	31	GC14M109532	0.18
361		IKBKB	Inhibitor Of Nuclear Factor Kappa B Kinase Subunit Beta	Protein Coding	52	GC08P042271	0.37
362		IL10	Interleukin 10	Protein Coding	47	GC01M206767	0.82
363		IL17A	Interleukin 17A	Protein Coding	42	GC06P052186	0.37
364		IL18	Interleukin 18	Protein Coding	44	GC11M112143	0.55
365		IL1B	Interleukin 1 Beta	Protein Coding	48	GC02M112829	1.86
366		IL2	Interleukin 2	Protein Coding	45	GC04M122451	1.49
367		IL2RA	Interleukin 2 Receptor Subunit Alpha	Protein Coding	50	GC10M006010	1.82
368		IL2RB	Interleukin 2 Receptor Subunit Beta	Protein Coding	48	GC22M037125	2.07
369		IL3	Interleukin 3	Protein Coding	44	GC05P132060	1.08
370		IL4	Interleukin 4	Protein Coding	46	GC05P132673	0.45
371		IL5	Interleukin 5	Protein Coding	44	GC05M132541	0.45
372		IL6	Interleukin 6	Protein Coding	50	GC07P022765	3.47
373		IL9	Interleukin 9	Protein Coding	43	GC05M135891	1.08
374		INCENP	Inner Centromere Protein	Protein Coding	40	GC11P062142	0.18
375		INS	Insulin	Protein Coding	48	GC11M002159	2.83
376		INTS8	Integrator Complex Subunit 8	Protein Coding	36	GC08P094813	0.26
377		IQCJ	IQ Motif Containing J	Protein Coding	29	GC03P158963	0.18
378		IRAK1	Interleukin 1 Receptor Associated Kinase 1	Protein Coding	50	GC0XM154010	0.32
379		ITPR1	Inositol 1,4,5-Trisphosphate Receptor Type 1	Protein Coding	48	GC03P004486	1.67
380		JADE1	Jade Family PHD Finger 1	Protein Coding	35	GC04P128809	0.18
381		JAK1	Janus Kinase 1	Protein Coding	50	GC01M064833	0.58
382		JAK3	Janus Kinase 3	Protein Coding	51	GC19M017824	0.58
383		JUN	Jun Proto-Oncogene, AP-1 Transcription Factor Subunit	Protein Coding	49	GC01M058780	1.87
384		KCNE1	Potassium Voltage-Gated Channel Subfamily E Regulatory Subunit 1	Protein Coding	44	GC21M034446	0.26
385		KCNMA1	Potassium Calcium-Activated Channel Subfamily M Alpha 1	Protein Coding	49	GC10M076869	0.55
386		KCNN4	Potassium Calcium-Activated Channel Subfamily N Member 4	Protein Coding	48	GC19M043767	0.18
387		KDR	Kinase Insert Domain Receptor	Protein Coding	53	GC04M055078	1.08
388		KEAP1	Kelch Like ECH Associated Protein 1	Protein Coding	48	GC19M010486	0.45
389		KIT	KIT Proto-Oncogene, Receptor Tyrosine Kinase	Protein Coding	53	GC04P054657	1.08
390		KITLG	KIT Ligand	Protein Coding	44	GC12M088492	1.08
391		KLF10	Kruppel Like Factor 10	Protein Coding	42	GC08M102648	1.08
392		KLK3	Kallikrein Related Peptidase 3	Protein Coding	46	GC19P050854	1.92
393		KNG1	Kininogen 1	Protein Coding	44	GC03P186717	0.18
394		KRAS	KRAS Proto-Oncogene, GTPase	Protein Coding	51	GC12M025204	0.32
395		LACTB	Lactamase Beta	Protein Coding	36	GC15P073008	2.72
396		LCAT	Lecithin-Cholesterol Acyltransferase	Protein Coding	47	GC16M067939	2.51
397		LCT	Lactase	Protein Coding	43	GC02M135787	0.18
398		LDLR	Low Density Lipoprotein Receptor	Protein Coding	49	GC19P011061	1.78
399		LEFTY1	Left-Right Determination Factor 1	Protein Coding	41	GC01M225887	1.08
400		LEFTY2	Left-Right Determination Factor 2	Protein Coding	43	GC01M225937	1.08
401		LEP	Leptin	Protein Coding	47	GC07P128241	2.03
402		LGALS4	Galectin 4	Protein Coding	38	GC19M042441	0.41
403		LGSN	Lengsin, Lens Protein With Glutamine Synthetase Domain	Protein Coding	34	GC06M063275	0.18
404		LHB	Luteinizing Hormone Subunit Beta	Protein Coding	38	GC19M049015	1.08
405		LIPC	Lipase C, Hepatic Type	Protein Coding	44	GC15P058410	0.26
406		LIPE	Lipase E, Hormone Sensitive Type	Protein Coding	47	GC19M042401	0.66
407		LIPG	Lipase G, Endothelial Type	Protein Coding	43	GC18P049560	1.64
408		LPA	Lipoprotein(A)	Protein Coding	41	GC06M160531	0.26
409		LPCAT1	Lysophosphatidylcholine Acyltransferase 1	Protein Coding	36	GC05M001456	1.1
410		LPCAT2	Lysophosphatidylcholine Acyltransferase 2	Protein Coding	41	GC16P055510	1.28
411		LPCAT3	Lysophosphatidylcholine Acyltransferase 3	Protein Coding	36	GC12M006976	1.1
412		LPL	Lipoprotein Lipase	Protein Coding	49	GC08P019901	1.64
413		LRAT	Lecithin Retinol Acyltransferase	Protein Coding	44	GC04P154626	1.51
414		LTA4H	Leukotriene A4 Hydrolase	Protein Coding	46	GC12M096000	0.37
415		LTBP1	Latent Transforming Growth Factor Beta Binding Protein 1	Protein Coding	43	GC02P032915	1.08
416		LTBP2	Latent Transforming Growth Factor Beta Binding Protein 2	Protein Coding	43	GC14M074498	1.08
417		LTBP3	Latent Transforming Growth Factor Beta Binding Protein 3	Protein Coding	41	GC11M065538	1.08
418		LTBP4	Latent Transforming Growth Factor Beta Binding Protein 4	Protein Coding	40	GC19P040592	1.08
419		LY96	Lymphocyte Antigen 96	Protein Coding	42	GC08P073991	0.26
420		LYPLA1	Lysophospholipase 1	Protein Coding	40	GC08M054046	1.1
421		LYPLA2	Lysophospholipase 2	Protein Coding	39	GC01P023790	1.1
422		MAP1LC3B	Microtubule Associated Protein 1 Light Chain 3 Beta	Protein Coding	43	GC16P087384	1.75
423		MAP2K1	Mitogen-Activated Protein Kinase Kinase 1	Protein Coding	54	GC15P066386	0.32
424		MAP3K1	Mitogen-Activated Protein Kinase Kinase Kinase 1	Protein Coding	49	GC05P056815	0.32
425		MAP3K14	Mitogen-Activated Protein Kinase Kinase Kinase 14	Protein Coding	44	GC17M045263	0.26
426		MAPK1	Mitogen-Activated Protein Kinase 1	Protein Coding	51	GC22M021754	1.17
427		MAPK10	Mitogen-Activated Protein Kinase 10	Protein Coding	51	GC04M085990	0.63
428		MAPK14	Mitogen-Activated Protein Kinase 14	Protein Coding	51	GC06P047451	0.86
429		MAPK3	Mitogen-Activated Protein Kinase 3	Protein Coding	49	GC16M030117	0.73
430		MAPK8	Mitogen-Activated Protein Kinase 8	Protein Coding	50	GC10P048306	0.78
431		MAPT	Microtubule Associated Protein Tau	Protein Coding	50	GC17P045894	1.08
432		MAT2B	Methionine Adenosyltransferase 2B	Protein Coding	40	GC05P163523	0.18
433		MC2R	Melanocortin 2 Receptor	Protein Coding	47	GC18M017331	2.1
434		MCL1	MCL1 Apoptosis Regulator, BCL2 Family Member	Protein Coding	47	GC01M150707	0.48
435		MDK	Midkine	Protein Coding	43	GC11P046402	1.08
436		MET	MET Proto-Oncogene, Receptor Tyrosine Kinase	Protein Coding	54	GC07P116672	1.08
437		MFSD2A	Major Facilitator Superfamily Domain Containing 2A	Protein Coding	40	GC01P039955	5.64
438		MIP	Major Intrinsic Protein Of Lens Fiber	Protein Coding	41	GC12M056449	0.26
439		MLX	MAX Dimerization Protein MLX	Protein Coding	43	GC17P042567	1.12
440		MLXIPL	MLX Interacting Protein Like	Protein Coding	41	GC07M073593	1.12
441		MMP1	Matrix Metallopeptidase 1	Protein Coding	51	GC11M102810	0.82
442		MMP13	Matrix Metallopeptidase 13	Protein Coding	50	GC11M102942	0.73
443		MMP2	Matrix Metallopeptidase 2	Protein Coding	53	GC16P055390	0.26
444		MMP3	Matrix Metallopeptidase 3	Protein Coding	51	GC11M102835	0.32
445		MMP7	Matrix Metallopeptidase 7	Protein Coding	48	GC11M102425	0.48
446		MMP8	Matrix Metallopeptidase 8	Protein Coding	47	GC11M102617	0.71
447		MMP9	Matrix Metallopeptidase 9	Protein Coding	52	GC20P046008	0.8
448		MOGAT2	Monoacylglycerol O-Acyltransferase 2	Protein Coding	38	GC11P075717	1.1
449		MPO	Myeloperoxidase	Protein Coding	50	GC17M058269	0.55
450		MS4A1	Membrane Spanning 4-Domains A1	Protein Coding	46	GC11P060474	0.58
451		MTCH2	Mitochondrial Carrier 2	Protein Coding	41	GC11M047604	0.58
452		MTHFR	Methylenetetrahydrofolate Reductase	Protein Coding	47	GC01M011785	0.32
453		MTOR	Mechanistic Target Of Rapamycin Kinase	Protein Coding	54	GC01M011106	1.8
454		MYB	MYB Proto-Oncogene, Transcription Factor	Protein Coding	50	GC06P135180	0.18
455		MYC	MYC Proto-Oncogene, BHLH Transcription Factor	Protein Coding	51	GC08P127735	0.63
456		MYCN	MYCN Proto-Oncogene, BHLH Transcription Factor	Protein Coding	46	GC02P015949	0.41
457		MYD88	MYD88 Innate Immune Signal Transduction Adaptor	Protein Coding	50	GC03P038179	0.32
458		MYRF	Myelin Regulatory Factor	Protein Coding	34	GC11P061753	0.18
459		NAMPT	Nicotinamide Phosphoribosyltransferase	Protein Coding	48	GC07M106248	0.18
460		NFE2L2	Nuclear Factor, Erythroid 2 Like 2	Protein Coding	48	GC02M177227	1.96
461		NFIA	Nuclear Factor I A	Protein Coding	44	GC01P060865	0.18
462		NFKB1	Nuclear Factor Kappa B Subunit 1	Protein Coding	52	GC04P102501	2.2
463		NFKBIA	NFKB Inhibitor Alpha	Protein Coding	50	GC14M035401	1.96
464		NGF	Nerve Growth Factor	Protein Coding	50	GC01M115285	1.08
465		NGFR	Nerve Growth Factor Receptor	Protein Coding	45	GC17P049495	1.08
466		NLRP3	NLR Family Pyrin Domain Containing 3	Protein Coding	47	GC01P247415	1.38
467		NOS1	Nitric Oxide Synthase 1	Protein Coding	49	GC12M117208	0.32
468		NOS2	Nitric Oxide Synthase 2	Protein Coding	49	GC17M027756	1.78
469		NOS3	Nitric Oxide Synthase 3	Protein Coding	51	GC07P150990	0.58
470		NOX4	NADPH Oxidase 4	Protein Coding	42	GC11M089324	0.52
471		NPC1L1	NPC1 Like Intracellular Cholesterol Transporter 1	Protein Coding	44	GC07M044512	0.32
472		NPPA	Natriuretic Peptide A	Protein Coding	46	GC01M011846	0.48
473		NPTX1	Neuronal Pentraxin 1	Protein Coding	37	GC17M080466	0.18
474		NPTX2	Neuronal Pentraxin 2	Protein Coding	39	GC07P098620	0.18
475		NQO1	NAD(P)H Quinone Dehydrogenase 1	Protein Coding	49	GC16M069706	0.8
476		NR1H2	Nuclear Receptor Subfamily 1 Group H Member 2	Protein Coding	48	GC19P050329	4.4
477		NR1H3	Nuclear Receptor Subfamily 1 Group H Member 3	Protein Coding	47	GC11P047248	0.26
478		NR1I3	Nuclear Receptor Subfamily 1 Group I Member 3	Protein Coding	44	GC01M161229	3.25
479		NR4A1	Nuclear Receptor Subfamily 4 Group A Member 1	Protein Coding	46	GC12P052022	0.37
480		NR4A2	Nuclear Receptor Subfamily 4 Group A Member 2	Protein Coding	46	GC02M156324	0.45
481		NR5A1	Nuclear Receptor Subfamily 5 Group A Member 1	Protein Coding	50	GC09M124481	1.55
482		NRG1	Neuregulin 1	Protein Coding	46	GC08P031639	1.08
483		NRG2	Neuregulin 2	Protein Coding	40	GC05M139810	1.08
484		NRG3	Neuregulin 3	Protein Coding	41	GC10P083672	1.08
485		NRG4	Neuregulin 4	Protein Coding	39	GC15M075935	1.08
486		NRIP1	Nuclear Receptor Interacting Protein 1	Protein Coding	43	GC21M014961	0.32
487		NRP1	Neuropilin 1	Protein Coding	47	GC10M033177	1.08
488		NRP2	Neuropilin 2	Protein Coding	43	GC02P205681	1.08
489		NTF3	Neurotrophin 3	Protein Coding	43	GC12P005432	1.08
490		NTF4	Neurotrophin 4	Protein Coding	44	GC19M049073	1.6
491		NTRK1	Neurotrophic Receptor Tyrosine Kinase 1	Protein Coding	48	GC01P156786	1.08
492		NTRK2	Neurotrophic Receptor Tyrosine Kinase 2	Protein Coding	53	GC09P084668	1.08
493		NTRK3	Neurotrophic Receptor Tyrosine Kinase 3	Protein Coding	51	GC15M087859	1.08
494		NUDT6	Nudix Hydrolase 6	Protein Coding	37	GC04M122888	1.08
495		NXPH1	Neurexophilin 1	Protein Coding	37	GC07P008440	0.18
496		ODC1	Ornithine Decarboxylase 1	Protein Coding	47	GC02M010432	0.48
497		OGFR	Opioid Growth Factor Receptor	Protein Coding	37	GC20P062804	1.08
498		OGN	Osteoglycin	Protein Coding	39	GC09M092383	1.08
499		OLR1	Oxidized Low Density Lipoprotein Receptor 1	Protein Coding	44	GC12M013864	1.83
500		OXA1L	OXA1L Mitochondrial Inner Membrane Protein	Protein Coding	39	GC14P022766	0.41
501		OXT	Oxytocin/Neurophysin I Prepropeptide	Protein Coding	40	GC20P003068	0.78
502		OXTR	Oxytocin Receptor	Protein Coding	45	GC03M008767	1.92
503		P2RY12	Purinergic Receptor P2Y12	Protein Coding	48	GC03M151336	0.26
504		P4HB	Prolyl 4-Hydroxylase Subunit Beta	Protein Coding	49	GC17M081843	0.66
505		PARK7	Parkinsonism Associated Deglycase	Protein Coding	45	GC01P007983	0.82
506		PARP1	Poly(ADP-Ribose) Polymerase 1	Protein Coding	49	GC01M226360	0.58
507		PARP3	Poly(ADP-Ribose) Polymerase Family Member 3	Protein Coding	40	GC03P051951	0.26
508		PAX5	Paired Box 5	Protein Coding	46	GC09M036828	1.55
509		PBX1	PBX Homeobox 1	Protein Coding	49	GC01P164524	1.55
510		PCK1	Phosphoenolpyruvate Carboxykinase 1	Protein Coding	48	GC20P057561	0.37
511		PCNA	Proliferating Cell Nuclear Antigen	Protein Coding	51	GC20M005114	0.68
512		PCTP	Phosphatidylcholine Transfer Protein	Protein Coding	40	GC17P055750	1.1
513		PCYT1A	Phosphate Cytidylyltransferase 1, Choline, Alpha	Protein Coding	46	GC03M196214	1.1
514		PCYT1B	Phosphate Cytidylyltransferase 1, Choline, Beta	Protein Coding	41	GC0XM024576	1.1
515		PDGFA	Platelet Derived Growth Factor Subunit A	Protein Coding	44	GC07M000497	1.08
516		PDGFB	Platelet Derived Growth Factor Subunit B	Protein Coding	50	GC22M045657	1.57
517		PDGFC	Platelet Derived Growth Factor C	Protein Coding	43	GC04M156760	1.08
518		PDGFD	Platelet Derived Growth Factor D	Protein Coding	44	GC11M103907	1.08
519		PDGFRA	Platelet Derived Growth Factor Receptor Alpha	Protein Coding	55	GC04P054229	1.08
520		PDGFRB	Platelet Derived Growth Factor Receptor Beta	Protein Coding	55	GC05M150113	1.08
521		PDIA2	Protein Disulfide Isomerase Family A Member 2	Protein Coding	38	GC16P001384	0.52
522		PDP1	Pyruvate Dehyrogenase Phosphatase Catalytic Subunit 1	Protein Coding	45	GC08P093857	0.18
523		PDPK1	3-Phosphoinositide Dependent Protein Kinase 1	Protein Coding	48	GC16P002537	1.08
524		PDXDC1	Pyridoxal Dependent Decarboxylase Domain Containing 1	Protein Coding	37	GC16P014974	0.18
525		PEBP1	Phosphatidylethanolamine Binding Protein 1	Protein Coding	44	GC12P118135	1.67
526		PEBP4	Phosphatidylethanolamine Binding Protein 4	Protein Coding	37	GC08M022713	1.1
527		PEMT	Phosphatidylethanolamine N-Methyltransferase	Protein Coding	41	GC17M017506	1.85
528		PENK	Proenkephalin	Protein Coding	38	GC08M056436	1.08
529		PEX16	Peroxisomal Biogenesis Factor 16	Protein Coding	38	GC11M061098	9.36
530		PEX2	Peroxisomal Biogenesis Factor 2	Protein Coding	43	GC08M076980	0.26
531		PEX26	Peroxisomal Biogenesis Factor 26	Protein Coding	41	GC22P018079	0.18
532		PGD	Phosphogluconate Dehydrogenase	Protein Coding	47	GC01P010398	0.45
533		PGF	Placental Growth Factor	Protein Coding	43	GC14M074941	1.45
534		PGR	Progesterone Receptor	Protein Coding	50	GC11M100943	0.18
535		PIK3CG	Phosphatidylinositol-4,5-Bisphosphate 3-Kinase Catalytic Subunit Gamma	Protein Coding	48	GC07P106865	0.66
536		PIK3R1	Phosphoinositide-3-Kinase Regulatory Subunit 1	Protein Coding	51	GC05P068215	1.08
537		PIK3R2	Phosphoinositide-3-Kinase Regulatory Subunit 2	Protein Coding	49	GC19P018153	1.08
538		PIK3R3	Phosphoinositide-3-Kinase Regulatory Subunit 3	Protein Coding	43	GC01M046041	1.08
539		PIK3R4	Phosphoinositide-3-Kinase Regulatory Subunit 4	Protein Coding	47	GC03M130678	1.08
540		PIK3R5	Phosphoinositide-3-Kinase Regulatory Subunit 5	Protein Coding	45	GC17M008878	1.08
541		PITPNA	Phosphatidylinositol Transfer Protein Alpha	Protein Coding	40	GC17M001525	1.1
542		PITPNB	Phosphatidylinositol Transfer Protein Beta	Protein Coding	40	GC22M027851	1.1
543		PITPNM1	Phosphatidylinositol Transfer Protein Membrane Associated 1	Protein Coding	38	GC11M067502	1.1
544		PITPNM2	Phosphatidylinositol Transfer Protein Membrane Associated 2	Protein Coding	35	GC12M122983	1.1
545		PITPNM3	PITPNM Family Member 3	Protein Coding	39	GC17M006451	1.1
546		PLA2G10	Phospholipase A2 Group X	Protein Coding	44	GC16M014672	2.18
547		PLA2G12A	Phospholipase A2 Group XIIA	Protein Coding	43	GC04M109712	2.18
548		PLA2G12B	Phospholipase A2 Group XIIB	Protein Coding	37	GC10M072934	2.18
549		PLA2G15	Phospholipase A2 Group XV	Protein Coding	37	GC16P068245	1.1
550		PLA2G1B	Phospholipase A2 Group IB	Protein Coding	46	GC12M120322	2.18
551		PLA2G2A	Phospholipase A2 Group IIA	Protein Coding	45	GC01M019975	3.59
552		PLA2G2C	Phospholipase A2 Group IIC	Protein Coding	29	GC01M020161	1.1
553		PLA2G2D	Phospholipase A2 Group IID	Protein Coding	42	GC01M020111	2.18
554		PLA2G2E	Phospholipase A2 Group IIE	Protein Coding	39	GC01M019920	2.18
555		PLA2G2F	Phospholipase A2 Group IIF	Protein Coding	35	GC01P020139	2.18
556		PLA2G3	Phospholipase A2 Group III	Protein Coding	38	GC22M031135	2.18
557		PLA2G4A	Phospholipase A2 Group IVA	Protein Coding	49	GC01P186798	3.22
558		PLA2G4B	Phospholipase A2 Group IVB	Protein Coding	38	GC15P041837	1.1
559		PLA2G4C	Phospholipase A2 Group IVC	Protein Coding	43	GC19M048047	2.18
560		PLA2G4D	Phospholipase A2 Group IVD	Protein Coding	37	GC15M042067	1.1
561		PLA2G4E	Phospholipase A2 Group IVE	Protein Coding	38	GC15M041981	1.1
562		PLA2G4F	Phospholipase A2 Group IVF	Protein Coding	39	GC15M042139	1.1
563		PLA2G5	Phospholipase A2 Group V	Protein Coding	44	GC01P020028	2.18
564		PLA2G6	Phospholipase A2 Group VI	Protein Coding	47	GC22M046185	3.74
565		PLA2G7	Phospholipase A2 Group VII	Protein Coding	50	GC06M046704	1.34
566		PLAT	Plasminogen Activator, Tissue Type	Protein Coding	49	GC08M042174	0.48
567		PLB1	Phospholipase B1	Protein Coding	36	GC02P028460	1.1
568		PLCD3	Phospholipase C Delta 3	Protein Coding	41	GC17M045108	1.1
569		PLD1	Phospholipase D1	Protein Coding	48	GC03M171600	1.73
570		PLD2	Phospholipase D2	Protein Coding	47	GC17P004808	1.64
571		PLD3	Phospholipase D Family Member 3	Protein Coding	41	GC19P040348	1.1
572		PLD4	Phospholipase D Family Member 4	Protein Coding	39	GC14P104924	1.1
573		PLD6	Phospholipase D Family Member 6	Protein Coding	33	GC17M017201	1.1
574		PLIN1	Perilipin 1	Protein Coding	44	GC15M089664	0.66
575		PLIN2	Perilipin 2	Protein Coding	43	GC09M019115	0.32
576		PLPP3	Phospholipid Phosphatase 3	Protein Coding	35	GC01M056495	1.08
577		PLSCR1	Phospholipid Scramblase 1	Protein Coding	43	GC03M146515	1.1
578		PLSCR2	Phospholipid Scramblase 2	Protein Coding	33	GC03M146392	1.1
579		PLSCR3	Phospholipid Scramblase 3	Protein Coding	37	GC17M007389	1.1
580		PLSCR4	Phospholipid Scramblase 4	Protein Coding	37	GC03M146192	1.1
581		PLSCR5	Phospholipid Scramblase Family Member 5	Protein Coding	29	GC03M146576	1.1
582		PLTP	Phospholipid Transfer Protein	Protein Coding	43	GC20M045898	1.1
583		PNPLA3	Patatin Like Phospholipase Domain Containing 3	Protein Coding	41	GC22P043923	0.37
584		PNPLA6	Patatin Like Phospholipase Domain Containing 6	Protein Coding	44	GC19P007534	1.1
585		POLR2L	RNA Polymerase II, I And III Subunit L	Protein Coding	41	GC11M000829	0.58
586		POMC	Proopiomelanocortin	Protein Coding	48	GC02M025160	2.55
587		PON1	Paraoxonase 1	Protein Coding	45	GC07M095297	0.32
588		PPA1	Inorganic Pyrophosphatase 1	Protein Coding	40	GC10M070202	0.58
589		PPARA	Peroxisome Proliferator Activated Receptor Alpha	Protein Coding	45	GC22P046150	3.22
590		PPARD	Peroxisome Proliferator Activated Receptor Delta	Protein Coding	47	GC06P047433	2.28
591		PPARG	Peroxisome Proliferator Activated Receptor Gamma	Protein Coding	52	GC03P012287	5.94
592		PPBP	Pro-Platelet Basic Protein	Protein Coding	43	GC04M073986	1.34
593		PPIG	Peptidylprolyl Isomerase G	Protein Coding	41	GC02P169584	0.37
594		PRC1	Protein Regulator Of Cytokinesis 1	Protein Coding	39	GC15M090966	0.41
595		PRDX5	Peroxiredoxin 5	Protein Coding	46	GC11P064317	0.95
596		PRKAA1	Protein Kinase AMP-Activated Catalytic Subunit Alpha 1	Protein Coding	47	GC05M040759	0.41
597		PRKAB1	Protein Kinase AMP-Activated Non-Catalytic Subunit Beta 1	Protein Coding	47	GC12P119632	0.26
598		PRKACA	Protein Kinase CAMP-Activated Catalytic Subunit Alpha	Protein Coding	51	GC19M014092	0.68
599		PRKCA	Protein Kinase C Alpha	Protein Coding	50	GC17P066302	0.37
600		PRKCB	Protein Kinase C Beta	Protein Coding	47	GC16P023892	0.37
601		PRKCD	Protein Kinase C Delta	Protein Coding	53	GC03P053156	0.45
602		PRKCE	Protein Kinase C Epsilon	Protein Coding	50	GC02P045651	0.75
603		PRKCG	Protein Kinase C Gamma	Protein Coding	51	GC19P053879	0.58
604		PRL	Prolactin	Protein Coding	44	GC06M022230	2.66
605		PROK1	Prokineticin 1	Protein Coding	36	GC01P110451	1.08
606		PRSS8	Serine Protease 8	Protein Coding	43	GC16M031132	0.26
607		PSIP1	PC4 And SFRS1 Interacting Protein 1	Protein Coding	39	GC09M015456	1.08
608		PTDSS1	Phosphatidylserine Synthase 1	Protein Coding	44	GC08P096261	1.1
609		PTDSS2	Phosphatidylserine Synthase 2	Protein Coding	37	GC11P000440	4.85
610		PTEN	Phosphatase And Tensin Homolog	Protein Coding	52	GC10P087863	0.55
611		PTGES2	Prostaglandin E Synthase 2	Protein Coding	43	GC09M128120	0.41
612		PTGS1	Prostaglandin-Endoperoxide Synthase 1	Protein Coding	46	GC09P122370	2.02
613		PTGS2	Prostaglandin-Endoperoxide Synthase 2	Protein Coding	48	GC01M186640	8.36
614		PTH	Parathyroid Hormone	Protein Coding	47	GC11M013492	1.55
615		PTH1R	Parathyroid Hormone 1 Receptor	Protein Coding	50	GC03P046877	0.41
616		PTN	Pleiotrophin	Protein Coding	43	GC07M137227	1.08
617		PTPA	Protein Phosphatase 2 Phosphatase Activator	Protein Coding	35	GC09P129111	0.63
618		RAB3IL1	RAB3A Interacting Protein Like 1	Protein Coding	37	GC11M061897	0.18
619		RAC1	Rac Family Small GTPase 1	Protein Coding	49	GC07P006380	0.52
620		RAC2	Rac Family Small GTPase 2	Protein Coding	51	GC22M037227	0.32
621		RARA	Retinoic Acid Receptor Alpha	Protein Coding	50	GC17P040309	0.32
622		RASGRP1	RAS Guanyl Releasing Protein 1	Protein Coding	46	GC15M038488	0.37
623		RBP3	Retinol Binding Protein 3	Protein Coding	40	GC10P047348	1.92
624		RBP4	Retinol Binding Protein 4	Protein Coding	44	GC10M093591	1.55
625		RHO	Rhodopsin	Protein Coding	47	GC03P130619	2.23
626		RHOA	Ras Homolog Family Member A	Protein Coding	46	GC03M049359	0.32
627		RNF146	Ring Finger Protein 146	Protein Coding	37	GC06P127266	0.26
628		RUNX1	RUNX Family Transcription Factor 1	Protein Coding	48	GC21M034787	0.18
629		RXRA	Retinoid X Receptor Alpha	Protein Coding	49	GC09P134317	2.18
630		RXRB	Retinoid X Receptor Beta	Protein Coding	47	GC06M033193	2.99
631		RXRG	Retinoid X Receptor Gamma	Protein Coding	41	GC01M165401	1.55
632		S100A12	S100 Calcium Binding Protein A12	Protein Coding	39	GC01M153373	0.26
633		S100A8	S100 Calcium Binding Protein A8	Protein Coding	42	GC01M153391	0.26
634		S100A9	S100 Calcium Binding Protein A9	Protein Coding	43	GC01P153357	0.26
635		SAA1	Serum Amyloid A1	Protein Coding	42	GC11P018267	0.95
636		SAA4	Serum Amyloid A4, Constitutive	Protein Coding	39	GC11M018234	0.66
637		SCARB1	Scavenger Receptor Class B Member 1	Protein Coding	45	GC12M124776	0.52
638		SCD	Stearoyl-CoA Desaturase	Protein Coding	48	GC10P100347	2.3
639		SCGB1A1	Secretoglobin Family 1A Member 1	Protein Coding	40	GC11P062405	1.1
640		SCP2	Sterol Carrier Protein 2	Protein Coding	47	GC01P052927	0.37
641		SDC1	Syndecan 1	Protein Coding	43	GC02M020200	0.75
642		SELE	Selectin E	Protein Coding	44	GC01M169722	0.9
643		SELP	Selectin P	Protein Coding	45	GC01M169558	1.8
644		SEMA3A	Semaphorin 3A	Protein Coding	45	GC07M083955	1.08
645		SEMA4B	Semaphorin 4B	Protein Coding	39	GC15P090160	1.08
646		SEMA4G	Semaphorin 4G	Protein Coding	39	GC10P100969	1.08
647		SEMA5A	Semaphorin 5A	Protein Coding	41	GC05M009036	1.08
648		SEPHS1	Selenophosphate Synthetase 1	Protein Coding	42	GC10M013317	0.41
649		SERPINA6	Serpin Family A Member 6	Protein Coding	43	GC14M094341	1.92
650		SERPINA7	Serpin Family A Member 7	Protein Coding	39	GC0XM106032	0.37
651		SERPINC1	Serpin Family C Member 1	Protein Coding	48	GC01M174153	0.26
652		SERPINE1	Serpin Family E Member 1	Protein Coding	50	GC07P101127	0.55
653		SERPINF1	Serpin Family F Member 1	Protein Coding	44	GC17P001761	1.6
654		SERPINF2	Serpin Family F Member 2	Protein Coding	44	GC17P001742	0.26
655		SGMS1	Sphingomyelin Synthase 1	Protein Coding	40	GC10M050305	1.1
656		SGMS2	Sphingomyelin Synthase 2	Protein Coding	37	GC04P107824	1.1
657		SHBG	Sex Hormone Binding Globulin	Protein Coding	40	GC17P007613	2.68
658		SIGMAR1	Sigma Non-Opioid Intracellular Receptor 1	Protein Coding	46	GC09M034634	1.55
659		SIRT1	Sirtuin 1	Protein Coding	49	GC10P067884	0.58
660		SLC10A2	Solute Carrier Family 10 Member 2	Protein Coding	43	GC13M103043	0.18
661		SLC10A6	Solute Carrier Family 10 Member 6	Protein Coding	34	GC04M086823	1.55
662		SLC17A5	Solute Carrier Family 17 Member 5	Protein Coding	44	GC06M073593	0.37
663		SLC1A1	Solute Carrier Family 1 Member 1	Protein Coding	47	GC09P004490	0.63
664		SLC1A2	Solute Carrier Family 1 Member 2	Protein Coding	48	GC11M035272	0.63
665		SLC1A3	Solute Carrier Family 1 Member 3	Protein Coding	50	GC05P036606	0.63
666		SLC22A6	Solute Carrier Family 22 Member 6	Protein Coding	44	GC11M063458	1.55
667		SLC22A8	Solute Carrier Family 22 Member 8	Protein Coding	41	GC11M063463	1.55
668		SLC23A1	Solute Carrier Family 23 Member 1	Protein Coding	43	GC05M139377	0.45
669		SLC23A2	Solute Carrier Family 23 Member 2	Protein Coding	42	GC20M004852	0.71
670		SLC27A1	Solute Carrier Family 27 Member 1	Protein Coding	41	GC19P023305	2.62
671		SLC27A4	Solute Carrier Family 27 Member 4	Protein Coding	45	GC09P128340	0.45
672		SLC27A6	Solute Carrier Family 27 Member 6	Protein Coding	42	GC05P128538	0.55
673		SLC2A1	Solute Carrier Family 2 Member 1	Protein Coding	52	GC01M042925	1.3
674		SLC2A12	Solute Carrier Family 2 Member 12	Protein Coding	40	GC06M133987	1.6
675		SLC2A2	Solute Carrier Family 2 Member 2	Protein Coding	48	GC03M170996	1.67
676		SLC2A3	Solute Carrier Family 2 Member 3	Protein Coding	48	GC12M007919	1.2
677		SLC30A3	Solute Carrier Family 30 Member 3	Protein Coding	39	GC02M027254	1.64
678		SLC4A4	Solute Carrier Family 4 Member 4	Protein Coding	46	GC04P071063	21.44
679		SLC4A8	Solute Carrier Family 4 Member 8	Protein Coding	39	GC12P051391	21.44
680		SLC5A1	Solute Carrier Family 5 Member 1	Protein Coding	49	GC22P032043	0.26
681		SLC5A6	Solute Carrier Family 5 Member 6	Protein Coding	44	GC02M027201	0.18
682		SLC8A1	Solute Carrier Family 8 Member A1	Protein Coding	44	GC02M040078	0.18
683		SLCO1A2	Solute Carrier Organic Anion Transporter Family Member 1A2	Protein Coding	39	GC12M021264	1.55
684		SLCO1B1	Solute Carrier Organic Anion Transporter Family Member 1B1	Protein Coding	48	GC12P021132	1.55
685		SLCO1B3	Solute Carrier Organic Anion Transporter Family Member 1B3	Protein Coding	44	GC12P020810	1.55
686		SLCO2B1	Solute Carrier Organic Anion Transporter Family Member 2B1	Protein Coding	44	GC11P075835	1.55
687		SMAP1	Small ArfGAP 1	Protein Coding	36	GC06P070667	0.18
688		SMPD1	Sphingomyelin Phosphodiesterase 1	Protein Coding	47	GC11P006390	0.48
689		SMPD2	Sphingomyelin Phosphodiesterase 2	Protein Coding	40	GC06P109440	0.48
690		SNAP25	Synaptosome Associated Protein 25	Protein Coding	49	GC20P010218	0.32
691		SNCA	Synuclein Alpha	Protein Coding	50	GC04M089724	3.78
692		SOAT1	Sterol O-Acyltransferase 1	Protein Coding	44	GC01P179262	0.61
693		SOAT2	Sterol O-Acyltransferase 2	Protein Coding	44	GC12P053103	0.52
694		SOCS3	Suppressor Of Cytokine Signaling 3	Protein Coding	44	GC17M078356	0.61
695		SOD1	Superoxide Dismutase 1	Protein Coding	51	GC21P031659	1.16
696		SOD2	Superoxide Dismutase 2	Protein Coding	51	GC06M159669	0.52
697		SORL1	Sortilin Related Receptor 1	Protein Coding	43	GC11P121452	1.85
698		SPON1	Spondin 1	Protein Coding	36	GC11P013940	1.08
699		SPRR2F	Small Proline Rich Protein 2F	Protein Coding	28	GC01M153114	21.44
700		SQSTM1	Sequestosome 1	Protein Coding	48	GC05P179806	0.68
701		SRC	SRC Proto-Oncogene, Non-Receptor Tyrosine Kinase	Protein Coding	51	GC20P037344	0.55
702		SRD5A1	Steroid 5 Alpha-Reductase 1	Protein Coding	44	GC05P006633	1.73
703		SREBF1	Sterol Regulatory Element Binding Transcription Factor 1	Protein Coding	44	GC17M017810	3.69
704		SREBF2	Sterol Regulatory Element Binding Transcription Factor 2	Protein Coding	43	GC22P041833	0.55
705		STAT3	Signal Transducer And Activator Of Transcription 3	Protein Coding	52	GC17M042313	0.75
706		STAT5A	Signal Transducer And Activator Of Transcription 5A	Protein Coding	45	GC17P042287	0.58
707		STAT5B	Signal Transducer And Activator Of Transcription 5B	Protein Coding	49	GC17M042199	0.41
708		STAT6	Signal Transducer And Activator Of Transcription 6	Protein Coding	50	GC12M057095	0.48
709		STIM2	Stromal Interaction Molecule 2	Protein Coding	39	GC04P026859	0.18
710		STOM	Stomatin	Protein Coding	39	GC09M121338	0.32
711		STS	Steroid Sulfatase	Protein Coding	44	GC0XP007146	1.92
712		STX3	Syntaxin 3	Protein Coding	42	GC11P059713	1.64
713		SULT1A3	Sulfotransferase Family 1A Member 3	Protein Coding	38	GC16P030199	1.55
714		SULT2A1	Sulfotransferase Family 2A Member 1	Protein Coding	44	GC19M047870	1.87
715		SULT2B1	Sulfotransferase Family 2B Member 1	Protein Coding	45	GC19P048552	1.55
716		SYCP2L	Synaptonemal Complex Protein 2 Like	Protein Coding	32	GC06P010887	0.18
717		SYP	Synaptophysin	Protein Coding	43	GC0XM049187	1.44
718		TALDO1	Transaldolase 1	Protein Coding	47	GC11P000749	0.45
719		TAX1BP1	Tax1 Binding Protein 1	Protein Coding	40	GC07P027739	0.32
720		TBRG1	Transforming Growth Factor Beta Regulator 1	Protein Coding	33	GC11P124622	1.08
721		TBXA2R	Thromboxane A2 Receptor	Protein Coding	48	GC19M003594	0.48
722		TDGF1	Teratocarcinoma-Derived Growth Factor 1	Protein Coding	41	GC03P046576	1.08
723		TERT	Telomerase Reverse Transcriptase	Protein Coding	51	GC05M001253	0.18
724		TF	Transferrin	Protein Coding	49	GC03P133666	0.48
725		TFRC	Transferrin Receptor	Protein Coding	48	GC03M196027	0.86
726		TGFA	Transforming Growth Factor Alpha	Protein Coding	46	GC02M070447	1.53
727		TGFB1	Transforming Growth Factor Beta 1	Protein Coding	52	GC19M041301	1.49
728		TGFB2	Transforming Growth Factor Beta 2	Protein Coding	50	GC01P218345	3.08
729		TGFB3	Transforming Growth Factor Beta 3	Protein Coding	47	GC14M075958	1.08
730		TGFBR1	Transforming Growth Factor Beta Receptor 1	Protein Coding	52	GC09P099104	1.08
731		TGFBR3	Transforming Growth Factor Beta Receptor 3	Protein Coding	45	GC01M091680	1.08
732		THBD	Thrombomodulin	Protein Coding	44	GC20M023026	0.45
733		THBS1	Thrombospondin 1	Protein Coding	44	GC15P039581	0.32
734		THPO	Thrombopoietin	Protein Coding	42	GC03M184371	1.08
735		TIMP1	TIMP Metallopeptidase Inhibitor 1	Protein Coding	45	GC0XP047583	1.82
736		TIMP2	TIMP Metallopeptidase Inhibitor 2	Protein Coding	44	GC17M078852	1.34
737		TIMP3	TIMP Metallopeptidase Inhibitor 3	Protein Coding	45	GC22P032800	1.08
738		TIMP4	TIMP Metallopeptidase Inhibitor 4	Protein Coding	40	GC03M012153	1.08
739		TJP1	Tight Junction Protein 1	Protein Coding	43	GC15M029699	1.53
740		TKFC	Triokinase And FMN Cyclase	Protein Coding	37	GC11P061334	9.13
741		TLR1	Toll Like Receptor 1	Protein Coding	47	GC04M038797	0.32
742		TLR2	Toll Like Receptor 2	Protein Coding	51	GC04P153684	2.23
743		TLR4	Toll Like Receptor 4	Protein Coding	51	GC09P117704	2.41
744		TLR6	Toll Like Receptor 6	Protein Coding	44	GC04M038828	0.32
745		TM6SF2	Transmembrane 6 Superfamily Member 2	Protein Coding	29	GC19M019264	0.37
746		TMEM258	Transmembrane Protein 258	Protein Coding	31	GC11M061768	0.18
747		TNF	Tumor Necrosis Factor	Protein Coding	51	GC06P047305	2.65
748		TNFRSF10B	TNF Receptor Superfamily Member 10b	Protein Coding	50	GC08M023020	0.37
749		TNFRSF11A	TNF Receptor Superfamily Member 11a	Protein Coding	45	GC18P062325	0.55
750		TNFRSF11B	TNF Receptor Superfamily Member 11b	Protein Coding	47	GC08M118923	0.66
751		TNFRSF1A	TNF Receptor Superfamily Member 1A	Protein Coding	49	GC12M006328	1.55
752		TNFSF11	TNF Superfamily Member 11	Protein Coding	47	GC13P042562	0.66
753		TNXB	Tenascin XB	Protein Coding	43	GC06M032635	0.18
754		TOP1	DNA Topoisomerase I	Protein Coding	48	GC20P041028	0.32
755		TOP2B	DNA Topoisomerase II Beta	Protein Coding	45	GC03M025598	0.32
756		TP53	Tumor Protein P53	Protein Coding	54	GC17M007661	2.8
757		TPT1	Tumor Protein, Translationally-Controlled 1	Protein Coding	46	GC13M045333	0.63
758		TRAF6	TNF Receptor Associated Factor 6	Protein Coding	47	GC11M036467	0.32
759		TSHZ3	Teashirt Zinc Finger Homeobox 3	Protein Coding	37	GC19M031150	0.18
760		TTR	Transthyretin	Protein Coding	49	GC18P031557	0.32
761		TXN	Thioredoxin	Protein Coding	45	GC09M110243	0.84
762		TXNRD1	Thioredoxin Reductase 1	Protein Coding	47	GC12P104215	0.26
763		TYMP	Thymidine Phosphorylase	Protein Coding	46	GC22M050525	1.27
764		UCN	Urocortin	Protein Coding	37	GC02M027308	1.55
765		UCP1	Uncoupling Protein 1	Protein Coding	44	GC04M140559	0.26
766		UCP2	Uncoupling Protein 2	Protein Coding	45	GC11M073974	0.68
767		UGT1A1	UDP Glucuronosyltransferase Family 1 Member A1	Protein Coding	48	GC02P233760	0.55
768		UGT1A9	UDP Glucuronosyltransferase Family 1 Member A9	Protein Coding	43	GC02P233671	0.75
769		UGT2B7	UDP Glucuronosyltransferase Family 2 Member B7	Protein Coding	44	GC04P069051	0.75
770		UMPS	Uridine Monophosphate Synthetase	Protein Coding	45	GC03P124730	21.44
771		UTS2	Urotensin 2	Protein Coding	41	GC01M007843	1.08
772		VAMP1	Vesicle Associated Membrane Protein 1	Protein Coding	44	GC12M006462	1.7
773		VCAM1	Vascular Cell Adhesion Molecule 1	Protein Coding	45	GC01P100719	2.6
774		VDR	Vitamin D Receptor	Protein Coding	51	GC12M047841	0.32
775		VEGFA	Vascular Endothelial Growth Factor A	Protein Coding	48	GC06P043770	0.58
776		VEGFB	Vascular Endothelial Growth Factor B	Protein Coding	44	GC11P064234	1.08
777		VEGFC	Vascular Endothelial Growth Factor C	Protein Coding	47	GC04M176683	1.08
778		VEGFD	Vascular Endothelial Growth Factor D	Protein Coding	34	GC0XM015345	1.08
779		VWF	Von Willebrand Factor	Protein Coding	48	GC12M005917	0.26
780		XDH	Xanthine Dehydrogenase	Protein Coding	47	GC02M031294	22.25
781		XIAP	X-Linked Inhibitor Of Apoptosis	Protein Coding	49	GC0XP123859	0.37
782		YWHAB	Tyrosine 3-Monooxygenase/Tryptophan 5-Monooxygenase Activation Protein Beta	Protein Coding	48	GC20P044885	1.08
783		YWHAE	Tyrosine 3-Monooxygenase/Tryptophan 5-Monooxygenase Activation Protein Epsilon	Protein Coding	50	GC17M001346	1.08
784		YWHAG	Tyrosine 3-Monooxygenase/Tryptophan 5-Monooxygenase Activation Protein Gamma	Protein Coding	49	GC07M076327	1.08
785		YWHAH	Tyrosine 3-Monooxygenase/Tryptophan 5-Monooxygenase Activation Protein Eta	Protein Coding	47	GC22P031944	1.08
786		YWHAQ	Tyrosine 3-Monooxygenase/Tryptophan 5-Monooxygenase Activation Protein Theta	Protein Coding	47	GC02M009583	1.08
787		YWHAZ	Tyrosine 3-Monooxygenase/Tryptophan 5-Monooxygenase Activation Protein Zeta	Protein Coding	48	GC08M100917	1.08
788		ZNF536	Zinc Finger Protein 536	Protein Coding	36	GC19P030228	0.18

## Sheet: Krill oil-EPA
		Symbol	Description	Category	GIFtS	GC id	Score
1		AADAT	Aminoadipate Aminotransferase	Protein Coding	40	GC04M170060	0.86
2		AASS	Aminoadipate-Semialdehyde Synthase	Protein Coding	44	GC07M122073	0.86
3		ABAT	4-Aminobutyrate Aminotransferase	Protein Coding	45	GC16P008674	1.21
4		ABCA1	ATP Binding Cassette Subfamily A Member 1	Protein Coding	48	GC09M104781	0.98
5		ABCB1	ATP Binding Cassette Subfamily B Member 1	Protein Coding	51	GC07M087504	3.16
6		ABCC2	ATP Binding Cassette Subfamily C Member 2	Protein Coding	47	GC10P099782	0.86
7		ABCC8	ATP Binding Cassette Subfamily C Member 8	Protein Coding	45	GC11M017392	0.86
8		ABCD1	ATP Binding Cassette Subfamily D Member 1	Protein Coding	45	GC0XP153724	0.86
9		ABCG1	ATP Binding Cassette Subfamily G Member 1	Protein Coding	43	GC21P042199	0.59
10		ABCG2	ATP Binding Cassette Subfamily G Member 2 (Junior Blood Group)	Protein Coding	50	GC04M088090	1.65
11		ABCG5	ATP Binding Cassette Subfamily G Member 5	Protein Coding	44	GC02M043806	0.39
12		ABCG8	ATP Binding Cassette Subfamily G Member 8	Protein Coding	42	GC02P043828	0.39
13		ACE	Angiotensin I Converting Enzyme	Protein Coding	49	GC17P063477	1.05
14		ACHE	Acetylcholinesterase (Cartwright Blood Group)	Protein Coding	45	GC07M100889	1.05
15		ACOT1	Acyl-CoA Thioesterase 1	Protein Coding	36	GC14P073493	1.21
16		ACOT2	Acyl-CoA Thioesterase 2	Protein Coding	37	GC14P073567	1.21
17		ACOT4	Acyl-CoA Thioesterase 4	Protein Coding	37	GC14P073592	1.21
18		ACOT7	Acyl-CoA Thioesterase 7	Protein Coding	41	GC01M006265	1.21
19		ACOT8	Acyl-CoA Thioesterase 8	Protein Coding	38	GC20M045841	1.21
20		ACOX1	Acyl-CoA Oxidase 1	Protein Coding	45	GC17M075941	1.21
21		ACP1	Acid Phosphatase 1	Protein Coding	44	GC02P000254	0.86
22		ACSL1	Acyl-CoA Synthetase Long Chain Family Member 1	Protein Coding	44	GC04M184755	0.56
23		ACSL3	Acyl-CoA Synthetase Long Chain Family Member 3	Protein Coding	40	GC02P222860	1.7
24		ACSL4	Acyl-CoA Synthetase Long Chain Family Member 4	Protein Coding	44	GC0XM109624	2.02
25		ACVR1	Activin A Receptor Type 1	Protein Coding	51	GC02M157736	0.86
26		ADA	Adenosine Deaminase	Protein Coding	51	GC20M044620	1.21
27		ADAM10	ADAM Metallopeptidase Domain 10	Protein Coding	52	GC15M058588	0.86
28		ADAMTS3	ADAM Metallopeptidase With Thrombospondin Type 1 Motif 3	Protein Coding	41	GC04M072280	0.28
29		ADAMTS4	ADAM Metallopeptidase With Thrombospondin Type 1 Motif 4	Protein Coding	42	GC01M161184	0.28
30		ADAMTS5	ADAM Metallopeptidase With Thrombospondin Type 1 Motif 5	Protein Coding	42	GC21M026918	0.28
31		ADAMTSL1	ADAMTS Like 1	Protein Coding	41	GC09P017906	0.2
32		ADCY10	Adenylate Cyclase 10	Protein Coding	45	GC01M167809	0.56
33		ADCYAP1	Adenylate Cyclase Activating Polypeptide 1	Protein Coding	41	GC18P000895	0.86
34		ADGRL3	Adhesion G Protein-Coupled Receptor L3	Protein Coding	33	GC04P061201	0.86
35		ADIPOQ	Adiponectin, C1Q And Collagen Domain Containing	Protein Coding	45	GC03P186842	2.37
36		ADK	Adenosine Kinase	Protein Coding	50	GC10P074152	0.86
37		ADM	Adrenomedullin	Protein Coding	44	GC11P010304	0.86
38		ADORA1	Adenosine A1 Receptor	Protein Coding	47	GC01P203090	1.7
39		ADORA2A	Adenosine A2a Receptor	Protein Coding	45	GC22P024417	0.86
40		ADORA2B	Adenosine A2b Receptor	Protein Coding	47	GC17P015927	0.86
41		ADORA3	Adenosine A3 Receptor	Protein Coding	45	GC01M111499	0.86
42		ADPRH	ADP-Ribosylarginine Hydrolase	Protein Coding	37	GC03P119579	1.21
43		ADSL	Adenylosuccinate Lyase	Protein Coding	47	GC22P040346	1.21
44		AGPAT3	1-Acylglycerol-3-Phosphate O-Acyltransferase 3	Protein Coding	39	GC21P043865	0.39
45		AGRN	Agrin	Protein Coding	44	GC01P001020	0.86
46		AGTR1	Angiotensin II Receptor Type 1	Protein Coding	51	GC03P148697	1.4
47		AGTR2	Angiotensin II Receptor Type 2	Protein Coding	43	GC0XP116170	0.86
48		AGXT	Alanine--Glyoxylate And Serine--Pyruvate Aminotransferase	Protein Coding	45	GC02P240868	0.86
49		AGXT2	Alanine--Glyoxylate Aminotransferase 2	Protein Coding	40	GC05M034998	0.86
50		AHR	Aryl Hydrocarbon Receptor	Protein Coding	48	GC07P016916	0.2
51		AHSP	Alpha Hemoglobin Stabilizing Protein	Protein Coding	35	GC16P031527	1.14
52		AKAP1	A-Kinase Anchoring Protein 1	Protein Coding	39	GC17P057085	0.62
53		AKAP13	A-Kinase Anchoring Protein 13	Protein Coding	44	GC15P085381	0.62
54		AKR1A1	Aldo-Keto Reductase Family 1 Member A1	Protein Coding	44	GC01P045550	1.21
55		AKR1B1	Aldo-Keto Reductase Family 1 Member B	Protein Coding	47	GC07M134442	1.97
56		AKR1C1	Aldo-Keto Reductase Family 1 Member C1	Protein Coding	43	GC10P004963	0.86
57		AKT1	AKT Serine/Threonine Kinase 1	Protein Coding	54	GC14M104769	2.46
58		ALB	Albumin	Protein Coding	50	GC04P073397	4.61
59		ALDH18A1	Aldehyde Dehydrogenase 18 Family Member A1	Protein Coding	45	GC10M095605	0.86
60		ALDH4A1	Aldehyde Dehydrogenase 4 Family Member A1	Protein Coding	44	GC01M018871	0.86
61		ALDH9A1	Aldehyde Dehydrogenase 9 Family Member A1	Protein Coding	41	GC01M165667	0.86
62		ALK	ALK Receptor Tyrosine Kinase	Protein Coding	51	GC02M029156	0.86
63		ALOX12	Arachidonate 12-Lipoxygenase, 12S Type	Protein Coding	43	GC17P006995	0.65
64		ALOX15	Arachidonate 15-Lipoxygenase	Protein Coding	44	GC17M004630	0.48
65		ALOX5	Arachidonate 5-Lipoxygenase	Protein Coding	48	GC10P045374	5.79
66		ALPP	Alkaline Phosphatase, Placental	Protein Coding	46	GC02P232378	0.86
67		AMPD3	Adenosine Monophosphate Deaminase 3	Protein Coding	45	GC11P010309	1.21
68		ANG	Angiogenin	Protein Coding	45	GC14P020830	0.86
69		ANKK1	Ankyrin Repeat And Kinase Domain Containing 1	Protein Coding	37	GC11P113387	0.86
70		ANXA1	Annexin A1	Protein Coding	49	GC09P073151	0.86
71		ANXA5	Annexin A5	Protein Coding	46	GC04M121667	1.77
72		AOX1	Aldehyde Oxidase 1	Protein Coding	44	GC02P200585	1.21
73		APOA1	Apolipoprotein A1	Protein Coding	48	GC11M116835	1.8
74		APOB	Apolipoprotein B	Protein Coding	45	GC02M020956	1.82
75		APOE	Apolipoprotein E	Protein Coding	50	GC19P044906	3.88
76		APOH	Apolipoprotein H	Protein Coding	44	GC17M066212	0.86
77		APP	Amyloid Beta Precursor Protein	Protein Coding	51	GC21M025880	1.21
78		APRT	Adenine Phosphoribosyltransferase	Protein Coding	47	GC16M088810	0.86
79		AR	Androgen Receptor	Protein Coding	53	GC0XP067544	1.05
80		ARMS2	Age-Related Maculopathy Susceptibility 2	Protein Coding	30	GC10P122454	0.2
81		ARRB2	Arrestin Beta 2	Protein Coding	44	GC17P004711	0.2
82		ARSH	Arylsulfatase Family Member H	Protein Coding	34	GC0XP003006	0.86
83		ASIC1	Acid Sensing Ion Channel Subunit 1	Protein Coding	43	GC12P050057	0.86
84		ASIC3	Acid Sensing Ion Channel Subunit 3	Protein Coding	39	GC07P151048	0.86
85		ASL	Argininosuccinate Lyase	Protein Coding	45	GC07P066075	0.86
86		ASNS	Asparagine Synthetase (Glutamine-Hydrolyzing)	Protein Coding	46	GC07M097854	0.86
87		ASPH	Aspartate Beta-Hydroxylase	Protein Coding	42	GC08M061500	0.86
88		ATF4	Activating Transcription Factor 4	Protein Coding	46	GC22P039525	1.6
89		ATP1A1	ATPase Na+/K+ Transporting Subunit Alpha 1	Protein Coding	49	GC01P116372	1.21
90		ATP1A2	ATPase Na+/K+ Transporting Subunit Alpha 2	Protein Coding	47	GC01P160115	0.39
91		AXL	AXL Receptor Tyrosine Kinase	Protein Coding	51	GC19P041219	0.86
92		AZIN2	Antizyme Inhibitor 2	Protein Coding	36	GC01P033081	0.86
93		B2M	Beta-2-Microglobulin	Protein Coding	48	GC15P044711	3.01
94		B3GAT1	Beta-1,3-Glucuronyltransferase 1	Protein Coding	43	GC11M134378	0.86
95		BAAT	Bile Acid-CoA:Amino Acid N-Acyltransferase	Protein Coding	44	GC09M101360	1.21
96		BACE1	Beta-Secretase 1	Protein Coding	47	GC11M117285	0.2
97		BAD	BCL2 Associated Agonist Of Cell Death	Protein Coding	46	GC11M064273	0.86
98		BCAT1	Branched Chain Amino Acid Transaminase 1	Protein Coding	46	GC12M024732	0.86
99		BCAT2	Branched Chain Amino Acid Transaminase 2	Protein Coding	44	GC19M048795	0.86
100		BCHE	Butyrylcholinesterase	Protein Coding	48	GC03M165772	1.49
101		BCL2	BCL2 Apoptosis Regulator	Protein Coding	51	GC18M063123	0.56
102		BCL2L1	BCL2 Like 1	Protein Coding	47	GC20M031664	0.86
103		BDKRB2	Bradykinin Receptor B2	Protein Coding	44	GC14P096205	0.39
104		BDNF	Brain Derived Neurotrophic Factor	Protein Coding	47	GC11M027654	3.07
105		BECN1	Beclin 1	Protein Coding	46	GC17M042810	0.34
106		BEST1	Bestrophin 1	Protein Coding	43	GC11P061949	0.39
107		BGLAP	Bone Gamma-Carboxyglutamate Protein	Protein Coding	40	GC01P156242	1.2
108		BID	BH3 Interacting Domain Death Agonist	Protein Coding	45	GC22M017734	0.44
109		BIRC5	Baculoviral IAP Repeat Containing 5	Protein Coding	47	GC17P078214	0.86
110		BMP2	Bone Morphogenetic Protein 2	Protein Coding	47	GC20P006696	1.21
111		BMP6	Bone Morphogenetic Protein 6	Protein Coding	43	GC06P007726	0.86
112		BNIP3	BCL2 Interacting Protein 3	Protein Coding	42	GC10M131966	0.2
113		BRAF	B-Raf Proto-Oncogene, Serine/Threonine Kinase	Protein Coding	54	GC07M140719	0.86
114		BRCA1	BRCA1 DNA Repair Associated	Protein Coding	50	GC17M043044	1.14
115		C1orf87	Chromosome 1 Open Reading Frame 87	Protein Coding	35	GC01M059987	0.39
116		CA2	Carbonic Anhydrase 2	Protein Coding	51	GC08P085463	0.86
117		CA4	Carbonic Anhydrase 4	Protein Coding	47	GC17P060149	0.86
118		CA9	Carbonic Anhydrase 9	Protein Coding	44	GC09P035673	0.86
119		CACNA1A	Calcium Voltage-Gated Channel Subunit Alpha1 A	Protein Coding	47	GC19M013206	1.49
120		CACNA1B	Calcium Voltage-Gated Channel Subunit Alpha1 B	Protein Coding	48	GC09P137877	1.21
121		CACNA1C	Calcium Voltage-Gated Channel Subunit Alpha1 C	Protein Coding	48	GC12P001970	1.21
122		CACNA1D	Calcium Voltage-Gated Channel Subunit Alpha1 D	Protein Coding	47	GC03P053328	1.21
123		CACNA1F	Calcium Voltage-Gated Channel Subunit Alpha1 F	Protein Coding	45	GC0XM049205	1.21
124		CACNA1S	Calcium Voltage-Gated Channel Subunit Alpha1 S	Protein Coding	48	GC01M201008	1.21
125		CACNB1	Calcium Voltage-Gated Channel Auxiliary Subunit Beta 1	Protein Coding	42	GC17M039173	1.21
126		CACNB2	Calcium Voltage-Gated Channel Auxiliary Subunit Beta 2	Protein Coding	47	GC10P018165	1.21
127		CACNB3	Calcium Voltage-Gated Channel Auxiliary Subunit Beta 3	Protein Coding	42	GC12P048813	1.21
128		CACNB4	Calcium Voltage-Gated Channel Auxiliary Subunit Beta 4	Protein Coding	45	GC02M151832	1.21
129		CACUL1	CDK2 Associated Cullin Domain 1	Protein Coding	32	GC10M118674	1.55
130		CAD	Carbamoyl-Phosphate Synthetase 2, Aspartate Transcarbamylase, And Dihydroorotase	Protein Coding	50	GC02P027217	0.86
131		CALCA	Calcitonin Related Polypeptide Alpha	Protein Coding	43	GC11M014945	0.86
132		CALU	Calumenin	Protein Coding	40	GC07P128739	0.86
133		CAMK2G	Calcium/Calmodulin Dependent Protein Kinase II Gamma	Protein Coding	47	GC10M073812	0.86
134		CAMP	Cathelicidin Antimicrobial Peptide	Protein Coding	41	GC03P048266	0.44
135		CANT1	Calcium Activated Nucleotidase 1	Protein Coding	44	GC17M078992	0.86
136		CAPN2	Calpain 2	Protein Coding	47	GC01P223701	0.86
137		CASP1	Caspase 1	Protein Coding	50	GC11M105025	0.56
138		CASP3	Caspase 3	Protein Coding	50	GC04M184627	2.11
139		CASP8	Caspase 8	Protein Coding	52	GC02P201233	0.59
140		CASP9	Caspase 9	Protein Coding	48	GC01M015491	0.34
141		CASR	Calcium Sensing Receptor	Protein Coding	50	GC03P122183	0.86
142		CAT	Catalase	Protein Coding	50	GC11P034460	1.97
143		CAV1	Caveolin 1	Protein Coding	48	GC07P116524	0.76
144		CCK	Cholecystokinin	Protein Coding	41	GC03M042274	0.86
145		CCKBR	Cholecystokinin B Receptor	Protein Coding	44	GC11P006259	0.86
146		CCL2	C-C Motif Chemokine Ligand 2	Protein Coding	48	GC17P034255	7.17
147		CCL20	C-C Motif Chemokine Ligand 20	Protein Coding	43	GC02P227813	0.2
148		CCL5	C-C Motif Chemokine Ligand 5	Protein Coding	43	GC17M035871	5.73
149		CCN2	Cellular Communication Network Factor 2	Protein Coding	39	GC06M131948	1.55
150		CCNA2	Cyclin A2	Protein Coding	44	GC04M121816	0.2
151		CCND1	Cyclin D1	Protein Coding	52	GC11P069641	1.21
152		CCNH	Cyclin H	Protein Coding	45	GC05M087311	0.39
153		CCR7	C-C Motif Chemokine Receptor 7	Protein Coding	45	GC17M040556	0.86
154		CD14	CD14 Molecule	Protein Coding	44	GC05M140631	1.25
155		CD160	CD160 Molecule	Protein Coding	39	GC01P145719	0.86
156		CD163	CD163 Molecule	Protein Coding	42	GC12M007471	0.28
157		CD209	CD209 Molecule	Protein Coding	43	GC19M007739	5.53
158		CD36	CD36 Molecule	Protein Coding	48	GC07P080369	0.34
159		CD40	CD40 Molecule	Protein Coding	48	GC20P046118	1.21
160		CD47	CD47 Molecule	Protein Coding	43	GC03M108043	0.2
161		CD58	CD58 Molecule	Protein Coding	40	GC01M116514	0.86
162		CD59	CD59 Molecule (CD59 Blood Group)	Protein Coding	46	GC11M033704	2.11
163		CD63	CD63 Molecule	Protein Coding	41	GC12M055725	0.28
164		CD79A	CD79a Molecule	Protein Coding	46	GC19P041877	1.05
165		CDC42	Cell Division Cycle 42	Protein Coding	51	GC01P022057	0.34
166		CDK12	Cyclin Dependent Kinase 12	Protein Coding	40	GC17P039461	0.86
167		CDK2	Cyclin Dependent Kinase 2	Protein Coding	52	GC12P055966	1.25
168		CDKN1A	Cyclin Dependent Kinase Inhibitor 1A	Protein Coding	50	GC06P047460	0.86
169		CDKN2A	Cyclin Dependent Kinase Inhibitor 2A	Protein Coding	51	GC09M021967	1.21
170		CDKN3	Cyclin Dependent Kinase Inhibitor 3	Protein Coding	42	GC14P054398	1.34
171		CEACAM3	CEA Cell Adhesion Molecule 3	Protein Coding	40	GC19P041796	0.86
172		CEACAM5	CEA Cell Adhesion Molecule 5	Protein Coding	41	GC19P041709	1.49
173		CEBPB	CCAAT Enhancer Binding Protein Beta	Protein Coding	43	GC20P050190	0.86
174		CEL	Carboxyl Ester Lipase	Protein Coding	46	GC09P133061	0.86
175		CES1	Carboxylesterase 1	Protein Coding	46	GC16M055836	0.86
176		CETP	Cholesteryl Ester Transfer Protein	Protein Coding	46	GC16P056961	1.54
177		CFH	Complement Factor H	Protein Coding	45	GC01P196621	0.2
178		CFLAR	CASP8 And FADD Like Apoptosis Regulator	Protein Coding	46	GC02P201117	0.74
179		CFP	Complement Factor Properdin	Protein Coding	43	GC0XM047624	0.39
180		CFTR	CF Transmembrane Conductance Regulator	Protein Coding	51	GC07P117287	1.49
181		CGA	Glycoprotein Hormones, Alpha Polypeptide	Protein Coding	43	GC06M087085	0.86
182		CGB5	Chorionic Gonadotropin Subunit Beta 5	Protein Coding	32	GC19P049043	0.86
183		CHAT	Choline O-Acetyltransferase	Protein Coding	47	GC10P049609	0.86
184		CHGA	Chromogranin A	Protein Coding	42	GC14P092923	0.86
185		CHRM1	Cholinergic Receptor Muscarinic 1	Protein Coding	45	GC11M063457	0.86
186		CHRM2	Cholinergic Receptor Muscarinic 2	Protein Coding	48	GC07P136868	0.86
187		CHRM3	Cholinergic Receptor Muscarinic 3	Protein Coding	48	GC01P239386	0.2
188		CHRNA1	Cholinergic Receptor Nicotinic Alpha 1 Subunit	Protein Coding	45	GC02M174747	0.86
189		CHRNA10	Cholinergic Receptor Nicotinic Alpha 10 Subunit	Protein Coding	38	GC11M003666	0.86
190		CHRNA2	Cholinergic Receptor Nicotinic Alpha 2 Subunit	Protein Coding	46	GC08M027459	0.86
191		CHRNA3	Cholinergic Receptor Nicotinic Alpha 3 Subunit	Protein Coding	44	GC15M078594	0.86
192		CHRNA4	Cholinergic Receptor Nicotinic Alpha 4 Subunit	Protein Coding	48	GC20M063343	0.86
193		CHRNA5	Cholinergic Receptor Nicotinic Alpha 5 Subunit	Protein Coding	44	GC15P078565	0.86
194		CHRNA6	Cholinergic Receptor Nicotinic Alpha 6 Subunit	Protein Coding	42	GC08M042752	0.86
195		CHRNA7	Cholinergic Receptor Nicotinic Alpha 7 Subunit	Protein Coding	45	GC15P031923	0.86
196		CHRNA9	Cholinergic Receptor Nicotinic Alpha 9 Subunit	Protein Coding	42	GC04P040337	0.86
197		CHRNB2	Cholinergic Receptor Nicotinic Beta 2 Subunit	Protein Coding	44	GC01P154568	0.86
198		CHRNB3	Cholinergic Receptor Nicotinic Beta 3 Subunit	Protein Coding	41	GC08P042697	0.86
199		CHRNB4	Cholinergic Receptor Nicotinic Beta 4 Subunit	Protein Coding	43	GC15M078624	0.86
200		CHUK	Component Of Inhibitor Of Nuclear Factor Kappa B Kinase Complex	Protein Coding	52	GC10M100188	0.86
201		CLEC4G	C-Type Lectin Domain Family 4 Member G	Protein Coding	37	GC19M007728	5.53
202		CLEC4M	C-Type Lectin Domain Family 4 Member M	Protein Coding	41	GC19P007763	5.53
203		CMA1	Chymase 1	Protein Coding	43	GC14M024506	0.86
204		CMKLR1	Chemerin Chemokine-Like Receptor 1	Protein Coding	40	GC12M108288	1.25
205		CNR1	Cannabinoid Receptor 1	Protein Coding	46	GC06M088139	2.1
206		CNR2	Cannabinoid Receptor 2	Protein Coding	45	GC01M023870	1.21
207		COMT	Catechol-O-Methyltransferase	Protein Coding	51	GC22P019941	1.49
208		COX5A	Cytochrome C Oxidase Subunit 5A	Protein Coding	43	GC15M074919	2.22
209		CP	Ceruloplasmin	Protein Coding	47	GC03M149162	0.56
210		CPOX	Coproporphyrinogen Oxidase	Protein Coding	43	GC03M098576	0.86
211		CPQ	Carboxypeptidase Q	Protein Coding	35	GC08P096645	0.86
212		CPT2	Carnitine Palmitoyltransferase 2	Protein Coding	48	GC01P053196	0.68
213		CRAT	Carnitine O-Acetyltransferase	Protein Coding	44	GC09M129094	0.86
214		CRH	Corticotropin Releasing Hormone	Protein Coding	44	GC08M066176	1.21
215		CRP	C-Reactive Protein	Protein Coding	46	GC01M159716	3.38
216		CSF1	Colony Stimulating Factor 1	Protein Coding	43	GC01P109911	1.41
217		CSF2	Colony Stimulating Factor 2	Protein Coding	44	GC05P132073	1.45
218		CSF3	Colony Stimulating Factor 3	Protein Coding	40	GC17P040015	0.59
219		CSN1S1	Casein Alpha S1	Protein Coding	34	GC04P069932	1.34
220		CTNNB1	Catenin Beta 1	Protein Coding	53	GC03P041236	0.34
221		CTPS1	CTP Synthase 1	Protein Coding	44	GC01P040979	0.86
222		CTPS2	CTP Synthase 2	Protein Coding	39	GC0XM016587	0.86
223		CTSG	Cathepsin G	Protein Coding	44	GC14M024573	0.86
224		CXADR	CXADR Ig-Like Cell Adhesion Molecule	Protein Coding	43	GC21P017512	0.86
225		CXCL1	C-X-C Motif Chemokine Ligand 1	Protein Coding	43	GC04P073869	0.86
226		CXCL10	C-X-C Motif Chemokine Ligand 10	Protein Coding	44	GC04M076021	5.92
227		CXCL8	C-X-C Motif Chemokine Ligand 8	Protein Coding	41	GC04P073740	1.15
228		CXCR4	C-X-C Motif Chemokine Receptor 4	Protein Coding	52	GC02M136114	0.86
229		CYB5R3	Cytochrome B5 Reductase 3	Protein Coding	44	GC22M042617	0.86
230		CYBB	Cytochrome B-245 Beta Chain	Protein Coding	47	GC0XP037780	0.86
231		CYCS	Cytochrome C, Somatic	Protein Coding	48	GC07M025118	1.25
232		CYP11A1	Cytochrome P450 Family 11 Subfamily A Member 1	Protein Coding	48	GC15M074337	1.21
233		CYP19A1	Cytochrome P450 Family 19 Subfamily A Member 1	Protein Coding	48	GC15M051208	1.14
234		CYP1A1	Cytochrome P450 Family 1 Subfamily A Member 1	Protein Coding	47	GC15M074719	6.85
235		CYP1A2	Cytochrome P450 Family 1 Subfamily A Member 2	Protein Coding	45	GC15P074748	2.75
236		CYP1B1	Cytochrome P450 Family 1 Subfamily B Member 1	Protein Coding	48	GC02M038034	0.86
237		CYP20A1	Cytochrome P450 Family 20 Subfamily A Member 1	Protein Coding	36	GC02P203238	0.86
238		CYP24A1	Cytochrome P450 Family 24 Subfamily A Member 1	Protein Coding	47	GC20M054153	0.86
239		CYP27A1	Cytochrome P450 Family 27 Subfamily A Member 1	Protein Coding	47	GC02P218781	1.21
240		CYP27B1	Cytochrome P450 Family 27 Subfamily B Member 1	Protein Coding	47	GC12M057757	0.86
241		CYP2A13	Cytochrome P450 Family 2 Subfamily A Member 13	Protein Coding	41	GC19P041088	0.86
242		CYP2A6	Cytochrome P450 Family 2 Subfamily A Member 6	Protein Coding	47	GC19M040843	1.92
243		CYP2A7	Cytochrome P450 Family 2 Subfamily A Member 7	Protein Coding	37	GC19M040875	0.86
244		CYP2B6	Cytochrome P450 Family 2 Subfamily B Member 6	Protein Coding	47	GC19P040991	1.49
245		CYP2C18	Cytochrome P450 Family 2 Subfamily C Member 18	Protein Coding	44	GC10P094684	0.86
246		CYP2C19	Cytochrome P450 Family 2 Subfamily C Member 19	Protein Coding	46	GC10P094762	2.98
247		CYP2C8	Cytochrome P450 Family 2 Subfamily C Member 8	Protein Coding	48	GC10M095038	2.51
248		CYP2C9	Cytochrome P450 Family 2 Subfamily C Member 9	Protein Coding	48	GC10P094938	3.3
249		CYP2D6	Cytochrome P450 Family 2 Subfamily D Member 6	Protein Coding	48	GC22M042126	2.31
250		CYP2E1	Cytochrome P450 Family 2 Subfamily E Member 1	Protein Coding	45	GC10P133520	2.31
251		CYP2J2	Cytochrome P450 Family 2 Subfamily J Member 2	Protein Coding	44	GC01M059893	1.25
252		CYP2R1	Cytochrome P450 Family 2 Subfamily R Member 1	Protein Coding	45	GC11M014877	0.86
253		CYP3A4	Cytochrome P450 Family 3 Subfamily A Member 4	Protein Coding	48	GC07M099759	3.49
254		CYP3A5	Cytochrome P450 Family 3 Subfamily A Member 5	Protein Coding	47	GC07M099648	0.86
255		CYP3A7	Cytochrome P450 Family 3 Subfamily A Member 7	Protein Coding	43	GC07M099705	0.86
256		CYP4F11	Cytochrome P450 Family 4 Subfamily F Member 11	Protein Coding	39	GC19M015912	0.86
257		CYP4F2	Cytochrome P450 Family 4 Subfamily F Member 2	Protein Coding	44	GC19M015878	1.25
258		CYP4F3	Cytochrome P450 Family 4 Subfamily F Member 3	Protein Coding	42	GC19P015640	4.16
259		CYP4V2	Cytochrome P450 Family 4 Subfamily V Member 2	Protein Coding	42	GC04P186191	3.48
260		DAGLA	Diacylglycerol Lipase Alpha	Protein Coding	41	GC11P061680	0.39
261		DBH	Dopamine Beta-Hydroxylase	Protein Coding	50	GC09P133636	1.49
262		DCK	Deoxycytidine Kinase	Protein Coding	45	GC04P070992	0.28
263		DDC	Dopa Decarboxylase	Protein Coding	52	GC07M050458	0.86
264		DDHD1	DDHD Domain Containing 1	Protein Coding	38	GC14M053036	0.86
265		DDIT3	DNA Damage Inducible Transcript 3	Protein Coding	45	GC12M057516	0.86
266		DDX42	DEAD-Box Helicase 42	Protein Coding	39	GC17P063773	5.53
267		DDX5	DEAD-Box Helicase 5	Protein Coding	46	GC17M064498	5.53
268		DGKQ	Diacylglycerol Kinase Theta	Protein Coding	41	GC04M000942	0.86
269		DHFR	Dihydrofolate Reductase	Protein Coding	49	GC05M080626	1.21
270		DIABLO	Diablo IAP-Binding Mitochondrial Protein	Protein Coding	47	GC12M122208	0.39
271		DLD	Dihydrolipoamide Dehydrogenase	Protein Coding	50	GC07P107890	0.86
272		DNAH8	Dynein Axonemal Heavy Chain 8	Protein Coding	37	GC06P047481	0.86
273		DNAI1	Dynein Axonemal Intermediate Chain 1	Protein Coding	41	GC09P034457	0.86
274		DNMT3A	DNA Methyltransferase 3 Alpha	Protein Coding	51	GC02M025228	0.86
275		DNPEP	Aspartyl Aminopeptidase	Protein Coding	39	GC02M219373	0.86
276		DPAGT1	Dolichyl-Phosphate N-Acetylglucosaminephosphotransferase 1	Protein Coding	45	GC11M119096	0.34
277		DPYD	Dihydropyrimidine Dehydrogenase	Protein Coding	51	GC01M097015	0.86
278		DRD1	Dopamine Receptor D1	Protein Coding	44	GC05M175440	0.86
279		DRD2	Dopamine Receptor D2	Protein Coding	50	GC11M113409	0.86
280		DRD3	Dopamine Receptor D3	Protein Coding	44	GC03M114128	0.86
281		DRD4	Dopamine Receptor D4	Protein Coding	46	GC11P000660	0.86
282		DSPP	Dentin Sialophosphoprotein	Protein Coding	37	GC04P087608	1.72
283		DUSP19	Dual Specificity Phosphatase 19	Protein Coding	39	GC02P183078	0.86
284		DUSP2	Dual Specificity Phosphatase 2	Protein Coding	41	GC02M096168	0.28
285		EARS2	Glutamyl-TRNA Synthetase 2, Mitochondrial	Protein Coding	42	GC16M023524	0.86
286		EDN1	Endothelin 1	Protein Coding	47	GC06P012290	1.41
287		EDNRA	Endothelin Receptor Type A	Protein Coding	49	GC04P147480	0.86
288		EEF1A1	Eukaryotic Translation Elongation Factor 1 Alpha 1	Protein Coding	43	GC06M073515	0.86
289		EGF	Epidermal Growth Factor	Protein Coding	51	GC04P109912	0.44
290		EGFR	Epidermal Growth Factor Receptor	Protein Coding	54	GC07P055019	0.2
291		EGLN1	Egl-9 Family Hypoxia Inducible Factor 1	Protein Coding	48	GC01M231363	0.2
292		EGR1	Early Growth Response 1	Protein Coding	44	GC05P138465	0.28
293		EIF2S1	Eukaryotic Translation Initiation Factor 2 Subunit Alpha	Protein Coding	44	GC14P067359	1.69
294		ELANE	Elastase, Neutrophil Expressed	Protein Coding	46	GC19P000854	1.21
295		ELN	Elastin	Protein Coding	44	GC07P074027	0.56
296		ELOVL2	ELOVL Fatty Acid Elongase 2	Protein Coding	40	GC06M010980	0.62
297		ELOVL3	ELOVL Fatty Acid Elongase 3	Protein Coding	33	GC10P102226	0.2
298		ELOVL4	ELOVL Fatty Acid Elongase 4	Protein Coding	45	GC06M079914	0.86
299		ELOVL5	ELOVL Fatty Acid Elongase 5	Protein Coding	43	GC06M053240	0.34
300		ENOX2	Ecto-NOX Disulfide-Thiol Exchanger 2	Protein Coding	37	GC0XM130623	0.86
301		ENPEP	Glutamyl Aminopeptidase	Protein Coding	44	GC04P110365	0.86
302		ENPP2	Ectonucleotide Pyrophosphatase/Phosphodiesterase 2	Protein Coding	44	GC08M119556	1.65
303		EPAS1	Endothelial PAS Domain Protein 1	Protein Coding	48	GC02P046293	5.29
304		EPB41	Erythrocyte Membrane Protein Band 4.1	Protein Coding	45	GC01P028887	0.86
305		EPHX1	Epoxide Hydrolase 1	Protein Coding	47	GC01P225810	0.86
306		EPHX2	Epoxide Hydrolase 2	Protein Coding	47	GC08P027490	0.28
307		EPO	Erythropoietin	Protein Coding	41	GC07P100720	3.42
308		EPRS1	Glutamyl-Prolyl-TRNA Synthetase 1	Protein Coding	36	GC01M219969	0.86
309		ERAS	ES Cell Expressed Ras	Protein Coding	36	GC0XP048827	0.86
310		ERBB2	Erb-B2 Receptor Tyrosine Kinase 2	Protein Coding	54	GC17P039687	0.86
311		ESD	Esterase D	Protein Coding	44	GC13M046771	0.86
312		ESR1	Estrogen Receptor 1	Protein Coding	53	GC06P151656	1.49
313		ESR2	Estrogen Receptor 2	Protein Coding	49	GC14M064084	1.21
314		ETS1	ETS Proto-Oncogene 1, Transcription Factor	Protein Coding	49	GC11M128458	0.2
315		F10	Coagulation Factor X	Protein Coding	48	GC13P113122	0.86
316		F2	Coagulation Factor II, Thrombin	Protein Coding	48	GC11P046720	0.86
317		F2R	Coagulation Factor II Thrombin Receptor	Protein Coding	46	GC05P076716	1.49
318		F2RL1	F2R Like Trypsin Receptor 1	Protein Coding	45	GC05P076818	1.3
319		F3	Coagulation Factor III, Tissue Factor	Protein Coding	45	GC01M094530	1.57
320		F5	Coagulation Factor V	Protein Coding	45	GC01M169511	0.86
321		F7	Coagulation Factor VII	Protein Coding	47	GC13P113105	1.05
322		F8	Coagulation Factor VIII	Protein Coding	45	GC0XM154835	0.86
323		F9	Coagulation Factor IX	Protein Coding	46	GC0XP139530	1.21
324		FABP12	Fatty Acid Binding Protein 12	Protein Coding	31	GC08M081524	1.84
325		FABP2	Fatty Acid Binding Protein 2	Protein Coding	43	GC04M119317	0.65
326		FABP4	Fatty Acid Binding Protein 4	Protein Coding	44	GC08M081478	0.2
327		FABP5	Fatty Acid Binding Protein 5	Protein Coding	41	GC08P081282	0.39
328		FABP7	Fatty Acid Binding Protein 7	Protein Coding	43	GC06P122779	1.21
329		FADS1	Fatty Acid Desaturase 1	Protein Coding	44	GC11M061799	8.12
330		FADS2	Fatty Acid Desaturase 2	Protein Coding	44	GC11P061792	1.43
331		FADS3	Fatty Acid Desaturase 3	Protein Coding	37	GC11M061873	0.59
332		FAH	Fumarylacetoacetate Hydrolase	Protein Coding	47	GC15P080152	0.86
333		FAHD1	Fumarylacetoacetate Hydrolase Domain Containing 1	Protein Coding	37	GC16P001826	0.86
334		FAS	Fas Cell Surface Death Receptor	Protein Coding	50	GC10P088969	0.44
335		FASN	Fatty Acid Synthase	Protein Coding	49	GC17M082078	3.04
336		FBN1	Fibrillin 1	Protein Coding	45	GC15M048408	0.56
337		FCER2	Fc Fragment Of IgE Receptor II	Protein Coding	45	GC19M007689	0.2
338		FDPS	Farnesyl Diphosphate Synthase	Protein Coding	45	GC01P155308	0.28
339		FECH	Ferrochelatase	Protein Coding	45	GC18M057544	0.86
340		FEN1	Flap Structure-Specific Endonuclease 1	Protein Coding	46	GC11P061811	0.39
341		FFAR1	Free Fatty Acid Receptor 1	Protein Coding	40	GC19P038327	1.41
342		FFAR4	Free Fatty Acid Receptor 4	Protein Coding	38	GC10P093566	1.91
343		FGA	Fibrinogen Alpha Chain	Protein Coding	47	GC04M154583	1.25
344		FGF2	Fibroblast Growth Factor 2	Protein Coding	47	GC04P122826	1.21
345		FGF23	Fibroblast Growth Factor 23	Protein Coding	45	GC12M004368	1.38
346		FGF4	Fibroblast Growth Factor 4	Protein Coding	44	GC11M069762	0.86
347		FH	Fumarate Hydratase	Protein Coding	45	GC01M241499	0.86
348		FLG	Filaggrin	Protein Coding	40	GC01M152274	1.21
349		FLI1	Fli-1 Proto-Oncogene, ETS Transcription Factor	Protein Coding	49	GC11P128686	0.2
350		FLT3	Fms Related Receptor Tyrosine Kinase 3	Protein Coding	52	GC13M028003	0.86
351		FMO1	Flavin Containing Dimethylaniline Monoxygenase 1	Protein Coding	43	GC01P171248	0.86
352		FMO3	Flavin Containing Dimethylaniline Monoxygenase 3	Protein Coding	46	GC01P171090	0.86
353		FOLH1	Folate Hydrolase 1	Protein Coding	46	GC11M061160	0.86
354		FOS	Fos Proto-Oncogene, AP-1 Transcription Factor Subunit	Protein Coding	50	GC14P075278	1.71
355		FOXG1	Forkhead Box G1	Protein Coding	43	GC14P028766	0.39
356		FPGS	Folylpolyglutamate Synthase	Protein Coding	43	GC09P127794	1.21
357		FTCD	Formimidoyltransferase Cyclodeaminase	Protein Coding	43	GC21M047426	0.86
358		FTH1	Ferritin Heavy Chain 1	Protein Coding	50	GC11M061959	1.25
359		FXN	Frataxin	Protein Coding	46	GC09P069035	0.86
360		G6PD	Glucose-6-Phosphate Dehydrogenase	Protein Coding	50	GC0XM154531	1.14
361		GABBR1	Gamma-Aminobutyric Acid Type B Receptor Subunit 1	Protein Coding	47	GC06M029555	1.21
362		GABRA1	Gamma-Aminobutyric Acid Type A Receptor Subunit Alpha1	Protein Coding	46	GC05P161847	0.86
363		GABRA2	Gamma-Aminobutyric Acid Type A Receptor Subunit Alpha2	Protein Coding	45	GC04M046167	0.86
364		GABRA3	Gamma-Aminobutyric Acid Type A Receptor Subunit Alpha3	Protein Coding	44	GC0XM152166	0.86
365		GABRA4	Gamma-Aminobutyric Acid Type A Receptor Subunit Alpha4	Protein Coding	44	GC04M046836	0.86
366		GABRA5	Gamma-Aminobutyric Acid Type A Receptor Subunit Alpha5	Protein Coding	46	GC15P026866	0.86
367		GABRA6	Gamma-Aminobutyric Acid Type A Receptor Subunit Alpha6	Protein Coding	44	GC05P161547	0.86
368		GABRB1	Gamma-Aminobutyric Acid Type A Receptor Subunit Beta1	Protein Coding	44	GC04P046949	0.86
369		GABRB2	Gamma-Aminobutyric Acid Type A Receptor Subunit Beta2	Protein Coding	47	GC05M161288	0.86
370		GABRB3	Gamma-Aminobutyric Acid Type A Receptor Subunit Beta3	Protein Coding	48	GC15M026543	0.86
371		GABRD	Gamma-Aminobutyric Acid Type A Receptor Subunit Delta	Protein Coding	45	GC01P002019	0.86
372		GABRE	Gamma-Aminobutyric Acid Type A Receptor Subunit Epsilon	Protein Coding	38	GC0XM151955	0.86
373		GABRG1	Gamma-Aminobutyric Acid Type A Receptor Subunit Gamma1	Protein Coding	39	GC04M046035	0.86
374		GABRG2	Gamma-Aminobutyric Acid Type A Receptor Subunit Gamma2	Protein Coding	46	GC05P162000	0.86
375		GABRG3	Gamma-Aminobutyric Acid Type A Receptor Subunit Gamma3	Protein Coding	42	GC15P026971	0.86
376		GABRP	Gamma-Aminobutyric Acid Type A Receptor Subunit Pi	Protein Coding	39	GC05P170763	0.86
377		GABRQ	Gamma-Aminobutyric Acid Type A Receptor Subunit Theta	Protein Coding	37	GC0XP152638	0.86
378		GABRR1	Gamma-Aminobutyric Acid Type A Receptor Subunit Rho1	Protein Coding	41	GC06M089177	0.86
379		GABRR2	Gamma-Aminobutyric Acid Type A Receptor Subunit Rho2	Protein Coding	40	GC06M089257	0.86
380		GABRR3	Gamma-Aminobutyric Acid Type A Receptor Subunit Rho3	Protein Coding	36	GC03M097986	0.86
381		GAD1	Glutamate Decarboxylase 1	Protein Coding	51	GC02P170813	0.86
382		GAD2	Glutamate Decarboxylase 2	Protein Coding	46	GC10P026216	0.86
383		GADD45A	Growth Arrest And DNA Damage Inducible Alpha	Protein Coding	44	GC01P067685	0.2
384		GAL	Galanin And GMAP Prepropeptide	Protein Coding	44	GC11P068684	0.86
385		GALR1	Galanin Receptor 1	Protein Coding	44	GC18P077250	0.86
386		GALR2	Galanin Receptor 2	Protein Coding	41	GC17P076070	0.86
387		GARS1	Glycyl-TRNA Synthetase 1	Protein Coding	36	GC07P030595	0.86
388		GAS6	Growth Arrest Specific 6	Protein Coding	44	GC13M113820	0.86
389		GAST	Gastrin	Protein Coding	40	GC17P041712	1.49
390		GATA4	GATA Binding Protein 4	Protein Coding	48	GC08P011676	0.86
391		GATB	Glutamyl-TRNA Amidotransferase Subunit B	Protein Coding	36	GC04M151670	0.86
392		GATC	Glutamyl-TRNA Amidotransferase Subunit C	Protein Coding	37	GC12P120446	0.86
393		GBA	Glucosylceramidase Beta	Protein Coding	47	GC01M155234	0.86
394		GC	GC Vitamin D Binding Protein	Protein Coding	43	GC04M071741	0.86
395		GCKR	Glucokinase Regulator	Protein Coding	40	GC02P027496	0.39
396		GCLC	Glutamate-Cysteine Ligase Catalytic Subunit	Protein Coding	43	GC06M053497	0.86
397		GCLM	Glutamate-Cysteine Ligase Modifier Subunit	Protein Coding	41	GC01M093885	0.86
398		GDA	Guanine Deaminase	Protein Coding	43	GC09P072114	0.86
399		GDNF	Glial Cell Derived Neurotrophic Factor	Protein Coding	47	GC05M037812	0.86
400		GFAP	Glial Fibrillary Acidic Protein	Protein Coding	47	GC17M044905	1.21
401		GFPT1	Glutamine--Fructose-6-Phosphate Transaminase 1	Protein Coding	46	GC02M069283	0.86
402		GFPT2	Glutamine-Fructose-6-Phosphate Transaminase 2	Protein Coding	42	GC05M180300	0.86
403		GGCX	Gamma-Glutamyl Carboxylase	Protein Coding	46	GC02M085544	1.21
404		GGT1	Gamma-Glutamyltransferase 1	Protein Coding	46	GC22P024927	1.21
405		GGT2	Gamma-Glutamyltransferase 2	Protein Coding	31	GC22M021207	0.86
406		GGT5	Gamma-Glutamyltransferase 5	Protein Coding	39	GC22M024219	0.86
407		GGT6	Gamma-Glutamyltransferase 6	Protein Coding	35	GC17M004558	0.86
408		GGT7	Gamma-Glutamyltransferase 7	Protein Coding	39	GC20M034844	0.86
409		GHRL	Ghrelin And Obestatin Prepropeptide	Protein Coding	43	GC03M010285	1.3
410		GJA1	Gap Junction Protein Alpha 1	Protein Coding	50	GC06P121436	3.13
411		GLRA1	Glycine Receptor Alpha 1	Protein Coding	46	GC05M151799	0.86
412		GLRA2	Glycine Receptor Alpha 2	Protein Coding	44	GC0XP014529	0.86
413		GLRA3	Glycine Receptor Alpha 3	Protein Coding	41	GC04M174636	0.86
414		GLRB	Glycine Receptor Beta	Protein Coding	48	GC04P157076	0.86
415		GLS	Glutaminase	Protein Coding	46	GC02P190880	0.86
416		GLS2	Glutaminase 2	Protein Coding	41	GC12M056470	0.86
417		GLUD1	Glutamate Dehydrogenase 1	Protein Coding	50	GC10M087050	1.21
418		GLUD2	Glutamate Dehydrogenase 2	Protein Coding	42	GC0XP121047	0.86
419		GLUL	Glutamate-Ammonia Ligase	Protein Coding	49	GC01M182350	1.49
420		GLYAT	Glycine-N-Acyltransferase	Protein Coding	41	GC11M061239	0.86
421		GMPS	Guanine Monophosphate Synthase	Protein Coding	44	GC03P155870	0.86
422		GNAI1	G Protein Subunit Alpha I1	Protein Coding	46	GC07P079769	0.56
423		GNRH1	Gonadotropin Releasing Hormone 1	Protein Coding	41	GC08M025419	0.86
424		GOT1	Glutamic-Oxaloacetic Transaminase 1	Protein Coding	47	GC10M099396	1.21
425		GOT1L1	Glutamic-Oxaloacetic Transaminase 1 Like 1	Protein Coding	33	GC08M037935	0.86
426		GOT2	Glutamic-Oxaloacetic Transaminase 2	Protein Coding	45	GC16M058707	0.86
427		GPAM	Glycerol-3-Phosphate Acyltransferase, Mitochondrial	Protein Coding	43	GC10M112148	1.65
428		GPHN	Gephyrin	Protein Coding	47	GC14P066507	0.86
429		GPR32	G Protein-Coupled Receptor 32	Protein Coding	33	GC19P050770	0.2
430		GPT	Glutamic--Pyruvic Transaminase	Protein Coding	41	GC08P144502	1.72
431		GPT2	Glutamic--Pyruvic Transaminase 2	Protein Coding	46	GC16P046885	0.86
432		GRIA1	Glutamate Ionotropic Receptor AMPA Type Subunit 1	Protein Coding	48	GC05P153467	1.49
433		GRIA2	Glutamate Ionotropic Receptor AMPA Type Subunit 2	Protein Coding	48	GC04P157204	0.86
434		GRIA3	Glutamate Ionotropic Receptor AMPA Type Subunit 3	Protein Coding	50	GC0XP123184	0.86
435		GRIA4	Glutamate Ionotropic Receptor AMPA Type Subunit 4	Protein Coding	48	GC11P105609	0.86
436		GRIK1	Glutamate Ionotropic Receptor Kainate Type Subunit 1	Protein Coding	45	GC21M029536	0.86
437		GRIK2	Glutamate Ionotropic Receptor Kainate Type Subunit 2	Protein Coding	47	GC06P101181	0.86
438		GRIK3	Glutamate Ionotropic Receptor Kainate Type Subunit 3	Protein Coding	43	GC01M036795	0.86
439		GRIK4	Glutamate Ionotropic Receptor Kainate Type Subunit 4	Protein Coding	43	GC11P120480	0.86
440		GRIK5	Glutamate Ionotropic Receptor Kainate Type Subunit 5	Protein Coding	43	GC19M041998	0.86
441		GRIN1	Glutamate Ionotropic Receptor NMDA Type Subunit 1	Protein Coding	49	GC09P137138	1.49
442		GRIN2A	Glutamate Ionotropic Receptor NMDA Type Subunit 2A	Protein Coding	51	GC16M009753	0.86
443		GRIN2B	Glutamate Ionotropic Receptor NMDA Type Subunit 2B	Protein Coding	50	GC12M013437	1.21
444		GRIN2C	Glutamate Ionotropic Receptor NMDA Type Subunit 2C	Protein Coding	44	GC17M074842	0.86
445		GRIN2D	Glutamate Ionotropic Receptor NMDA Type Subunit 2D	Protein Coding	48	GC19P048394	0.86
446		GRIN3A	Glutamate Ionotropic Receptor NMDA Type Subunit 3A	Protein Coding	37	GC09M101569	1.21
447		GRIN3B	Glutamate Ionotropic Receptor NMDA Type Subunit 3B	Protein Coding	40	GC19P001000	0.86
448		GRM1	Glutamate Metabotropic Receptor 1	Protein Coding	50	GC06P145973	0.86
449		GRM2	Glutamate Metabotropic Receptor 2	Protein Coding	44	GC03P051707	0.86
450		GRM3	Glutamate Metabotropic Receptor 3	Protein Coding	45	GC07P086643	0.86
451		GRM4	Glutamate Metabotropic Receptor 4	Protein Coding	44	GC06M042205	0.86
452		GRM6	Glutamate Metabotropic Receptor 6	Protein Coding	47	GC05M178978	0.86
453		GRM7	Glutamate Metabotropic Receptor 7	Protein Coding	44	GC03P006770	0.86
454		GRM8	Glutamate Metabotropic Receptor 8	Protein Coding	45	GC07M126438	0.86
455		GRP	Gastrin Releasing Peptide	Protein Coding	41	GC18P059220	1.83
456		GSR	Glutathione-Disulfide Reductase	Protein Coding	48	GC08M030678	1.2
457		GSS	Glutathione Synthetase	Protein Coding	47	GC20M034928	0.86
458		GSTM1	Glutathione S-Transferase Mu 1	Protein Coding	41	GC01P109687	0.86
459		GSTP1	Glutathione S-Transferase Pi 1	Protein Coding	50	GC11P067583	0.86
460		GSTT1	Glutathione S-Transferase Theta 1	Protein Coding	32	GC22Mi00270	0.86
461		GUSB	Glucuronidase Beta	Protein Coding	47	GC07M065960	0.86
462		HBB	Hemoglobin Subunit Beta	Protein Coding	45	GC11M005352	0.86
463		HBG1	Hemoglobin Subunit Gamma 1	Protein Coding	42	GC11M005355	0.86
464		HBG2	Hemoglobin Subunit Gamma 2	Protein Coding	42	GC11M005372	1.21
465		HCRT	Hypocretin Neuropeptide Precursor	Protein Coding	40	GC17M042185	0.86
466		HDAC1	Histone Deacetylase 1	Protein Coding	49	GC01P032292	0.86
467		HELLS	Helicase, Lymphoid Specific	Protein Coding	45	GC10P094501	5.53
468		HGF	Hepatocyte Growth Factor	Protein Coding	52	GC07M081699	1.21
469		HIF1A	Hypoxia Inducible Factor 1 Subunit Alpha	Protein Coding	47	GC14P061695	4.01
470		HINT1	Histidine Triad Nucleotide Binding Protein 1	Protein Coding	45	GC05M131159	0.86
471		HLA-DPA1	Major Histocompatibility Complex, Class II, DP Alpha 1	Protein Coding	40	GC06M033064	0.28
472		HLA-DRB1	Major Histocompatibility Complex, Class II, DR Beta 1	Protein Coding	46	GC06M032578	0.44
473		HMGCR	3-Hydroxy-3-Methylglutaryl-CoA Reductase	Protein Coding	45	GC05P075336	2.4
474		HMGCS2	3-Hydroxy-3-Methylglutaryl-CoA Synthase 2	Protein Coding	44	GC01M119747	0.2
475		HMOX1	Heme Oxygenase 1	Protein Coding	52	GC22P035380	1.65
476		HNF4A	Hepatocyte Nuclear Factor 4 Alpha	Protein Coding	50	GC20P044355	1.14
477		HPGD	15-Hydroxyprostaglandin Dehydrogenase	Protein Coding	48	GC04M174490	0.34
478		HPRT1	Hypoxanthine Phosphoribosyltransferase 1	Protein Coding	48	GC0XP134460	1.21
479		HRAS	HRas Proto-Oncogene, GTPase	Protein Coding	52	GC11M000635	1.34
480		HRH1	Histamine Receptor H1	Protein Coding	45	GC03P011113	1.21
481		HRH2	Histamine Receptor H2	Protein Coding	44	GC05P175659	0.86
482		HRH3	Histamine Receptor H3	Protein Coding	42	GC20M062214	0.86
483		HSD11B2	Hydroxysteroid 11-Beta Dehydrogenase 2	Protein Coding	45	GC16P067433	0.86
484		HSF1	Heat Shock Transcription Factor 1	Protein Coding	44	GC08P144291	0.86
485		HSP90AA1	Heat Shock Protein 90 Alpha Family Class A Member 1	Protein Coding	48	GC14M102080	0.86
486		HSPA1A	Heat Shock Protein Family A (Hsp70) Member 1A	Protein Coding	43	GC06P047326	0.86
487		HSPA4	Heat Shock Protein Family A (Hsp70) Member 4	Protein Coding	41	GC05P133051	1.21
488		HSPA8	Heat Shock Protein Family A (Hsp70) Member 8	Protein Coding	47	GC11M123057	0.86
489		HSPB1	Heat Shock Protein Family B (Small) Member 1	Protein Coding	51	GC07P076302	1.21
490		HSPD1	Heat Shock Protein Family D (Hsp60) Member 1	Protein Coding	47	GC02M197486	0.86
491		HSPG2	Heparan Sulfate Proteoglycan 2	Protein Coding	45	GC01M021822	1.55
492		HTR3B	5-Hydroxytryptamine Receptor 3B	Protein Coding	44	GC11P113905	0.86
493		ICAM1	Intercellular Adhesion Molecule 1	Protein Coding	50	GC19P010270	3.63
494		IDO1	Indoleamine 2,3-Dioxygenase 1	Protein Coding	45	GC08P039891	0.86
495		IFNA1	Interferon Alpha 1	Protein Coding	39	GC09P021494	5.53
496		IFNA2	Interferon Alpha 2	Protein Coding	41	GC09M021384	2.27
497		IFNB1	Interferon Beta 1	Protein Coding	41	GC09M021077	6.39
498		IFNG	Interferon Gamma	Protein Coding	48	GC12M068064	0.76
499		IGF2	Insulin Like Growth Factor 2	Protein Coding	48	GC11M002130	0.86
500		IGFL4	IGF Like Family Member 4	Protein Coding	29	GC19M046039	0.28
501		IGHE	Immunoglobulin Heavy Constant Epsilon	Protein Coding	26	GC14M109515	1.41
502		IGKV2D-29	Immunoglobulin Kappa Variable 2D-29	Protein Coding	13	GC02P090491	0.86
503		IKBKB	Inhibitor Of Nuclear Factor Kappa B Kinase Subunit Beta	Protein Coding	52	GC08P042271	1.21
504		IL10	Interleukin 10	Protein Coding	47	GC01M206767	1.76
505		IL11	Interleukin 11	Protein Coding	41	GC19M055364	0.2
506		IL13	Interleukin 13	Protein Coding	44	GC05P132656	1.41
507		IL17A	Interleukin 17A	Protein Coding	42	GC06P052186	0.2
508		IL18	Interleukin 18	Protein Coding	44	GC11M112143	1.38
509		IL1A	Interleukin 1 Alpha	Protein Coding	44	GC02M112773	2.08
510		IL1B	Interleukin 1 Beta	Protein Coding	48	GC02M112829	1.13
511		IL1RAPL2	Interleukin 1 Receptor Accessory Protein Like 2	Protein Coding	37	GC0XP104566	0.86
512		IL1RN	Interleukin 1 Receptor Antagonist	Protein Coding	48	GC02P115307	0.86
513		IL2	Interleukin 2	Protein Coding	45	GC04M122451	1.38
514		IL2RA	Interleukin 2 Receptor Subunit Alpha	Protein Coding	50	GC10M006010	0.39
515		IL2RB	Interleukin 2 Receptor Subunit Beta	Protein Coding	48	GC22M037125	0.28
516		IL3	Interleukin 3	Protein Coding	44	GC05P132060	1.34
517		IL4	Interleukin 4	Protein Coding	46	GC05P132673	0.52
518		IL5	Interleukin 5	Protein Coding	44	GC05M132541	1.61
519		IL6	Interleukin 6	Protein Coding	50	GC07P022765	4.52
520		IL7	Interleukin 7	Protein Coding	42	GC08M078689	0.86
521		IL9	Interleukin 9	Protein Coding	43	GC05M135891	0.34
522		INCENP	Inner Centromere Protein	Protein Coding	40	GC11P062142	0.39
523		INHA	Inhibin Subunit Alpha	Protein Coding	43	GC02P219569	1.21
524		INS	Insulin	Protein Coding	48	GC11M002159	1.5
525		IQCJ	IQ Motif Containing J	Protein Coding	29	GC03P158963	0.2
526		IRS1	Insulin Receptor Substrate 1	Protein Coding	47	GC02M226731	0.86
527		ITFG1	Integrin Alpha FG-GAP Repeat Containing 1	Protein Coding	36	GC16M047156	0.34
528		ITGAL	Integrin Subunit Alpha L	Protein Coding	45	GC16P030472	0.28
529		ITIH4	Inter-Alpha-Trypsin Inhibitor Heavy Chain 4	Protein Coding	42	GC03M052812	0.86
530		IVL	Involucrin	Protein Coding	37	GC01P152881	0.86
531		IVNS1ABP	Influenza Virus NS1A Binding Protein	Protein Coding	39	GC01M185295	5.53
532		JADE1	Jade Family PHD Finger 1	Protein Coding	35	GC04P128809	0.2
533		JAK1	Janus Kinase 1	Protein Coding	50	GC01M064833	0.39
534		JAK2	Janus Kinase 2	Protein Coding	54	GC09P004985	0.86
535		JAK3	Janus Kinase 3	Protein Coding	51	GC19M017824	0.39
536		JUN	Jun Proto-Oncogene, AP-1 Transcription Factor Subunit	Protein Coding	49	GC01M058780	1.74
537		KCNA1	Potassium Voltage-Gated Channel Subfamily A Member 1	Protein Coding	44	GC12P008111	0.86
538		KCNA10	Potassium Voltage-Gated Channel Subfamily A Member 10	Protein Coding	37	GC01M110517	0.86
539		KCNA2	Potassium Voltage-Gated Channel Subfamily A Member 2	Protein Coding	45	GC01M110519	0.86
540		KCNA3	Potassium Voltage-Gated Channel Subfamily A Member 3	Protein Coding	44	GC01M110654	0.86
541		KCNA4	Potassium Voltage-Gated Channel Subfamily A Member 4	Protein Coding	43	GC11M030009	0.86
542		KCNA5	Potassium Voltage-Gated Channel Subfamily A Member 5	Protein Coding	45	GC12P005043	1.21
543		KCNA6	Potassium Voltage-Gated Channel Subfamily A Member 6	Protein Coding	39	GC12P004806	0.86
544		KCNA7	Potassium Voltage-Gated Channel Subfamily A Member 7	Protein Coding	37	GC19M049067	0.86
545		KCNB1	Potassium Voltage-Gated Channel Subfamily B Member 1	Protein Coding	47	GC20M049293	0.86
546		KCNB2	Potassium Voltage-Gated Channel Subfamily B Member 2	Protein Coding	41	GC08P072532	0.86
547		KCNC1	Potassium Voltage-Gated Channel Subfamily C Member 1	Protein Coding	43	GC11P017756	0.86
548		KCNC2	Potassium Voltage-Gated Channel Subfamily C Member 2	Protein Coding	40	GC12M075040	0.86
549		KCNC3	Potassium Voltage-Gated Channel Subfamily C Member 3	Protein Coding	44	GC19M050314	0.86
550		KCND1	Potassium Voltage-Gated Channel Subfamily D Member 1	Protein Coding	39	GC0XM048963	0.86
551		KCND2	Potassium Voltage-Gated Channel Subfamily D Member 2	Protein Coding	43	GC07P120273	0.86
552		KCND3	Potassium Voltage-Gated Channel Subfamily D Member 3	Protein Coding	46	GC01M111770	0.86
553		KCNE1	Potassium Voltage-Gated Channel Subfamily E Regulatory Subunit 1	Protein Coding	44	GC21M034446	0.48
554		KCNH2	Potassium Voltage-Gated Channel Subfamily H Member 2	Protein Coding	49	GC07M150944	0.86
555		KCNJ13	Potassium Inwardly Rectifying Channel Subfamily J Member 13	Protein Coding	44	GC02M232765	0.86
556		KCNJ5	Potassium Inwardly Rectifying Channel Subfamily J Member 5	Protein Coding	47	GC11P128891	0.86
557		KCNK5	Potassium Two Pore Domain Channel Subfamily K Member 5	Protein Coding	37	GC06M042248	0.86
558		KCNMA1	Potassium Calcium-Activated Channel Subfamily M Alpha 1	Protein Coding	49	GC10M076869	0.86
559		KCNN1	Potassium Calcium-Activated Channel Subfamily N Member 1	Protein Coding	39	GC19P023319	0.86
560		KCNQ1	Potassium Voltage-Gated Channel Subfamily Q Member 1	Protein Coding	49	GC11P002444	0.86
561		KDM1A	Lysine Demethylase 1A	Protein Coding	47	GC01P023019	0.86
562		KDR	Kinase Insert Domain Receptor	Protein Coding	53	GC04M055078	1.05
563		KEAP1	Kelch Like ECH Associated Protein 1	Protein Coding	48	GC19M010486	0.39
564		KITLG	KIT Ligand	Protein Coding	44	GC12M088492	1.05
565		KLF2	Kruppel Like Factor 2	Protein Coding	40	GC19P023268	0.2
566		KLK1	Kallikrein 1	Protein Coding	45	GC19M050819	0.86
567		KNG1	Kininogen 1	Protein Coding	44	GC03P186717	1.49
568		KRAS	KRAS Proto-Oncogene, GTPase	Protein Coding	51	GC12M025204	0.86
569		KRIT1	KRIT1 Ankyrin Repeat Containing	Protein Coding	41	GC07M092198	0.86
570		KRT1	Keratin 1	Protein Coding	44	GC12M052674	0.86
571		KRT12	Keratin 12	Protein Coding	39	GC17M040861	0.86
572		KRT18	Keratin 18	Protein Coding	48	GC12P052948	0.86
573		KRT8	Keratin 8	Protein Coding	47	GC12M052897	0.86
574		KYAT1	Kynurenine Aminotransferase 1	Protein Coding	33	GC09M128833	0.86
575		KYAT3	Kynurenine Aminotransferase 3	Protein Coding	31	GC01M088921	0.86
576		LACTB	Lactamase Beta	Protein Coding	36	GC15P073008	1.21
577		LBR	Lamin B Receptor	Protein Coding	47	GC01M225401	0.34
578		LCAT	Lecithin-Cholesterol Acyltransferase	Protein Coding	47	GC16M067939	2.2
579		LCT	Lactase	Protein Coding	43	GC02M135787	0.39
580		LDHA	Lactate Dehydrogenase A	Protein Coding	51	GC11P018394	0.56
581		LDLR	Low Density Lipoprotein Receptor	Protein Coding	49	GC19P011061	0.28
582		LEO1	LEO1 Homolog, Paf1/RNA Polymerase II Complex Component	Protein Coding	37	GC15M060685	0.86
583		LEP	Leptin	Protein Coding	47	GC07P128241	1.87
584		LEPR	Leptin Receptor	Protein Coding	49	GC01P065421	0.2
585		LGSN	Lengsin, Lens Protein With Glutamine Synthetase Domain	Protein Coding	34	GC06M063275	0.86
586		LIF	LIF Interleukin 6 Family Cytokine	Protein Coding	43	GC22M030240	0.2
587		LIPC	Lipase C, Hepatic Type	Protein Coding	44	GC15P058410	0.28
588		LIPE	Lipase E, Hormone Sensitive Type	Protein Coding	47	GC19M042401	0.34
589		LIPG	Lipase G, Endothelial Type	Protein Coding	43	GC18P049560	0.2
590		LOX	Lysyl Oxidase	Protein Coding	44	GC05M122063	0.86
591		LPA	Lipoprotein(A)	Protein Coding	41	GC06M160531	1.76
592		LPL	Lipoprotein Lipase	Protein Coding	49	GC08P019901	0.92
593		LPO	Lactoperoxidase	Protein Coding	39	GC17P058218	1.21
594		LTA4H	Leukotriene A4 Hydrolase	Protein Coding	46	GC12M096000	0.39
595		LTF	Lactotransferrin	Protein Coding	43	GC03M046435	1.21
596		LYVE1	Lymphatic Vessel Endothelial Hyaluronan Receptor 1	Protein Coding	41	GC11M010653	0.86
597		MAOA	Monoamine Oxidase A	Protein Coding	50	GC0XP043654	1.21
598		MAOB	Monoamine Oxidase B	Protein Coding	43	GC0XM043766	0.86
599		MAP10	Microtubule Associated Protein 10	Protein Coding	30	GC01P232804	0.86
600		MAP1LC3A	Microtubule Associated Protein 1 Light Chain 3 Alpha	Protein Coding	43	GC20P034546	0.86
601		MAP2	Microtubule Associated Protein 2	Protein Coding	42	GC02P209424	0.86
602		MAP2K1	Mitogen-Activated Protein Kinase Kinase 1	Protein Coding	54	GC15P066386	0.62
603		MAP2K4	Mitogen-Activated Protein Kinase Kinase 4	Protein Coding	46	GC17P012020	1.38
604		MAP3K1	Mitogen-Activated Protein Kinase Kinase Kinase 1	Protein Coding	49	GC05P056815	0.34
605		MAP7	Microtubule Associated Protein 7	Protein Coding	37	GC06M136342	0.86
606		MAPK1	Mitogen-Activated Protein Kinase 1	Protein Coding	51	GC22M021754	2.45
607		MAPK10	Mitogen-Activated Protein Kinase 10	Protein Coding	51	GC04M085990	1.14
608		MAPK14	Mitogen-Activated Protein Kinase 14	Protein Coding	51	GC06P047451	0.56
609		MAPK3	Mitogen-Activated Protein Kinase 3	Protein Coding	49	GC16M030117	2.34
610		MAPK7	Mitogen-Activated Protein Kinase 7	Protein Coding	48	GC17P019379	1.21
611		MAPK8	Mitogen-Activated Protein Kinase 8	Protein Coding	50	GC10P048306	0.83
612		MAPT	Microtubule Associated Protein Tau	Protein Coding	50	GC17P045894	1.21
613		MAT2B	Methionine Adenosyltransferase 2B	Protein Coding	40	GC05P163523	0.39
614		MB	Myoglobin	Protein Coding	43	GC22M035606	1.21
615		MBOAT7	Membrane Bound O-Acyltransferase Domain Containing 7	Protein Coding	40	GC19M054173	0.28
616		MBP	Myelin Basic Protein	Protein Coding	44	GC18M076978	0.86
617		MCFD2	Multiple Coagulation Factor Deficiency 2, ER Cargo Receptor Complex Subunit	Protein Coding	43	GC02M046901	0.86
618		MDH2	Malate Dehydrogenase 2	Protein Coding	48	GC07P076048	0.86
619		ME2	Malic Enzyme 2	Protein Coding	44	GC18P050879	0.86
620		MGP	Matrix Gla Protein	Protein Coding	42	GC12M014881	0.86
621		MIF	Macrophage Migration Inhibitory Factor	Protein Coding	49	GC22P023894	0.86
622		MME	Membrane Metalloendopeptidase	Protein Coding	50	GC03P155024	0.86
623		MMP1	Matrix Metallopeptidase 1	Protein Coding	51	GC11M102810	1.62
624		MMP13	Matrix Metallopeptidase 13	Protein Coding	50	GC11M102942	0.28
625		MMP2	Matrix Metallopeptidase 2	Protein Coding	53	GC16P055390	0.86
626		MMP3	Matrix Metallopeptidase 3	Protein Coding	51	GC11M102835	1.14
627		MMP8	Matrix Metallopeptidase 8	Protein Coding	47	GC11M102617	0.86
628		MMP9	Matrix Metallopeptidase 9	Protein Coding	52	GC20P046008	1.57
629		MPG	N-Methylpurine DNA Glycosylase	Protein Coding	41	GC16P001366	0.86
630		MPO	Myeloperoxidase	Protein Coding	50	GC17M058269	1.61
631		MT3	Metallothionein 3	Protein Coding	40	GC16P056589	0.86
632		MTHFR	Methylenetetrahydrofolate Reductase	Protein Coding	47	GC01M011785	1.2
633		MUC1	Mucin 1, Cell Surface Associated	Protein Coding	47	GC01M155185	0.86
634		MUC5AC	Mucin 5AC, Oligomeric Mucus/Gel-Forming	Protein Coding	39	GC11P001151	0.86
635		MUSK	Muscle Associated Receptor Tyrosine Kinase	Protein Coding	46	GC09P110668	0.86
636		MYB	MYB Proto-Oncogene, Transcription Factor	Protein Coding	50	GC06P135180	0.2
637		MYC	MYC Proto-Oncogene, BHLH Transcription Factor	Protein Coding	51	GC08P127735	1.41
638		MYH6	Myosin Heavy Chain 6	Protein Coding	45	GC14M023380	0.86
639		MYLK	Myosin Light Chain Kinase	Protein Coding	52	GC03M123610	0.86
640		MYRF	Myelin Regulatory Factor	Protein Coding	34	GC11P061753	0.39
641		NADSYN1	NAD Synthetase 1	Protein Coding	40	GC11P071454	0.86
642		NAGLU	N-Acetyl-Alpha-Glucosaminidase	Protein Coding	43	GC17P042535	0.86
643		NAGS	N-Acetylglutamate Synthase	Protein Coding	42	GC17P044004	0.86
644		NAMPT	Nicotinamide Phosphoribosyltransferase	Protein Coding	48	GC07M106248	0.2
645		NAT2	N-Acetyltransferase 2	Protein Coding	43	GC08P018391	1.21
646		NCOA3	Nuclear Receptor Coactivator 3	Protein Coding	45	GC20P047501	0.86
647		NCOA6	Nuclear Receptor Coactivator 6	Protein Coding	39	GC20M034696	0.86
648		NEDD4	NEDD4 E3 Ubiquitin Protein Ligase	Protein Coding	45	GC15M055826	0.86
649		NFE2L2	Nuclear Factor, Erythroid 2 Like 2	Protein Coding	48	GC02M177227	0.48
650		NFIA	Nuclear Factor I A	Protein Coding	44	GC01P060865	0.39
651		NFKB1	Nuclear Factor Kappa B Subunit 1	Protein Coding	52	GC04P102501	1.83
652		NFKBIA	NFKB Inhibitor Alpha	Protein Coding	50	GC14M035401	2.25
653		NGF	Nerve Growth Factor	Protein Coding	50	GC01M115285	1.49
654		NGFR	Nerve Growth Factor Receptor	Protein Coding	45	GC17P049495	2.69
655		NLRP3	NLR Family Pyrin Domain Containing 3	Protein Coding	47	GC01P247415	0.2
656		NOS1	Nitric Oxide Synthase 1	Protein Coding	49	GC12M117208	1.21
657		NOS2	Nitric Oxide Synthase 2	Protein Coding	49	GC17M027756	2.65
658		NOS3	Nitric Oxide Synthase 3	Protein Coding	51	GC07P150990	2.87
659		NOTCH1	Notch Receptor 1	Protein Coding	51	GC09M136602	0.44
660		NPAS3	Neuronal PAS Domain Protein 3	Protein Coding	39	GC14P032934	0.86
661		NPC1L1	NPC1 Like Intracellular Cholesterol Transporter 1	Protein Coding	44	GC07M044512	0.39
662		NPPA	Natriuretic Peptide A	Protein Coding	46	GC01M011846	0.28
663		NPR1	Natriuretic Peptide Receptor 1	Protein Coding	45	GC01P153697	0.86
664		NPY	Neuropeptide Y	Protein Coding	45	GC07P024290	1.21
665		NQO1	NAD(P)H Quinone Dehydrogenase 1	Protein Coding	49	GC16M069706	1.21
666		NR1H2	Nuclear Receptor Subfamily 1 Group H Member 2	Protein Coding	48	GC19P050329	1.73
667		NR1H3	Nuclear Receptor Subfamily 1 Group H Member 3	Protein Coding	47	GC11P047248	0.62
668		NR1I2	Nuclear Receptor Subfamily 1 Group I Member 2	Protein Coding	45	GC03P119780	3.28
669		NR1I3	Nuclear Receptor Subfamily 1 Group I Member 3	Protein Coding	44	GC01M161229	1.49
670		NR3C2	Nuclear Receptor Subfamily 3 Group C Member 2	Protein Coding	48	GC04M148078	0.86
671		NT5E	5'-Nucleotidase Ecto	Protein Coding	51	GC06P085449	0.86
672		NTF3	Neurotrophin 3	Protein Coding	43	GC12P005432	0.86
673		NTF4	Neurotrophin 4	Protein Coding	44	GC19M049073	0.86
674		NTRK1	Neurotrophic Receptor Tyrosine Kinase 1	Protein Coding	48	GC01P156786	0.86
675		NTRK2	Neurotrophic Receptor Tyrosine Kinase 2	Protein Coding	53	GC09P084668	2.69
676		NTS	Neurotensin	Protein Coding	40	GC12P085876	1.21
677		NXPH1	Neurexophilin 1	Protein Coding	37	GC07P008440	0.2
678		OAT	Ornithine Aminotransferase	Protein Coding	47	GC10M124397	0.86
679		ODC1	Ornithine Decarboxylase 1	Protein Coding	47	GC02M010432	1.3
680		OPLAH	5-Oxoprolinase, ATP-Hydrolysing	Protein Coding	41	GC08M144051	0.86
681		OPRD1	Opioid Receptor Delta 1	Protein Coding	44	GC01P028812	1.21
682		OPRK1	Opioid Receptor Kappa 1	Protein Coding	45	GC08M053227	1.49
683		OPRM1	Opioid Receptor Mu 1	Protein Coding	48	GC06P154075	1.21
684		ORM1	Orosomucoid 1	Protein Coding	39	GC09P114323	0.86
685		OXA1L	OXA1L Mitochondrial Inner Membrane Protein	Protein Coding	39	GC14P022766	1.21
686		OXT	Oxytocin/Neurophysin I Prepropeptide	Protein Coding	40	GC20P003068	1.83
687		P2RX3	Purinergic Receptor P2X 3	Protein Coding	41	GC11P057356	0.86
688		PADI4	Peptidyl Arginine Deiminase 4	Protein Coding	44	GC01P017308	0.86
689		PAFAH2	Platelet Activating Factor Acetylhydrolase 2	Protein Coding	39	GC01M025971	0.2
690		PARP1	Poly(ADP-Ribose) Polymerase 1	Protein Coding	49	GC01M226360	0.44
691		PCK2	Phosphoenolpyruvate Carboxykinase 2, Mitochondrial	Protein Coding	46	GC14P024094	1.21
692		PCNA	Proliferating Cell Nuclear Antigen	Protein Coding	51	GC20M005114	0.86
693		PDE4A	Phosphodiesterase 4A	Protein Coding	44	GC19P010416	1.21
694		PDK4	Pyruvate Dehydrogenase Kinase 4	Protein Coding	45	GC07M095583	0.39
695		PDPN	Podoplanin	Protein Coding	40	GC01P013583	0.34
696		PDX1	Pancreatic And Duodenal Homeobox 1	Protein Coding	47	GC13P027921	0.86
697		PDXDC1	Pyridoxal Dependent Decarboxylase Domain Containing 1	Protein Coding	37	GC16P014974	0.39
698		PDYN	Prodynorphin	Protein Coding	43	GC20M001978	1.21
699		PEMT	Phosphatidylethanolamine N-Methyltransferase	Protein Coding	41	GC17M017506	0.34
700		PEPD	Peptidase D	Protein Coding	45	GC19M033386	0.86
701		PF4	Platelet Factor 4	Protein Coding	41	GC04M073980	1.21
702		PFAS	Phosphoribosylformylglycinamidine Synthase	Protein Coding	42	GC17P008247	0.86
703		PGM3	Phosphoglucomutase 3	Protein Coding	43	GC06M083161	0.86
704		PHB2	Prohibitin 2	Protein Coding	40	GC12M006965	0.86
705		PHOX2B	Paired Like Homeobox 2B	Protein Coding	43	GC04M041746	0.86
706		PIK3C2A	Phosphatidylinositol-4-Phosphate 3-Kinase Catalytic Subunit Type 2 Alpha	Protein Coding	47	GC11M017191	1.21
707		PIK3CA	Phosphatidylinositol-4,5-Bisphosphate 3-Kinase Catalytic Subunit Alpha	Protein Coding	52	GC03P179148	0.34
708		PIK3CG	Phosphatidylinositol-4,5-Bisphosphate 3-Kinase Catalytic Subunit Gamma	Protein Coding	48	GC07P106865	1.51
709		PLA2G2A	Phospholipase A2 Group IIA	Protein Coding	45	GC01M019975	1.2
710		PLA2G4A	Phospholipase A2 Group IVA	Protein Coding	49	GC01P186798	0.68
711		PLA2G6	Phospholipase A2 Group VI	Protein Coding	47	GC22M046185	1.34
712		PLA2G7	Phospholipase A2 Group VII	Protein Coding	50	GC06M046704	1.49
713		PLAT	Plasminogen Activator, Tissue Type	Protein Coding	49	GC08M042174	1.65
714		PLAU	Plasminogen Activator, Urokinase	Protein Coding	51	GC10P073909	1.49
715		PLCB1	Phospholipase C Beta 1	Protein Coding	48	GC20P008061	0.86
716		PLCB4	Phospholipase C Beta 4	Protein Coding	47	GC20P009024	0.86
717		PLCG1	Phospholipase C Gamma 1	Protein Coding	47	GC20P041136	0.86
718		PLD1	Phospholipase D1	Protein Coding	48	GC03M171600	0.2
719		PLEK	Pleckstrin	Protein Coding	40	GC02P068365	0.86
720		PLIN2	Perilipin 2	Protein Coding	43	GC09M019115	0.86
721		PLP1	Proteolipid Protein 1	Protein Coding	43	GC0XP103773	0.39
722		PLTP	Phospholipid Transfer Protein	Protein Coding	43	GC20M045898	0.86
723		PML	PML Nuclear Body Scaffold	Protein Coding	45	GC15P073994	0.86
724		PNMT	Phenylethanolamine N-Methyltransferase	Protein Coding	44	GC17P039667	0.86
725		PNOC	Prepronociceptin	Protein Coding	37	GC08P028316	0.86
726		PNP	Purine Nucleoside Phosphorylase	Protein Coding	47	GC14P020468	0.86
727		PNPLA3	Patatin Like Phospholipase Domain Containing 3	Protein Coding	41	GC22P043923	0.34
728		PNPLA6	Patatin Like Phospholipase Domain Containing 6	Protein Coding	44	GC19P007534	0.2
729		POR	Cytochrome P450 Oxidoreductase	Protein Coding	48	GC07P075899	1.49
730		PPARA	Peroxisome Proliferator Activated Receptor Alpha	Protein Coding	45	GC22P046150	5
731		PPARD	Peroxisome Proliferator Activated Receptor Delta	Protein Coding	47	GC06P047433	1.8
732		PPARG	Peroxisome Proliferator Activated Receptor Gamma	Protein Coding	52	GC03P012287	4.88
733		PPARGC1B	PPARG Coactivator 1 Beta	Protein Coding	35	GC05P149730	0.56
734		PPAT	Phosphoribosyl Pyrophosphate Amidotransferase	Protein Coding	43	GC04M056393	0.86
735		PPBP	Pro-Platelet Basic Protein	Protein Coding	43	GC04M073986	1.14
736		PPIB	Peptidylprolyl Isomerase B	Protein Coding	50	GC15M064155	5.53
737		PPIC	Peptidylprolyl Isomerase C	Protein Coding	41	GC05M123023	0.86
738		PPIG	Peptidylprolyl Isomerase G	Protein Coding	41	GC02P169584	1.25
739		PPP1R1B	Protein Phosphatase 1 Regulatory Inhibitor Subunit 1B	Protein Coding	43	GC17P039626	0.86
740		PRDX5	Peroxiredoxin 5	Protein Coding	46	GC11P064317	0.86
741		PRKAB1	Protein Kinase AMP-Activated Non-Catalytic Subunit Beta 1	Protein Coding	47	GC12P119632	0.86
742		PRKAR1A	Protein Kinase CAMP-Dependent Type I Regulatory Subunit Alpha	Protein Coding	51	GC17P068414	0.86
743		PRKCA	Protein Kinase C Alpha	Protein Coding	50	GC17P066302	1.61
744		PRKCB	Protein Kinase C Beta	Protein Coding	47	GC16P023892	0.39
745		PRKCE	Protein Kinase C Epsilon	Protein Coding	50	GC02P045651	0.39
746		PRKG1	Protein Kinase CGMP-Dependent 1	Protein Coding	51	GC10P050991	0.86
747		PROC	Protein C, Inactivator Of Coagulation Factors Va And VIIIa	Protein Coding	49	GC02P127418	0.86
748		PROS1	Protein S	Protein Coding	47	GC03M093873	0.86
749		PRSS53	Serine Protease 53	Protein Coding	33	GC16M031085	0.86
750		PRSS8	Serine Protease 8	Protein Coding	43	GC16M031132	0.28
751		PSAT1	Phosphoserine Aminotransferase 1	Protein Coding	48	GC09P078297	0.86
752		PSG2	Pregnancy Specific Beta-1-Glycoprotein 2	Protein Coding	35	GC19M043064	1.14
753		PSMC6	Proteasome 26S Subunit, ATPase 6	Protein Coding	40	GC14P052707	1.38
754		PTBP1	Polypyrimidine Tract Binding Protein 1	Protein Coding	41	GC19P000797	0.2
755		PTEN	Phosphatase And Tensin Homolog	Protein Coding	52	GC10P087863	0.39
756		PTGER1	Prostaglandin E Receptor 1	Protein Coding	41	GC19M014444	0.59
757		PTGER2	Prostaglandin E Receptor 2	Protein Coding	48	GC14P052314	0.59
758		PTGER3	Prostaglandin E Receptor 3	Protein Coding	46	GC01M070852	0.59
759		PTGES2	Prostaglandin E Synthase 2	Protein Coding	43	GC09M128120	0.34
760		PTGS1	Prostaglandin-Endoperoxide Synthase 1	Protein Coding	46	GC09P122370	3.32
761		PTGS2	Prostaglandin-Endoperoxide Synthase 2	Protein Coding	48	GC01M186640	9.54
762		PTH	Parathyroid Hormone	Protein Coding	47	GC11M013492	0.86
763		PTH1R	Parathyroid Hormone 1 Receptor	Protein Coding	50	GC03P046877	0.59
764		PTHLH	Parathyroid Hormone Like Hormone	Protein Coding	45	GC12M027959	1.21
765		PTK2B	Protein Tyrosine Kinase 2 Beta	Protein Coding	49	GC08P027311	1.21
766		PTPN11	Protein Tyrosine Phosphatase Non-Receptor Type 11	Protein Coding	53	GC12P112418	0.86
767		PTPN3	Protein Tyrosine Phosphatase Non-Receptor Type 3	Protein Coding	44	GC09M109375	2.22
768		PTPN6	Protein Tyrosine Phosphatase Non-Receptor Type 6	Protein Coding	50	GC12P008223	0.86
769		PTS	6-Pyruvoyltetrahydropterin Synthase	Protein Coding	47	GC11P112226	1.21
770		QRSL1	Glutaminyl-TRNA Amidotransferase Subunit QRSL1	Protein Coding	39	GC06P106629	0.86
771		RAB3IL1	RAB3A Interacting Protein Like 1	Protein Coding	37	GC11M061897	0.39
772		RAC1	Rac Family Small GTPase 1	Protein Coding	49	GC07P006380	0.39
773		RAC2	Rac Family Small GTPase 2	Protein Coding	51	GC22M037227	0.34
774		RAF1	Raf-1 Proto-Oncogene, Serine/Threonine Kinase	Protein Coding	54	GC03M012583	0.86
775		RARA	Retinoic Acid Receptor Alpha	Protein Coding	50	GC17P040309	0.86
776		RARS1	Arginyl-TRNA Synthetase 1	Protein Coding	35	GC05P168487	0.86
777		RASGRP1	RAS Guanyl Releasing Protein 1	Protein Coding	46	GC15M038488	0.28
778		RB1	RB Transcriptional Corepressor 1	Protein Coding	49	GC13P048303	0.86
779		REN	Renin	Protein Coding	48	GC01M204154	1.57
780		RHOA	Ras Homolog Family Member A	Protein Coding	46	GC03M049359	0.34
781		RIF1	Replication Timing Regulatory Factor 1	Protein Coding	39	GC02P151409	0.28
782		RIMKLA	Ribosomal Modification Protein RimK Like Family Member A	Protein Coding	34	GC01P042380	0.86
783		RIMKLB	Ribosomal Modification Protein RimK Like Family Member B	Protein Coding	34	GC12P008681	0.86
784		RNASE3	Ribonuclease A Family Member 3	Protein Coding	40	GC14P020891	0.86
785		RNGTT	RNA Guanylyltransferase And 5'-Phosphatase	Protein Coding	43	GC06M088609	0.86
786		RNPC3	RNA Binding Region (RNP1, RRM) Containing 3	Protein Coding	35	GC01P103525	0.86
787		RPS12	Ribosomal Protein S12	Protein Coding	41	GC06P132814	0.86
788		RPS27A	Ribosomal Protein S27a	Protein Coding	43	GC02P055231	1.55
789		RPS6	Ribosomal Protein S6	Protein Coding	44	GC09M019375	0.86
790		RPS6KA3	Ribosomal Protein S6 Kinase A3	Protein Coding	52	GC0XM020149	0.86
791		RSAD2	Radical S-Adenosyl Methionine Domain Containing 2	Protein Coding	40	GC02P006865	5.53
792		RUNX1	RUNX Family Transcription Factor 1	Protein Coding	48	GC21M034787	0.39
793		RYR1	Ryanodine Receptor 1	Protein Coding	47	GC19P038528	1.25
794		RYR2	Ryanodine Receptor 2	Protein Coding	47	GC01P237042	0.86
795		RYR3	Ryanodine Receptor 3	Protein Coding	41	GC15P033310	0.86
796		S100A12	S100 Calcium Binding Protein A12	Protein Coding	39	GC01M153373	1.14
797		S100A8	S100 Calcium Binding Protein A8	Protein Coding	42	GC01M153391	1.14
798		S100A9	S100 Calcium Binding Protein A9	Protein Coding	43	GC01P153357	0.28
799		S100B	S100 Calcium Binding Protein B	Protein Coding	45	GC21M047431	0.52
800		SCARB1	Scavenger Receptor Class B Member 1	Protein Coding	45	GC12M124776	0.68
801		SCD	Stearoyl-CoA Desaturase	Protein Coding	48	GC10P100347	2
802		SCG2	Secretogranin II	Protein Coding	39	GC02M223596	0.86
803		SCIN	Scinderin	Protein Coding	37	GC07P012610	0.86
804		SCN10A	Sodium Voltage-Gated Channel Alpha Subunit 10	Protein Coding	45	GC03M038713	0.86
805		SCN11A	Sodium Voltage-Gated Channel Alpha Subunit 11	Protein Coding	41	GC03M038862	0.86
806		SCN3A	Sodium Voltage-Gated Channel Alpha Subunit 3	Protein Coding	47	GC02M165087	0.86
807		SCN5A	Sodium Voltage-Gated Channel Alpha Subunit 5	Protein Coding	50	GC03M038549	0.44
808		SCN7A	Sodium Voltage-Gated Channel Alpha Subunit 7	Protein Coding	40	GC02M166403	0.86
809		SCN9A	Sodium Voltage-Gated Channel Alpha Subunit 9	Protein Coding	47	GC02M166195	1.51
810		SCP2	Sterol Carrier Protein 2	Protein Coding	47	GC01P052927	0.86
811		SCT	Secretin	Protein Coding	35	GC11M000626	0.86
812		SDHA	Succinate Dehydrogenase Complex Flavoprotein Subunit A	Protein Coding	46	GC05P000208	0.86
813		SDHB	Succinate Dehydrogenase Complex Iron Sulfur Subunit B	Protein Coding	47	GC01M017020	0.86
814		SDHC	Succinate Dehydrogenase Complex Subunit C	Protein Coding	44	GC01P161314	0.86
815		SDHD	Succinate Dehydrogenase Complex Subunit D	Protein Coding	44	GC11P112087	1.21
816		SELE	Selectin E	Protein Coding	44	GC01M169722	2.71
817		SELL	Selectin L	Protein Coding	42	GC01M169690	0.86
818		SELP	Selectin P	Protein Coding	45	GC01M169558	2.72
819		SEPHS1	Selenophosphate Synthetase 1	Protein Coding	42	GC10M013317	0.34
820		SERPINA1	Serpin Family A Member 1	Protein Coding	49	GC14M094376	0.86
821		SERPINA5	Serpin Family A Member 5	Protein Coding	43	GC14P094563	0.86
822		SERPINA7	Serpin Family A Member 7	Protein Coding	39	GC0XM106032	0.86
823		SERPINC1	Serpin Family C Member 1	Protein Coding	48	GC01M174153	1.61
824		SERPINE1	Serpin Family E Member 1	Protein Coding	50	GC07P101127	1.54
825		SERPINF2	Serpin Family F Member 2	Protein Coding	44	GC17P001742	0.39
826		SETD2	SET Domain Containing 2, Histone Lysine Methyltransferase	Protein Coding	47	GC03M047033	0.2
827		SFN	Stratifin	Protein Coding	46	GC01P026873	0.86
828		SGCB	Sarcoglycan Beta	Protein Coding	40	GC04M052019	1.21
829		SIK2	Salt Inducible Kinase 2	Protein Coding	45	GC11P111605	0.86
830		SIRT1	Sirtuin 1	Protein Coding	49	GC10P067884	0.34
831		SKP1	S-Phase Kinase Associated Protein 1	Protein Coding	43	GC05M134148	1.55
832		SLC10A2	Solute Carrier Family 10 Member 2	Protein Coding	43	GC13M103043	0.39
833		SLC12A1	Solute Carrier Family 12 Member 1	Protein Coding	46	GC15P048191	0.86
834		SLC12A2	Solute Carrier Family 12 Member 2	Protein Coding	46	GC05P128083	0.86
835		SLC12A4	Solute Carrier Family 12 Member 4	Protein Coding	43	GC16M067944	0.86
836		SLC12A5	Solute Carrier Family 12 Member 5	Protein Coding	46	GC20P046021	0.86
837		SLC12A6	Solute Carrier Family 12 Member 6	Protein Coding	48	GC15M034229	0.86
838		SLC12A7	Solute Carrier Family 12 Member 7	Protein Coding	44	GC05M001050	0.86
839		SLC16A1	Solute Carrier Family 16 Member 1	Protein Coding	48	GC01M112913	1.49
840		SLC16A10	Solute Carrier Family 16 Member 10	Protein Coding	39	GC06P111087	0.86
841		SLC17A5	Solute Carrier Family 17 Member 5	Protein Coding	44	GC06M073593	1.21
842		SLC18A2	Solute Carrier Family 18 Member A2	Protein Coding	47	GC10P117241	0.86
843		SLC1A1	Solute Carrier Family 1 Member 1	Protein Coding	47	GC09P004490	0.86
844		SLC1A2	Solute Carrier Family 1 Member 2	Protein Coding	48	GC11M035272	0.86
845		SLC1A3	Solute Carrier Family 1 Member 3	Protein Coding	50	GC05P036606	0.86
846		SLC1A6	Solute Carrier Family 1 Member 6	Protein Coding	43	GC19M014921	0.86
847		SLC1A7	Solute Carrier Family 1 Member 7	Protein Coding	43	GC01M053087	0.86
848		SLC22A1	Solute Carrier Family 22 Member 1	Protein Coding	43	GC06P160121	0.86
849		SLC22A10	Solute Carrier Family 22 Member 10	Protein Coding	34	GC11P063138	0.86
850		SLC22A11	Solute Carrier Family 22 Member 11	Protein Coding	40	GC11P064573	0.86
851		SLC22A2	Solute Carrier Family 22 Member 2	Protein Coding	44	GC06M160173	1.21
852		SLC22A3	Solute Carrier Family 22 Member 3	Protein Coding	44	GC06P160348	0.86
853		SLC22A4	Solute Carrier Family 22 Member 4	Protein Coding	43	GC05P132294	0.86
854		SLC22A5	Solute Carrier Family 22 Member 5	Protein Coding	46	GC05P132369	0.86
855		SLC22A6	Solute Carrier Family 22 Member 6	Protein Coding	44	GC11M063458	1.21
856		SLC22A7	Solute Carrier Family 22 Member 7	Protein Coding	41	GC06P047528	0.86
857		SLC22A8	Solute Carrier Family 22 Member 8	Protein Coding	41	GC11M063463	0.86
858		SLC25A18	Solute Carrier Family 25 Member 18	Protein Coding	40	GC22P017608	0.86
859		SLC25A22	Solute Carrier Family 25 Member 22	Protein Coding	41	GC11M000791	0.86
860		SLC26A5	Solute Carrier Family 26 Member 5	Protein Coding	43	GC07M103352	0.86
861		SLC27A1	Solute Carrier Family 27 Member 1	Protein Coding	41	GC19P023305	0.28
862		SLC27A6	Solute Carrier Family 27 Member 6	Protein Coding	42	GC05P128538	0.28
863		SLC4A1	Solute Carrier Family 4 Member 1 (Diego Blood Group)	Protein Coding	47	GC17M044282	0.86
864		SLC4A10	Solute Carrier Family 4 Member 10	Protein Coding	40	GC02P161425	0.86
865		SLC4A4	Solute Carrier Family 4 Member 4	Protein Coding	46	GC04P071063	0.86
866		SLC4A5	Solute Carrier Family 4 Member 5	Protein Coding	41	GC02M074217	0.86
867		SLC4A7	Solute Carrier Family 4 Member 7	Protein Coding	42	GC03M027372	0.86
868		SLC4A8	Solute Carrier Family 4 Member 8	Protein Coding	39	GC12P051391	0.86
869		SLC4A9	Solute Carrier Family 4 Member 9	Protein Coding	36	GC05P143015	0.86
870		SLC6A2	Solute Carrier Family 6 Member 2	Protein Coding	48	GC16P055656	0.86
871		SLC6A3	Solute Carrier Family 6 Member 3	Protein Coding	49	GC05M001392	0.86
872		SLC6A4	Solute Carrier Family 6 Member 4	Protein Coding	47	GC17M030194	1.21
873		SLC7A11	Solute Carrier Family 7 Member 11	Protein Coding	44	GC04M138164	0.86
874		SLC8A1	Solute Carrier Family 8 Member A1	Protein Coding	44	GC02M040078	1.65
875		SLC9A3	Solute Carrier Family 9 Member A3	Protein Coding	47	GC05M000472	0.86
876		SLCO1A2	Solute Carrier Organic Anion Transporter Family Member 1A2	Protein Coding	39	GC12M021264	0.86
877		SLCO1B1	Solute Carrier Organic Anion Transporter Family Member 1B1	Protein Coding	48	GC12P021132	0.86
878		SLCO1B3	Solute Carrier Organic Anion Transporter Family Member 1B3	Protein Coding	44	GC12P020810	0.86
879		SLCO2A1	Solute Carrier Organic Anion Transporter Family Member 2A1	Protein Coding	43	GC03M133932	0.34
880		SLCO2B1	Solute Carrier Organic Anion Transporter Family Member 2B1	Protein Coding	44	GC11P075835	1.2
881		SLCO4C1	Solute Carrier Organic Anion Transporter Family Member 4C1	Protein Coding	37	GC05M102233	0.86
882		SNCA	Synuclein Alpha	Protein Coding	50	GC04M089724	1.55
883		SOAT1	Sterol O-Acyltransferase 1	Protein Coding	44	GC01P179262	0.44
884		SOD1	Superoxide Dismutase 1	Protein Coding	51	GC21P031659	3.19
885		SOD2	Superoxide Dismutase 2	Protein Coding	51	GC06M159669	1.49
886		SOD3	Superoxide Dismutase 3	Protein Coding	40	GC04P024798	0.86
887		SPCS1	Signal Peptidase Complex Subunit 1	Protein Coding	35	GC03P052821	5.53
888		SPP1	Secreted Phosphoprotein 1	Protein Coding	46	GC04P087975	1.21
889		SRC	SRC Proto-Oncogene, Non-Receptor Tyrosine Kinase	Protein Coding	51	GC20P037344	1.83
890		SREBF1	Sterol Regulatory Element Binding Transcription Factor 1	Protein Coding	44	GC17M017810	3.4
891		SREBF2	Sterol Regulatory Element Binding Transcription Factor 2	Protein Coding	43	GC22P041833	0.28
892		SRGN	Serglycin	Protein Coding	38	GC10P069088	0.81
893		STAT3	Signal Transducer And Activator Of Transcription 3	Protein Coding	52	GC17M042313	0.48
894		STAT5A	Signal Transducer And Activator Of Transcription 5A	Protein Coding	45	GC17P042287	0.39
895		STIM2	Stromal Interaction Molecule 2	Protein Coding	39	GC04P026859	0.39
896		STS	Steroid Sulfatase	Protein Coding	44	GC0XP007146	0.86
897		STX1B	Syntaxin 1B	Protein Coding	40	GC16M030989	0.86
898		STX4	Syntaxin 4	Protein Coding	42	GC16P031033	0.86
899		SULT1A1	Sulfotransferase Family 1A Member 1	Protein Coding	43	GC16M028606	1.21
900		SULT1A3	Sulfotransferase Family 1A Member 3	Protein Coding	38	GC16P030199	0.86
901		SULT1E1	Sulfotransferase Family 1E Member 1	Protein Coding	44	GC04M069841	0.86
902		SUMO1	Small Ubiquitin Like Modifier 1	Protein Coding	46	GC02M202206	0.86
903		SUOX	Sulfite Oxidase	Protein Coding	45	GC12P055997	0.86
904		SYCP2L	Synaptonemal Complex Protein 2 Like	Protein Coding	32	GC06P010887	0.39
905		SYP	Synaptophysin	Protein Coding	43	GC0XM049187	0.86
906		TAC1	Tachykinin Precursor 1	Protein Coding	43	GC07P097731	1.92
907		TAC3	Tachykinin Precursor 3	Protein Coding	45	GC12M057009	0.86
908		TACR1	Tachykinin Receptor 1	Protein Coding	45	GC02M075010	1.21
909		TACR2	Tachykinin Receptor 2	Protein Coding	43	GC10M069403	0.86
910		TACR3	Tachykinin Receptor 3	Protein Coding	50	GC04M103586	0.86
911		TAF4	TATA-Box Binding Protein Associated Factor 4	Protein Coding	40	GC20M061967	0.86
912		TAT	Tyrosine Aminotransferase	Protein Coding	44	GC16M071565	1.21
913		TBXA2R	Thromboxane A2 Receptor	Protein Coding	48	GC19M003594	0.44
914		TERT	Telomerase Reverse Transcriptase	Protein Coding	51	GC05M001253	0.2
915		TF	Transferrin	Protein Coding	49	GC03P133666	2.04
916		TFAP2A	Transcription Factor AP-2 Alpha	Protein Coding	47	GC06M010393	0.86
917		TFF2	Trefoil Factor 2	Protein Coding	41	GC21M042346	0.86
918		TFRC	Transferrin Receptor	Protein Coding	48	GC03M196027	1.25
919		TGFA	Transforming Growth Factor Alpha	Protein Coding	46	GC02M070447	0.86
920		TGFB1	Transforming Growth Factor Beta 1	Protein Coding	52	GC19M041301	1.21
921		TH	Tyrosine Hydroxylase	Protein Coding	51	GC11M002163	0.86
922		THBD	Thrombomodulin	Protein Coding	44	GC20M023026	1.38
923		THBS1	Thrombospondin 1	Protein Coding	44	GC15P039581	0.2
924		TIMP1	TIMP Metallopeptidase Inhibitor 1	Protein Coding	45	GC0XP047583	2.67
925		TIMP2	TIMP Metallopeptidase Inhibitor 2	Protein Coding	44	GC17M078852	0.86
926		TIMP3	TIMP Metallopeptidase Inhibitor 3	Protein Coding	45	GC22P032800	0.2
927		TKT	Transketolase	Protein Coding	46	GC03M053224	2.55
928		TLR2	Toll Like Receptor 2	Protein Coding	51	GC04P153684	0.44
929		TLR3	Toll Like Receptor 3	Protein Coding	52	GC04P186059	5.53
930		TLR4	Toll Like Receptor 4	Protein Coding	51	GC09P117704	0.59
931		TLR7	Toll Like Receptor 7	Protein Coding	46	GC0XP012867	5.53
932		TM6SF2	Transmembrane 6 Superfamily Member 2	Protein Coding	29	GC19M019264	0.34
933		TMEM258	Transmembrane Protein 258	Protein Coding	31	GC11M061768	0.39
934		TMEM37	Transmembrane Protein 37	Protein Coding	32	GC02P119429	0.86
935		TMPO	Thymopoietin	Protein Coding	45	GC12P098515	0.86
936		TNF	Tumor Necrosis Factor	Protein Coding	51	GC06P047305	8.37
937		TNFRSF10B	TNF Receptor Superfamily Member 10b	Protein Coding	50	GC08M023020	0.39
938		TNFRSF11A	TNF Receptor Superfamily Member 11a	Protein Coding	45	GC18P062325	0.59
939		TNFRSF11B	TNF Receptor Superfamily Member 11b	Protein Coding	47	GC08M118923	0.59
940		TNFRSF1A	TNF Receptor Superfamily Member 1A	Protein Coding	49	GC12M006328	0.86
941		TNFSF11	TNF Superfamily Member 11	Protein Coding	47	GC13P042562	0.59
942		TNXB	Tenascin XB	Protein Coding	43	GC06M032635	0.39
943		TOP1	DNA Topoisomerase I	Protein Coding	48	GC20P041028	0.34
944		TOP2B	DNA Topoisomerase II Beta	Protein Coding	45	GC03M025598	0.34
945		TP53	Tumor Protein P53	Protein Coding	54	GC17M007661	0.28
946		TPH1	Tryptophan Hydroxylase 1	Protein Coding	44	GC11M018040	1.25
947		TPMT	Thiopurine S-Methyltransferase	Protein Coding	47	GC06M018128	1.49
948		TPO	Thyroid Peroxidase	Protein Coding	48	GC02P001374	1.21
949		TPR	Translocated Promoter Region, Nuclear Basket Protein	Protein Coding	42	GC01M186319	0.86
950		TRAF3IP2	TRAF3 Interacting Protein 2	Protein Coding	43	GC06M111555	0.86
951		TRAF6	TNF Receptor Associated Factor 6	Protein Coding	47	GC11M036467	0.44
952		TRIM22	Tripartite Motif Containing 22	Protein Coding	39	GC11P005689	0.86
953		TRIM52	Tripartite Motif Containing 52	Protein Coding	28	GC05M181312	5.53
954		TRPA1	Transient Receptor Potential Cation Channel Subfamily A Member 1	Protein Coding	45	GC08M072019	1.49
955		TRPC1	Transient Receptor Potential Cation Channel Subfamily C Member 1	Protein Coding	42	GC03P142724	0.86
956		TRPM8	Transient Receptor Potential Cation Channel Subfamily M Member 8	Protein Coding	43	GC02P233917	1.21
957		TRPV1	Transient Receptor Potential Cation Channel Subfamily V Member 1	Protein Coding	46	GC17M003565	1.92
958		TRPV2	Transient Receptor Potential Cation Channel Subfamily V Member 2	Protein Coding	41	GC17P016415	0.86
959		TRPV3	Transient Receptor Potential Cation Channel Subfamily V Member 3	Protein Coding	43	GC17M003515	0.86
960		TRPV4	Transient Receptor Potential Cation Channel Subfamily V Member 4	Protein Coding	49	GC12M109783	0.86
961		TSHZ3	Teashirt Zinc Finger Homeobox 3	Protein Coding	37	GC19M031150	0.39
962		TSPO	Translocator Protein	Protein Coding	43	GC22P043151	1.21
963		TTF2	Transcription Termination Factor 2	Protein Coding	39	GC01P117060	1.21
964		TTR	Transthyretin	Protein Coding	49	GC18P031557	1.49
965		TUBA1A	Tubulin Alpha 1a	Protein Coding	48	GC12M049184	0.86
966		TUBA3C	Tubulin Alpha 3c	Protein Coding	37	GC13M019173	0.86
967		TUBA4A	Tubulin Alpha 4a	Protein Coding	45	GC02M219249	0.86
968		TUBB	Tubulin Beta Class I	Protein Coding	49	GC06P030720	0.86
969		TXK	TXK Tyrosine Kinase	Protein Coding	45	GC04M048066	0.86
970		TXN	Thioredoxin	Protein Coding	45	GC09M110243	0.39
971		TXNRD1	Thioredoxin Reductase 1	Protein Coding	47	GC12P104215	0.86
972		TYMP	Thymidine Phosphorylase	Protein Coding	46	GC22M050525	1.05
973		UCP1	Uncoupling Protein 1	Protein Coding	44	GC04M140559	0.28
974		UCP2	Uncoupling Protein 2	Protein Coding	45	GC11M073974	0.62
975		UGT1A1	UDP Glucuronosyltransferase Family 1 Member A1	Protein Coding	48	GC02P233760	2.36
976		UGT1A10	UDP Glucuronosyltransferase Family 1 Member A10	Protein Coding	40	GC02P233636	0.86
977		UGT1A3	UDP Glucuronosyltransferase Family 1 Member A3	Protein Coding	38	GC02P233729	0.86
978		UGT1A4	UDP Glucuronosyltransferase Family 1 Member A4	Protein Coding	41	GC02P233718	0.86
979		UGT1A6	UDP Glucuronosyltransferase Family 1 Member A6	Protein Coding	40	GC02P233691	0.86
980		UGT1A7	UDP Glucuronosyltransferase Family 1 Member A7	Protein Coding	39	GC02P233681	0.86
981		UGT1A8	UDP Glucuronosyltransferase Family 1 Member A8	Protein Coding	35	GC02P233618	0.86
982		UGT1A9	UDP Glucuronosyltransferase Family 1 Member A9	Protein Coding	43	GC02P233671	0.86
983		UGT2B10	UDP Glucuronosyltransferase Family 2 Member B10	Protein Coding	40	GC04P068816	0.86
984		UGT2B15	UDP Glucuronosyltransferase Family 2 Member B15	Protein Coding	42	GC04M068646	0.86
985		UGT2B7	UDP Glucuronosyltransferase Family 2 Member B7	Protein Coding	44	GC04P069051	1.21
986		VCAM1	Vascular Cell Adhesion Molecule 1	Protein Coding	45	GC01P100719	2.2
987		VDR	Vitamin D Receptor	Protein Coding	51	GC12M047841	1.49
988		VEGFA	Vascular Endothelial Growth Factor A	Protein Coding	48	GC06P043770	0.65
989		VHL	Von Hippel-Lindau Tumor Suppressor	Protein Coding	47	GC03P010211	2.46
990		VIM	Vimentin	Protein Coding	50	GC10P017227	1.21
991		VIP	Vasoactive Intestinal Peptide	Protein Coding	44	GC06P152750	1.21
992		VKORC1	Vitamin K Epoxide Reductase Complex Subunit 1	Protein Coding	47	GC16M031105	0.86
993		VKORC1L1	Vitamin K Epoxide Reductase Complex Subunit 1 Like 1	Protein Coding	38	GC07P065871	0.86
994		VWF	Von Willebrand Factor	Protein Coding	48	GC12M005917	1.49
995		XDH	Xanthine Dehydrogenase	Protein Coding	47	GC02M031294	1.21
996		XIAP	X-Linked Inhibitor Of Apoptosis	Protein Coding	49	GC0XP123859	0.39
997		YWHAQ	Tyrosine 3-Monooxygenase/Tryptophan 5-Monooxygenase Activation Protein Theta	Protein Coding	47	GC02M009583	0.34
998		ZNF536	Zinc Finger Protein 536	Protein Coding	36	GC19P030228	0.39

## Sheet: Krill oil
		Symbol	Description	Category	GIFtS	GC id	Score
1		GJA1	Gap Junction Protein Alpha 1	Protein Coding	50	GC06P121436	8.36
2		NFKBIA	NFKB Inhibitor Alpha	Protein Coding	50	GC14M035401	7.66
3		PTGS2	Prostaglandin-Endoperoxide Synthase 2	Protein Coding	48	GC01M186640	3.18
4		NOS2	Nitric Oxide Synthase 2	Protein Coding	49	GC17M027756	2.74
5		POU5F1	POU Class 5 Homeobox 1	Protein Coding	47	GC06M031184	2.12
6		ZFP42	ZFP42 Zinc Finger Protein	Protein Coding	36	GC04P187995	2.12
7		F7	Coagulation Factor VII	Protein Coding	47	GC13P113105	2.01
8		STAT3	Signal Transducer And Activator Of Transcription 3	Protein Coding	52	GC17M042313	1.97
9		JAK1	Janus Kinase 1	Protein Coding	50	GC01M064833	1.97
10		CYP3A4	Cytochrome P450 Family 3 Subfamily A Member 4	Protein Coding	48	GC07M099759	1.97
11		CYP2B6	Cytochrome P450 Family 2 Subfamily B Member 6	Protein Coding	47	GC19P040991	1.97
12		CYP2C19	Cytochrome P450 Family 2 Subfamily C Member 19	Protein Coding	46	GC10P094762	1.97
13		SRD5A1	Steroid 5 Alpha-Reductase 1	Protein Coding	44	GC05P006633	1.97
14		ITGA2B	Integrin Subunit Alpha 2b	Protein Coding	50	GC17M044388	1.84
15		F2	Coagulation Factor II, Thrombin	Protein Coding	48	GC11P046720	1.84
16		SERPINC1	Serpin Family C Member 1	Protein Coding	48	GC01M174153	1.84
17		CD40LG	CD40 Ligand	Protein Coding	47	GC0XP136649	1.84
18		SELP	Selectin P	Protein Coding	45	GC01M169558	1.84
19		TNFRSF8	TNF Receptor Superfamily Member 8	Protein Coding	42	GC01P012063	1.84
20		CAT	Catalase	Protein Coding	50	GC11P034460	1.76
21		HMOX1	Heme Oxygenase 1	Protein Coding	52	GC22P035380	1.67
22		SOD1	Superoxide Dismutase 1	Protein Coding	51	GC21P031659	1.67
23		ALOX15	Arachidonate 15-Lipoxygenase	Protein Coding	44	GC17M004630	1.67
24		MMP1	Matrix Metallopeptidase 1	Protein Coding	51	GC11M102810	1.55
25		LYN	LYN Proto-Oncogene, Src Family Tyrosine Kinase	Protein Coding	50	GC08P055879	1.55
26		MMP13	Matrix Metallopeptidase 13	Protein Coding	50	GC11M102942	1.55
27		AIFM1	Apoptosis Inducing Factor Mitochondria Associated 1	Protein Coding	49	GC0XM130129	1.55
28		SMAD3	SMAD Family Member 3	Protein Coding	49	GC15P067063	1.55
29		JUN	Jun Proto-Oncogene, AP-1 Transcription Factor Subunit	Protein Coding	49	GC01M058780	1.55
30		CCL2	C-C Motif Chemokine Ligand 2	Protein Coding	48	GC17P034255	1.55
31		ALOX5	Arachidonate 5-Lipoxygenase	Protein Coding	48	GC10P045374	1.55
32		DDR1	Discoidin Domain Receptor Tyrosine Kinase 1	Protein Coding	47	GC06P047288	1.55
33		LBR	Lamin B Receptor	Protein Coding	47	GC01M225401	1.55
34		RPS6KA5	Ribosomal Protein S6 Kinase A5	Protein Coding	45	GC14M090847	1.55
35		CXCL8	C-X-C Motif Chemokine Ligand 8	Protein Coding	41	GC04P073740	1.55
36		TNNT2	Troponin T2, Cardiac Type	Protein Coding	48	GC01M201359	0.91
37		CDK4	Cyclin Dependent Kinase 4	Protein Coding	54	GC12M057743	0.29
38		CDK6	Cyclin Dependent Kinase 6	Protein Coding	54	GC07M092604	0.29
39		PRKCD	Protein Kinase C Delta	Protein Coding	53	GC03P053156	0.29
40		CCND1	Cyclin D1	Protein Coding	52	GC11P069641	0.29
41		ABL1	ABL Proto-Oncogene 1, Non-Receptor Tyrosine Kinase	Protein Coding	52	GC09P130713	0.29
42		MAPK14	Mitogen-Activated Protein Kinase 14	Protein Coding	51	GC06P047451	0.29
43		PCSK9	Proprotein Convertase Subtilisin/Kexin Type 9	Protein Coding	51	GC01P055039	0.29
44		MYC	MYC Proto-Oncogene, BHLH Transcription Factor	Protein Coding	51	GC08P127735	0.29
45		MAPK8	Mitogen-Activated Protein Kinase 8	Protein Coding	50	GC10P048306	0.29
46		CCND2	Cyclin D2	Protein Coding	50	GC12P008103	0.29
47		LDLR	Low Density Lipoprotein Receptor	Protein Coding	49	GC19P011061	0.29
48		XIAP	X-Linked Inhibitor Of Apoptosis	Protein Coding	49	GC0XP123859	0.29
49		BIRC5	Baculoviral IAP Repeat Containing 5	Protein Coding	47	GC17P078214	0.29
50		HTRA2	HtrA Serine Peptidase 2	Protein Coding	47	GC02P074529	0.29
51		ODC1	Ornithine Decarboxylase 1	Protein Coding	47	GC02M010432	0.29
52		PINK1	PTEN Induced Kinase 1	Protein Coding	47	GC01P020634	0.29
53		BIRC3	Baculoviral IAP Repeat Containing 3	Protein Coding	46	GC11P102317	0.29
54		MARK2	Microtubule Affinity Regulating Kinase 2	Protein Coding	44	GC11P063838	0.29
55		LOX	Lysyl Oxidase	Protein Coding	44	GC05M122063	0.29
56		COX5A	Cytochrome C Oxidase Subunit 5A	Protein Coding	43	GC15M074919	0.29
57		HAX1	HCLS1 Associated Protein X-1	Protein Coding	43	GC01P154273	0.29
58		TRAP1	TNF Receptor Associated Protein 1	Protein Coding	43	GC16M003652	0.29
59		PARL	Presenilin Associated Rhomboid Like	Protein Coding	41	GC03M183825	0.29
60		PRKN	Parkin RBR E3 Ubiquitin Protein Ligase	Protein Coding	40	GC06M161348	0.29
1		ABCA1	ATP Binding Cassette Subfamily A Member 1	Protein Coding	48	GC09M104781	0.37
2		ABCB1	ATP Binding Cassette Subfamily B Member 1	Protein Coding	51	GC07M087504	0.26
3		ABCB11	ATP Binding Cassette Subfamily B Member 11	Protein Coding	45	GC02M168922	1.55
4		ABCB4	ATP Binding Cassette Subfamily B Member 4	Protein Coding	45	GC07M087401	1.1
5		ABCB7	ATP Binding Cassette Subfamily B Member 7	Protein Coding	43	GC0XM075053	0.41
6		ABCC11	ATP Binding Cassette Subfamily C Member 11	Protein Coding	41	GC16M048166	1.55
7		ABCC2	ATP Binding Cassette Subfamily C Member 2	Protein Coding	47	GC10P099782	1.55
8		ABCD1	ATP Binding Cassette Subfamily D Member 1	Protein Coding	45	GC0XP153724	0.41
9		ABCG5	ATP Binding Cassette Subfamily G Member 5	Protein Coding	44	GC02M043806	0.32
10		ABCG8	ATP Binding Cassette Subfamily G Member 8	Protein Coding	42	GC02P043828	0.32
11		ABL1	ABL Proto-Oncogene 1, Non-Receptor Tyrosine Kinase	Protein Coding	52	GC09P130713	0.63
12		ACAA1	Acetyl-CoA Acyltransferase 1	Protein Coding	43	GC03M038103	0.37
13		ACADL	Acyl-CoA Dehydrogenase Long Chain	Protein Coding	43	GC02M210187	0.18
14		ACE	Angiotensin I Converting Enzyme	Protein Coding	49	GC17P063477	0.18
15		ACOT1	Acyl-CoA Thioesterase 1	Protein Coding	36	GC14P073493	1.55
16		ACOT2	Acyl-CoA Thioesterase 2	Protein Coding	37	GC14P073567	1.55
17		ACOT4	Acyl-CoA Thioesterase 4	Protein Coding	37	GC14P073592	1.55
18		ACOT7	Acyl-CoA Thioesterase 7	Protein Coding	41	GC01M006265	1.55
19		ACOX1	Acyl-CoA Oxidase 1	Protein Coding	45	GC17M075941	2.87
20		ACP3	Acid Phosphatase 3	Protein Coding	35	GC03P132319	1.92
21		ACSBG2	Acyl-CoA Synthetase Bubblegum Family Member 2	Protein Coding	37	GC19P006135	0.45
22		ACSL1	Acyl-CoA Synthetase Long Chain Family Member 1	Protein Coding	44	GC04M184755	0.45
23		ACSL4	Acyl-CoA Synthetase Long Chain Family Member 4	Protein Coding	44	GC0XM109624	0.37
24		ACSL5	Acyl-CoA Synthetase Long Chain Family Member 5	Protein Coding	42	GC10P112374	0.45
25		ADAMTS3	ADAM Metallopeptidase With Thrombospondin Type 1 Motif 3	Protein Coding	41	GC04M072280	0.18
26		ADAMTS4	ADAM Metallopeptidase With Thrombospondin Type 1 Motif 4	Protein Coding	42	GC01M161184	0.18
27		ADAMTS5	ADAM Metallopeptidase With Thrombospondin Type 1 Motif 5	Protein Coding	42	GC21M026918	0.18
28		ADAMTSL1	ADAMTS Like 1	Protein Coding	41	GC09P017906	0.18
29		ADCY1	Adenylate Cyclase 1	Protein Coding	48	GC07P045580	0.18
30		ADCY10	Adenylate Cyclase 10	Protein Coding	45	GC01M167809	0.26
31		ADGRF1	Adhesion G Protein-Coupled Receptor F1	Protein Coding	32	GC06M046997	0.45
32		ADIPOQ	Adiponectin, C1Q And Collagen Domain Containing	Protein Coding	45	GC03P186842	4.38
33		ADORA1	Adenosine A1 Receptor	Protein Coding	47	GC01P203090	0.45
34		ADRB1	Adrenoceptor Beta 1	Protein Coding	48	GC10P114044	0.32
35		ADRB2	Adrenoceptor Beta 2	Protein Coding	48	GC05P148825	0.66
36		AGPAT3	1-Acylglycerol-3-Phosphate O-Acyltransferase 3	Protein Coding	39	GC21P043865	0.18
37		AGPAT4	1-Acylglycerol-3-Phosphate O-Acyltransferase 4	Protein Coding	39	GC06M161129	3.39
38		AGXT	Alanine--Glyoxylate And Serine--Pyruvate Aminotransferase	Protein Coding	45	GC02P240868	21.44
39		AHSP	Alpha Hemoglobin Stabilizing Protein	Protein Coding	35	GC16P031527	0.26
40		AIFM1	Apoptosis Inducing Factor Mitochondria Associated 1	Protein Coding	49	GC0XM130129	0.63
41		AKT1	AKT Serine/Threonine Kinase 1	Protein Coding	54	GC14M104769	3.75
42		AKT2	AKT Serine/Threonine Kinase 2	Protein Coding	54	GC19M040230	1.08
43		AKT3	AKT Serine/Threonine Kinase 3	Protein Coding	52	GC01M243488	1.08
44		ALB	Albumin	Protein Coding	50	GC04P073397	1.07
45		ALOX12	Arachidonate 12-Lipoxygenase, 12S Type	Protein Coding	43	GC17P006995	6.48
46		ALOX15	Arachidonate 15-Lipoxygenase	Protein Coding	44	GC17M004630	3.1
47		ALOX5	Arachidonate 5-Lipoxygenase	Protein Coding	48	GC10P045374	4.36
48		ALPG	Alkaline Phosphatase, Germ Cell	Protein Coding	32	GC02P232407	1.1
49		ALPI	Alkaline Phosphatase, Intestinal	Protein Coding	43	GC02P232456	1.1
50		ALPL	Alkaline Phosphatase, Biomineralization Associated	Protein Coding	50	GC01P021508	1.1
51		ALPP	Alkaline Phosphatase, Placental	Protein Coding	46	GC02P232378	1.54
52		ANGPTL6	Angiopoietin Like 6	Protein Coding	39	GC19M010092	1.08
53		ANXA5	Annexin A5	Protein Coding	46	GC04M121667	0.78
54		APAF1	Apoptotic Peptidase Activating Factor 1	Protein Coding	47	GC12P098645	1.08
55		APOA1	Apolipoprotein A1	Protein Coding	48	GC11M116835	1.75
56		APOA5	Apolipoprotein A5	Protein Coding	44	GC11M116789	1.1
57		APOB	Apolipoprotein B	Protein Coding	45	GC02M020956	0.32
58		APOE	Apolipoprotein E	Protein Coding	50	GC19P044906	4.7
59		APP	Amyloid Beta Precursor Protein	Protein Coding	51	GC21M025880	3.17
60		APRT	Adenine Phosphoribosyltransferase	Protein Coding	47	GC16M088810	49.86
61		AR	Androgen Receptor	Protein Coding	53	GC0XP067544	1.55
62		AREG	Amphiregulin	Protein Coding	43	GC04P074445	1.08
63		ARFGAP1	ADP Ribosylation Factor GTPase Activating Protein 1	Protein Coding	42	GC20P063272	1.1
64		ARMS2	Age-Related Maculopathy Susceptibility 2	Protein Coding	30	GC10P122454	0.45
65		ARRB2	Arrestin Beta 2	Protein Coding	44	GC17P004711	0.41
66		ARSH	Arylsulfatase Family Member H	Protein Coding	34	GC0XP003006	3.47
67		ATP10A	ATPase Phospholipid Transporting 10A (Putative)	Protein Coding	39	GC15M025666	1.1
68		ATP10B	ATPase Phospholipid Transporting 10B (Putative)	Protein Coding	37	GC05M160499	1.1
69		ATP10D	ATPase Phospholipid Transporting 10D (Putative)	Protein Coding	39	GC04P047487	1.1
70		ATP11A	ATPase Phospholipid Transporting 11A	Protein Coding	41	GC13P112690	1.1
71		ATP11B	ATPase Phospholipid Transporting 11B (Putative)	Protein Coding	40	GC03P182793	1.1
72		ATP11C	ATPase Phospholipid Transporting 11C	Protein Coding	36	GC0XM139726	1.1
73		ATP1A2	ATPase Na+/K+ Transporting Subunit Alpha 2	Protein Coding	47	GC01P160115	0.45
74		ATP8A1	ATPase Phospholipid Transporting 8A1	Protein Coding	42	GC04M042410	1.1
75		ATP8A2	ATPase Phospholipid Transporting 8A2	Protein Coding	41	GC13P025373	1.1
76		ATP8B1	ATPase Phospholipid Transporting 8B1	Protein Coding	40	GC18M057646	1.1
77		ATP8B2	ATPase Phospholipid Transporting 8B2	Protein Coding	39	GC01P154325	1.1
78		ATP8B3	ATPase Phospholipid Transporting 8B3	Protein Coding	39	GC19M001804	1.1
79		ATP8B4	ATPase Phospholipid Transporting 8B4 (Putative)	Protein Coding	37	GC15M049858	1.1
80		ATP9A	ATPase Phospholipid Transporting 9A (Putative)	Protein Coding	37	GC20M051596	1.1
81		BAD	BCL2 Associated Agonist Of Cell Death	Protein Coding	46	GC11M064273	1.08
82		BAX	BCL2 Associated X, Apoptosis Regulator	Protein Coding	48	GC19P048954	1.69
83		BCL2	BCL2 Apoptosis Regulator	Protein Coding	51	GC18M063123	5.15
84		BCL2A1	BCL2 Related Protein A1	Protein Coding	41	GC15M079961	1.08
85		BCL2L1	BCL2 Like 1	Protein Coding	47	GC20M031664	1.72
86		BCL2L11	BCL2 Like 11	Protein Coding	45	GC02P111119	0.93
87		BCL2L12	BCL2 Like 12	Protein Coding	37	GC19P049665	0.45
88		BCL2L15	BCL2 Like 15	Protein Coding	33	GC01M113876	0.37
89		BDH1	3-Hydroxybutyrate Dehydrogenase 1	Protein Coding	43	GC03M197519	1.1
90		BDKRB2	Bradykinin Receptor B2	Protein Coding	44	GC14P096205	0.26
91		BDNF	Brain Derived Neurotrophic Factor	Protein Coding	47	GC11M027654	1.94
92		BECN1	Beclin 1	Protein Coding	46	GC17M042810	0.32
93		BEST1	Bestrophin 1	Protein Coding	43	GC11P061949	0.18
94		BGLAP	Bone Gamma-Carboxyglutamate Protein	Protein Coding	40	GC01P156242	0.41
95		BID	BH3 Interacting Domain Death Agonist	Protein Coding	45	GC22M017734	1.6
96		BIK	BCL2 Interacting Killer	Protein Coding	40	GC22P043110	1.08
97		BIRC5	Baculoviral IAP Repeat Containing 5	Protein Coding	47	GC17P078214	0.37
98		BMP1	Bone Morphogenetic Protein 1	Protein Coding	45	GC08P022164	1.08
99		BMP10	Bone Morphogenetic Protein 10	Protein Coding	38	GC02M068865	1.08
100		BMP2	Bone Morphogenetic Protein 2	Protein Coding	47	GC20P006696	1.08
101		BMP3	Bone Morphogenetic Protein 3	Protein Coding	42	GC04P081030	1.08
102		BMP4	Bone Morphogenetic Protein 4	Protein Coding	49	GC14M053949	1.08
103		BMP5	Bone Morphogenetic Protein 5	Protein Coding	41	GC06M055728	1.08
104		BMP6	Bone Morphogenetic Protein 6	Protein Coding	43	GC06P007726	1.08
105		BMP7	Bone Morphogenetic Protein 7	Protein Coding	45	GC20M057168	1.08
106		BMP8A	Bone Morphogenetic Protein 8a	Protein Coding	37	GC01P039492	1.08
107		BRAF	B-Raf Proto-Oncogene, Serine/Threonine Kinase	Protein Coding	54	GC07M140719	0.32
108		BRCA1	BRCA1 DNA Repair Associated	Protein Coding	50	GC17M043044	0.55
109		BTC	Betacellulin	Protein Coding	44	GC04M074744	1.08
110		C1orf87	Chromosome 1 Open Reading Frame 87	Protein Coding	35	GC01M059987	0.18
111		CALCA	Calcitonin Related Polypeptide Alpha	Protein Coding	43	GC11M014945	0.26
112		CAMK2G	Calcium/Calmodulin Dependent Protein Kinase II Gamma	Protein Coding	47	GC10M073812	0.66
113		CASP1	Caspase 1	Protein Coding	50	GC11M105025	1.63
114		CASP10	Caspase 10	Protein Coding	48	GC02P201182	1.08
115		CASP2	Caspase 2	Protein Coding	49	GC07P144979	1.08
116		CASP3	Caspase 3	Protein Coding	50	GC04M184627	4.62
117		CASP4	Caspase 4	Protein Coding	46	GC11M104942	1.08
118		CASP5	Caspase 5	Protein Coding	44	GC11M104995	1.45
119		CASP6	Caspase 6	Protein Coding	48	GC04M109688	1.08
120		CASP7	Caspase 7	Protein Coding	50	GC10P113679	1.08
121		CASP8	Caspase 8	Protein Coding	52	GC02P201233	1.77
122		CASP9	Caspase 9	Protein Coding	48	GC01M015491	3.02
123		CAT	Catalase	Protein Coding	50	GC11P034460	1.02
124		CAV1	Caveolin 1	Protein Coding	48	GC07P116524	0.78
125		CCL2	C-C Motif Chemokine Ligand 2	Protein Coding	48	GC17P034255	0.52
126		CCL20	C-C Motif Chemokine Ligand 20	Protein Coding	43	GC02P227813	0.37
127		CCL5	C-C Motif Chemokine Ligand 5	Protein Coding	43	GC17M035871	0.18
128		CCN2	Cellular Communication Network Factor 2	Protein Coding	39	GC06M131948	2.52
129		CCNA2	Cyclin A2	Protein Coding	44	GC04M121816	2.18
130		CCNB1	Cyclin B1	Protein Coding	47	GC05P069167	0.18
131		CCND1	Cyclin D1	Protein Coding	52	GC11P069641	0.91
132		CCNH	Cyclin H	Protein Coding	45	GC05M087311	0.37
133		CD14	CD14 Molecule	Protein Coding	44	GC05M140631	0.32
134		CD36	CD36 Molecule	Protein Coding	48	GC07P080369	0.55
135		CD59	CD59 Molecule (CD59 Blood Group)	Protein Coding	46	GC11M033704	2.71
136		CD79A	CD79a Molecule	Protein Coding	46	GC19P041877	0.18
137		CDC25C	Cell Division Cycle 25C	Protein Coding	48	GC05M138285	0.18
138		CDC42	Cell Division Cycle 42	Protein Coding	51	GC01P022057	0.32
139		CDK1	Cyclin Dependent Kinase 1	Protein Coding	45	GC10P060772	0.58
140		CDK2	Cyclin Dependent Kinase 2	Protein Coding	52	GC12P055966	0.78
141		CDK4	Cyclin Dependent Kinase 4	Protein Coding	54	GC12M057743	0.68
142		CDKN1A	Cyclin Dependent Kinase Inhibitor 1A	Protein Coding	50	GC06P047460	0.82
143		CDKN1B	Cyclin Dependent Kinase Inhibitor 1B	Protein Coding	48	GC12P012716	0.52
144		CDKN2A	Cyclin Dependent Kinase Inhibitor 2A	Protein Coding	51	GC09M021967	1.57
145		CDKN3	Cyclin Dependent Kinase Inhibitor 3	Protein Coding	42	GC14P054398	0.9
146		CEL	Carboxyl Ester Lipase	Protein Coding	46	GC09P133061	1.96
147		CEPT1	Choline/Ethanolamine Phosphotransferase 1	Protein Coding	39	GC01P111139	1.1
148		CETP	Cholesteryl Ester Transfer Protein	Protein Coding	46	GC16P056961	0.26
149		CFH	Complement Factor H	Protein Coding	45	GC01P196621	0.45
150		CFLAR	CASP8 And FADD Like Apoptosis Regulator	Protein Coding	46	GC02P201117	0.37
151		CFTR	CF Transmembrane Conductance Regulator	Protein Coding	51	GC07P117287	0.32
152		CGA	Glycoprotein Hormones, Alpha Polypeptide	Protein Coding	43	GC06M087085	1.73
153		CGB5	Chorionic Gonadotropin Subunit Beta 5	Protein Coding	32	GC19P049043	1.55
154		CHKA	Choline Kinase Alpha	Protein Coding	41	GC11M068052	1.1
155		CHPT1	Choline Phosphotransferase 1	Protein Coding	39	GC12P101696	1.1
156		CHUK	Component Of Inhibitor Of Nuclear Factor Kappa B Kinase Complex	Protein Coding	52	GC10M100188	0.45
157		CLC	Charcot-Leyden Crystal Galectin	Protein Coding	39	GC19M042451	1.1
158		CLEC11A	C-Type Lectin Domain Containing 11A	Protein Coding	39	GC19P050723	1.08
159		COG2	Component Of Oligomeric Golgi Complex 2	Protein Coding	40	GC01P230642	1.55
160		COX5A	Cytochrome C Oxidase Subunit 5A	Protein Coding	43	GC15M074919	0.45
161		CP	Ceruloplasmin	Protein Coding	47	GC03M149162	0.37
162		CPT1A	Carnitine Palmitoyltransferase 1A	Protein Coding	48	GC11M068754	0.37
163		CPT2	Carnitine Palmitoyltransferase 2	Protein Coding	48	GC01P053196	2.18
164		CREB1	CAMP Responsive Element Binding Protein 1	Protein Coding	48	GC02P207529	0.61
165		CRH	Corticotropin Releasing Hormone	Protein Coding	44	GC08M066176	1.55
166		CRP	C-Reactive Protein	Protein Coding	46	GC01M159716	1.92
167		CRYAA	Crystallin Alpha A	Protein Coding	44	GC21P043169	0.26
168		CSF1	Colony Stimulating Factor 1	Protein Coding	43	GC01P109911	0.32
169		CSF2	Colony Stimulating Factor 2	Protein Coding	44	GC05P132073	0.52
170		CSF3	Colony Stimulating Factor 3	Protein Coding	40	GC17P040015	0.52
171		CTLA4	Cytotoxic T-Lymphocyte Associated Protein 4	Protein Coding	45	GC02P203867	0.48
172		CTNNB1	Catenin Beta 1	Protein Coding	53	GC03P041236	1.96
173		CTSD	Cathepsin D	Protein Coding	52	GC11M001752	0.18
174		CTSL	Cathepsin L	Protein Coding	46	GC09P087725	1.7
175		CXCL10	C-X-C Motif Chemokine Ligand 10	Protein Coding	44	GC04M076021	0.52
176		CXCL12	C-X-C Motif Chemokine Ligand 12	Protein Coding	45	GC10M044294	1.08
177		CXCL8	C-X-C Motif Chemokine Ligand 8	Protein Coding	41	GC04P073740	0.98
178		CYB5A	Cytochrome B5 Type A	Protein Coding	44	GC18M074250	1.55
179		CYCS	Cytochrome C, Somatic	Protein Coding	48	GC07M025118	1.9
180		CYP11A1	Cytochrome P450 Family 11 Subfamily A Member 1	Protein Coding	48	GC15M074337	2.21
181		CYP17A1	Cytochrome P450 Family 17 Subfamily A Member 1	Protein Coding	48	GC10M102830	2.07
182		CYP19A1	Cytochrome P450 Family 19 Subfamily A Member 1	Protein Coding	48	GC15M051208	2.33
183		CYP1A1	Cytochrome P450 Family 1 Subfamily A Member 1	Protein Coding	47	GC15M074719	0.48
184		CYP1A2	Cytochrome P450 Family 1 Subfamily A Member 2	Protein Coding	45	GC15P074748	0.37
185		CYP21A2	Cytochrome P450 Family 21 Subfamily A Member 2	Protein Coding	45	GC06P047333	1.87
186		CYP26A1	Cytochrome P450 Family 26 Subfamily A Member 1	Protein Coding	44	GC10P093073	0.37
187		CYP2C19	Cytochrome P450 Family 2 Subfamily C Member 19	Protein Coding	46	GC10P094762	0.48
188		CYP2C8	Cytochrome P450 Family 2 Subfamily C Member 8	Protein Coding	48	GC10M095038	0.37
189		CYP2C9	Cytochrome P450 Family 2 Subfamily C Member 9	Protein Coding	48	GC10P094938	1.92
190		CYP2D6	Cytochrome P450 Family 2 Subfamily D Member 6	Protein Coding	48	GC22M042126	0.37
191		CYP2E1	Cytochrome P450 Family 2 Subfamily E Member 1	Protein Coding	45	GC10P133520	1.41
192		CYP2J2	Cytochrome P450 Family 2 Subfamily J Member 2	Protein Coding	44	GC01M059893	0.37
193		CYP2U1	Cytochrome P450 Family 2 Subfamily U Member 1	Protein Coding	44	GC04P107931	1.55
194		CYP3A4	Cytochrome P450 Family 3 Subfamily A Member 4	Protein Coding	48	GC07M099759	0.37
195		CYP3A7	Cytochrome P450 Family 3 Subfamily A Member 7	Protein Coding	43	GC07M099705	1.55
196		CYP4F2	Cytochrome P450 Family 4 Subfamily F Member 2	Protein Coding	44	GC19M015878	0.32
197		CYP4F3	Cytochrome P450 Family 4 Subfamily F Member 3	Protein Coding	42	GC19P015640	3.84
198		CYP4V2	Cytochrome P450 Family 4 Subfamily V Member 2	Protein Coding	42	GC04P186191	3.39
199		DAGLA	Diacylglycerol Lipase Alpha	Protein Coding	41	GC11P061680	0.18
200		DBH	Dopamine Beta-Hydroxylase	Protein Coding	50	GC09P133636	0.26
201		DBN1	Drebrin 1	Protein Coding	39	GC05M177456	1.67
202		DIABLO	Diablo IAP-Binding Mitochondrial Protein	Protein Coding	47	GC12M122208	0.37
203		DLG4	Discs Large MAGUK Scaffold Protein 4	Protein Coding	47	GC17M007189	1.38
204		DPAGT1	Dolichyl-Phosphate N-Acetylglucosaminephosphotransferase 1	Protein Coding	45	GC11M119096	0.32
205		DPP10	Dipeptidyl Peptidase Like 10	Protein Coding	39	GC02P114442	0.45
206		DUSP1	Dual Specificity Phosphatase 1	Protein Coding	47	GC05M172768	0.52
207		E2F1	E2F Transcription Factor 1	Protein Coding	43	GC20M033675	0.45
208		EFS	Embryonal Fyn-Associated Substrate	Protein Coding	35	GC14M023356	0.18
209		EGF	Epidermal Growth Factor	Protein Coding	51	GC04P109912	1.08
210		EGFR	Epidermal Growth Factor Receptor	Protein Coding	54	GC07P055019	1.63
211		EGR1	Early Growth Response 1	Protein Coding	44	GC05P138465	0.26
212		ELOVL2	ELOVL Fatty Acid Elongase 2	Protein Coding	40	GC06M010980	0.63
213		ELOVL4	ELOVL Fatty Acid Elongase 4	Protein Coding	45	GC06M079914	1.36
214		ELOVL5	ELOVL Fatty Acid Elongase 5	Protein Coding	43	GC06M053240	0.48
215		ENPP2	Ectonucleotide Pyrophosphatase/Phosphodiesterase 2	Protein Coding	44	GC08M119556	1.53
216		EPO	Erythropoietin	Protein Coding	41	GC07P100720	0.32
217		ESR1	Estrogen Receptor 1	Protein Coding	53	GC06P151656	0.58
218		ESRRB	Estrogen Related Receptor Beta	Protein Coding	50	GC14P076310	0.37
219		F2R	Coagulation Factor II Thrombin Receptor	Protein Coding	46	GC05P076716	0.26
220		F3	Coagulation Factor III, Tissue Factor	Protein Coding	45	GC01M094530	0.78
221		F5	Coagulation Factor V	Protein Coding	45	GC01M169511	0.18
222		F7	Coagulation Factor VII	Protein Coding	47	GC13P113105	0.18
223		FAAH	Fatty Acid Amide Hydrolase	Protein Coding	47	GC01P046394	0.32
224		FABP12	Fatty Acid Binding Protein 12	Protein Coding	31	GC08M081524	0.66
225		FABP3	Fatty Acid Binding Protein 3	Protein Coding	44	GC01M031365	0.26
226		FABP5	Fatty Acid Binding Protein 5	Protein Coding	41	GC08P081282	0.45
227		FABP7	Fatty Acid Binding Protein 7	Protein Coding	43	GC06P122779	2.18
228		FADS1	Fatty Acid Desaturase 1	Protein Coding	44	GC11M061799	6.15
229		FADS2	Fatty Acid Desaturase 2	Protein Coding	44	GC11P061792	6.94
230		FADS3	Fatty Acid Desaturase 3	Protein Coding	37	GC11M061873	0.41
231		FAS	Fas Cell Surface Death Receptor	Protein Coding	50	GC10P088969	0.66
232		FASLG	Fas Ligand	Protein Coding	47	GC01P172628	0.48
233		FASN	Fatty Acid Synthase	Protein Coding	49	GC17M082078	0.52
234		FBP2	Fructose-Bisphosphatase 2	Protein Coding	43	GC09M094558	0.37
235		FDPS	Farnesyl Diphosphate Synthase	Protein Coding	45	GC01P155308	0.26
236		FEN1	Flap Structure-Specific Endonuclease 1	Protein Coding	46	GC11P061811	0.18
237		FFAR1	Free Fatty Acid Receptor 1	Protein Coding	40	GC19P038327	3.91
238		FFAR3	Free Fatty Acid Receptor 3	Protein Coding	37	GC19P038328	0.26
239		FFAR4	Free Fatty Acid Receptor 4	Protein Coding	38	GC10P093566	2.89
240		FGA	Fibrinogen Alpha Chain	Protein Coding	47	GC04M154583	0.32
241		FGF1	Fibroblast Growth Factor 1	Protein Coding	48	GC05M142555	1.08
242		FGF10	Fibroblast Growth Factor 10	Protein Coding	47	GC05M044340	1.08
243		FGF11	Fibroblast Growth Factor 11	Protein Coding	39	GC17P008020	1.08
244		FGF12	Fibroblast Growth Factor 12	Protein Coding	43	GC03M192139	1.08
245		FGF13	Fibroblast Growth Factor 13	Protein Coding	41	GC0XM138615	1.08
246		FGF14	Fibroblast Growth Factor 14	Protein Coding	44	GC13M101710	1.08
247		FGF16	Fibroblast Growth Factor 16	Protein Coding	41	GC0XP077447	1.08
248		FGF17	Fibroblast Growth Factor 17	Protein Coding	45	GC08P022042	1.08
249		FGF18	Fibroblast Growth Factor 18	Protein Coding	41	GC05P171419	1.08
250		FGF19	Fibroblast Growth Factor 19	Protein Coding	44	GC11M069699	1.08
251		FGF2	Fibroblast Growth Factor 2	Protein Coding	47	GC04P122826	1.08
252		FGF20	Fibroblast Growth Factor 20	Protein Coding	40	GC08M016992	1.08
253		FGF21	Fibroblast Growth Factor 21	Protein Coding	40	GC19P048766	1.08
254		FGF22	Fibroblast Growth Factor 22	Protein Coding	38	GC19P000639	1.08
255		FGF23	Fibroblast Growth Factor 23	Protein Coding	45	GC12M004368	1.57
256		FGF4	Fibroblast Growth Factor 4	Protein Coding	44	GC11M069762	1.08
257		FGF5	Fibroblast Growth Factor 5	Protein Coding	45	GC04P080266	1.08
258		FGF6	Fibroblast Growth Factor 6	Protein Coding	40	GC12M004413	1.08
259		FGF7	Fibroblast Growth Factor 7	Protein Coding	41	GC15P049423	1.08
260		FGF8	Fibroblast Growth Factor 8	Protein Coding	47	GC10M101770	1.08
261		FGFR1	Fibroblast Growth Factor Receptor 1	Protein Coding	55	GC08M038400	1.08
262		FGFR2	Fibroblast Growth Factor Receptor 2	Protein Coding	54	GC10M121478	1.08
263		FGFR3	Fibroblast Growth Factor Receptor 3	Protein Coding	55	GC04P001795	1.08
264		FGFR4	Fibroblast Growth Factor Receptor 4	Protein Coding	51	GC05P177086	1.08
265		FLG	Filaggrin	Protein Coding	40	GC01M152274	0.37
266		FLT1	Fms Related Receptor Tyrosine Kinase 1	Protein Coding	51	GC13M028300	1.45
267		FLT4	Fms Related Receptor Tyrosine Kinase 4	Protein Coding	52	GC05M180607	1.08
268		FOS	Fos Proto-Oncogene, AP-1 Transcription Factor Subunit	Protein Coding	50	GC14P075278	0.55
269		FOXG1	Forkhead Box G1	Protein Coding	43	GC14P028766	0.18
270		FOXO1	Forkhead Box O1	Protein Coding	48	GC13M040555	1.08
271		FOXP3	Forkhead Box P3	Protein Coding	46	GC0XM049250	0.48
272		FTH1	Ferritin Heavy Chain 1	Protein Coding	50	GC11M061959	0.18
273		G6PD	Glucose-6-Phosphate Dehydrogenase	Protein Coding	50	GC0XM154531	0.45
274		GAB1	GRB2 Associated Binding Protein 1	Protein Coding	44	GC04P143336	0.18
275		GALNS	Galactosamine (N-Acetyl)-6-Sulfatase	Protein Coding	44	GC16M088813	21.44
276		GAS1	Growth Arrest Specific 1	Protein Coding	41	GC09M086944	1.08
277		GAS2	Growth Arrest Specific 2	Protein Coding	39	GC11P022626	1.08
278		GAS6	Growth Arrest Specific 6	Protein Coding	44	GC13M113820	1.08
279		GAS8	Growth Arrest Specific 8	Protein Coding	39	GC16P090019	1.08
280		GATA6	GATA Binding Protein 6	Protein Coding	47	GC18P022169	1.55
281		GCK	Glucokinase	Protein Coding	50	GC07M044145	1.41
282		GCKR	Glucokinase Regulator	Protein Coding	40	GC02P027496	0.18
283		GDF10	Growth Differentiation Factor 10	Protein Coding	37	GC10P047300	1.08
284		GDF15	Growth Differentiation Factor 15	Protein Coding	41	GC19P023329	1.08
285		GDF2	Growth Differentiation Factor 2	Protein Coding	42	GC10P047322	1.08
286		GDF5	Growth Differentiation Factor 5	Protein Coding	47	GC20M035433	1.08
287		GDF6	Growth Differentiation Factor 6	Protein Coding	43	GC08M096142	1.08
288		GDF9	Growth Differentiation Factor 9	Protein Coding	39	GC05M132861	1.08
289		GFER	Growth Factor, Augmenter Of Liver Regeneration	Protein Coding	45	GC16P001984	1.08
290		GGT1	Gamma-Glutamyltransferase 1	Protein Coding	46	GC22P024927	0.32
291		GH1	Growth Hormone 1	Protein Coding	44	GC17M063917	2.89
292		GH2	Growth Hormone 2	Protein Coding	39	GC17M063880	1.08
293		GHR	Growth Hormone Receptor	Protein Coding	47	GC05P042429	1.55
294		GHRH	Growth Hormone Releasing Hormone	Protein Coding	40	GC20M037251	1.08
295		GHRL	Ghrelin And Obestatin Prepropeptide	Protein Coding	43	GC03M010285	2
296		GK	Glycerol Kinase	Protein Coding	47	GC0XP030671	1.1
297		GLG1	Golgi Glycoprotein 1	Protein Coding	37	GC16M074448	1.08
298		GLRX	Glutaredoxin	Protein Coding	44	GC05M095752	0.8
299		GMFG	Glia Maturation Factor Gamma	Protein Coding	37	GC19M039328	1.08
300		GNPAT	Glyceronephosphate O-Acyltransferase	Protein Coding	45	GC01P231241	0.32
301		GNRH1	Gonadotropin Releasing Hormone 1	Protein Coding	41	GC08M025419	3.15
302		GNRH2	Gonadotropin Releasing Hormone 2	Protein Coding	35	GC20P003080	1.08
303		GPC6	Glypican 6	Protein Coding	43	GC13P093226	1.08
304		GPD1	Glycerol-3-Phosphate Dehydrogenase 1	Protein Coding	45	GC12P050105	1.1
305		GPR32	G Protein-Coupled Receptor 32	Protein Coding	33	GC19P050770	0.18
306		GPR84	G Protein-Coupled Receptor 84	Protein Coding	37	GC12M054362	0.26
307		GPT	Glutamic--Pyruvic Transaminase	Protein Coding	41	GC08P144502	0.37
308		GPX1	Glutathione Peroxidase 1	Protein Coding	48	GC03M049368	1.75
309		GPX2	Glutathione Peroxidase 2	Protein Coding	44	GC14M064939	0.41
310		GPX4	Glutathione Peroxidase 4	Protein Coding	47	GC19P001103	2.18
311		GRHPR	Glyoxylate And Hydroxypyruvate Reductase	Protein Coding	46	GC09P037412	21.44
312		GRIN2A	Glutamate Ionotropic Receptor NMDA Type Subunit 2A	Protein Coding	51	GC16M009753	0.55
313		GRIN2B	Glutamate Ionotropic Receptor NMDA Type Subunit 2B	Protein Coding	50	GC12M013437	0.18
314		GRK6	G Protein-Coupled Receptor Kinase 6	Protein Coding	45	GC05P177403	0.32
315		GSK3A	Glycogen Synthase Kinase 3 Alpha	Protein Coding	48	GC19M042230	1.08
316		GSK3B	Glycogen Synthase Kinase 3 Beta	Protein Coding	50	GC03M119821	1.08
317		GSR	Glutathione-Disulfide Reductase	Protein Coding	48	GC08M030678	0.86
318		GSTO1	Glutathione S-Transferase Omega 1	Protein Coding	43	GC10P104235	0.32
319		GSTO2	Glutathione S-Transferase Omega 2	Protein Coding	43	GC10P104268	0.32
320		GYPC	Glycophorin C (Gerbich Blood Group)	Protein Coding	43	GC02P126655	2.1
321		GZMB	Granzyme B	Protein Coding	45	GC14M024630	0.37
322		H3C15	H3 Clustered Histone 15	Protein Coding	27	GC01P149919	1.64
323		H4-16	H4 Histone 16	Protein Coding	33	GC12M014768	1.64
324		HADHA	Hydroxyacyl-CoA Dehydrogenase Trifunctional Multienzyme Complex Subunit Alpha	Protein Coding	45	GC02M026190	2.03
325		HADHB	Hydroxyacyl-CoA Dehydrogenase Trifunctional Multienzyme Complex Subunit Beta	Protein Coding	47	GC02P026243	0.37
326		HBEGF	Heparin Binding EGF Like Growth Factor	Protein Coding	43	GC05M140332	1.08
327		HBG2	Hemoglobin Subunit Gamma 2	Protein Coding	42	GC11M005372	0.45
328		HCRT	Hypocretin Neuropeptide Precursor	Protein Coding	40	GC17M042185	0.18
329		HDGF	Heparin Binding Growth Factor	Protein Coding	40	GC01M156754	1.08
330		HGF	Hepatocyte Growth Factor	Protein Coding	52	GC07M081699	1.08
331		HIF1A	Hypoxia Inducible Factor 1 Subunit Alpha	Protein Coding	47	GC14P061695	0.52
332		HLA-DPA1	Major Histocompatibility Complex, Class II, DP Alpha 1	Protein Coding	40	GC06M033064	0.26
333		HMGCR	3-Hydroxy-3-Methylglutaryl-CoA Reductase	Protein Coding	45	GC05P075336	1.53
334		HMGCS2	3-Hydroxy-3-Methylglutaryl-CoA Synthase 2	Protein Coding	44	GC01M119747	0.18
335		HMOX1	Heme Oxygenase 1	Protein Coding	52	GC22P035380	2.88
336		HOGA1	4-Hydroxy-2-Oxoglutarate Aldolase 1	Protein Coding	39	GC10P097585	21.44
337		HPD	4-Hydroxyphenylpyruvate Dioxygenase	Protein Coding	45	GC12M121839	0.18
338		HPGD	15-Hydroxyprostaglandin Dehydrogenase	Protein Coding	48	GC04M174490	0.52
339		HPRT1	Hypoxanthine Phosphoribosyltransferase 1	Protein Coding	48	GC0XP134460	21.75
340		HSD17B13	Hydroxysteroid 17-Beta Dehydrogenase 13	Protein Coding	36	GC04M087303	1.55
341		HSD17B2	Hydroxysteroid 17-Beta Dehydrogenase 2	Protein Coding	44	GC16P082068	0.18
342		HSD17B4	Hydroxysteroid 17-Beta Dehydrogenase 4	Protein Coding	46	GC05P119452	0.63
343		HSD3B1	Hydroxy-Delta-5-Steroid Dehydrogenase, 3 Beta- And Steroid Delta-Isomerase 1	Protein Coding	43	GC01P119507	0.37
344		HSD3B2	Hydroxy-Delta-5-Steroid Dehydrogenase, 3 Beta- And Steroid Delta-Isomerase 2	Protein Coding	46	GC01P119414	1.96
345		HSPA5	Heat Shock Protein Family A (Hsp70) Member 5	Protein Coding	47	GC09M125234	0.41
346		HSPB1	Heat Shock Protein Family B (Small) Member 1	Protein Coding	51	GC07P076302	0.18
347		HSPG2	Heparan Sulfate Proteoglycan 2	Protein Coding	45	GC01M021822	0.66
348		ICAM1	Intercellular Adhesion Molecule 1	Protein Coding	50	GC19P010270	1.73
349		IDE	Insulin Degrading Enzyme	Protein Coding	48	GC10M092451	1.4
350		IFI27	Interferon Alpha Inducible Protein 27	Protein Coding	37	GC14P094104	2.13
351		IFNA1	Interferon Alpha 1	Protein Coding	39	GC09P021494	1.44
352		IFNG	Interferon Gamma	Protein Coding	48	GC12M068064	0.63
353		IGF1	Insulin Like Growth Factor 1	Protein Coding	50	GC12M102395	3.24
354		IGF1R	Insulin Like Growth Factor 1 Receptor	Protein Coding	54	GC15P098648	1.08
355		IGF2	Insulin Like Growth Factor 2	Protein Coding	48	GC11M002130	3.34
356		IGF2R	Insulin Like Growth Factor 2 Receptor	Protein Coding	45	GC06P159969	1.08
357		IGFBP1	Insulin Like Growth Factor Binding Protein 1	Protein Coding	43	GC07P046552	1.73
358		IGFBP3	Insulin Like Growth Factor Binding Protein 3	Protein Coding	45	GC07M045912	1.55
359		IGFL4	IGF Like Family Member 4	Protein Coding	29	GC19M046039	0.26
360		IGHM	Immunoglobulin Heavy Constant Mu	Protein Coding	31	GC14M109532	0.18
361		IKBKB	Inhibitor Of Nuclear Factor Kappa B Kinase Subunit Beta	Protein Coding	52	GC08P042271	0.37
362		IL10	Interleukin 10	Protein Coding	47	GC01M206767	0.82
363		IL17A	Interleukin 17A	Protein Coding	42	GC06P052186	0.37
364		IL18	Interleukin 18	Protein Coding	44	GC11M112143	0.55
365		IL1B	Interleukin 1 Beta	Protein Coding	48	GC02M112829	1.86
366		IL2	Interleukin 2	Protein Coding	45	GC04M122451	1.49
367		IL2RA	Interleukin 2 Receptor Subunit Alpha	Protein Coding	50	GC10M006010	1.82
368		IL2RB	Interleukin 2 Receptor Subunit Beta	Protein Coding	48	GC22M037125	2.07
369		IL3	Interleukin 3	Protein Coding	44	GC05P132060	1.08
370		IL4	Interleukin 4	Protein Coding	46	GC05P132673	0.45
371		IL5	Interleukin 5	Protein Coding	44	GC05M132541	0.45
372		IL6	Interleukin 6	Protein Coding	50	GC07P022765	3.47
373		IL9	Interleukin 9	Protein Coding	43	GC05M135891	1.08
374		INCENP	Inner Centromere Protein	Protein Coding	40	GC11P062142	0.18
375		INS	Insulin	Protein Coding	48	GC11M002159	2.83
376		INTS8	Integrator Complex Subunit 8	Protein Coding	36	GC08P094813	0.26
377		IQCJ	IQ Motif Containing J	Protein Coding	29	GC03P158963	0.18
378		IRAK1	Interleukin 1 Receptor Associated Kinase 1	Protein Coding	50	GC0XM154010	0.32
379		ITPR1	Inositol 1,4,5-Trisphosphate Receptor Type 1	Protein Coding	48	GC03P004486	1.67
380		JADE1	Jade Family PHD Finger 1	Protein Coding	35	GC04P128809	0.18
381		JAK1	Janus Kinase 1	Protein Coding	50	GC01M064833	0.58
382		JAK3	Janus Kinase 3	Protein Coding	51	GC19M017824	0.58
383		JUN	Jun Proto-Oncogene, AP-1 Transcription Factor Subunit	Protein Coding	49	GC01M058780	1.87
384		KCNE1	Potassium Voltage-Gated Channel Subfamily E Regulatory Subunit 1	Protein Coding	44	GC21M034446	0.26
385		KCNMA1	Potassium Calcium-Activated Channel Subfamily M Alpha 1	Protein Coding	49	GC10M076869	0.55
386		KCNN4	Potassium Calcium-Activated Channel Subfamily N Member 4	Protein Coding	48	GC19M043767	0.18
387		KDR	Kinase Insert Domain Receptor	Protein Coding	53	GC04M055078	1.08
388		KEAP1	Kelch Like ECH Associated Protein 1	Protein Coding	48	GC19M010486	0.45
389		KIT	KIT Proto-Oncogene, Receptor Tyrosine Kinase	Protein Coding	53	GC04P054657	1.08
390		KITLG	KIT Ligand	Protein Coding	44	GC12M088492	1.08
391		KLF10	Kruppel Like Factor 10	Protein Coding	42	GC08M102648	1.08
392		KLK3	Kallikrein Related Peptidase 3	Protein Coding	46	GC19P050854	1.92
393		KNG1	Kininogen 1	Protein Coding	44	GC03P186717	0.18
394		KRAS	KRAS Proto-Oncogene, GTPase	Protein Coding	51	GC12M025204	0.32
395		LACTB	Lactamase Beta	Protein Coding	36	GC15P073008	2.72
396		LCAT	Lecithin-Cholesterol Acyltransferase	Protein Coding	47	GC16M067939	2.51
397		LCT	Lactase	Protein Coding	43	GC02M135787	0.18
398		LDLR	Low Density Lipoprotein Receptor	Protein Coding	49	GC19P011061	1.78
399		LEFTY1	Left-Right Determination Factor 1	Protein Coding	41	GC01M225887	1.08
400		LEFTY2	Left-Right Determination Factor 2	Protein Coding	43	GC01M225937	1.08
401		LEP	Leptin	Protein Coding	47	GC07P128241	2.03
402		LGALS4	Galectin 4	Protein Coding	38	GC19M042441	0.41
403		LGSN	Lengsin, Lens Protein With Glutamine Synthetase Domain	Protein Coding	34	GC06M063275	0.18
404		LHB	Luteinizing Hormone Subunit Beta	Protein Coding	38	GC19M049015	1.08
405		LIPC	Lipase C, Hepatic Type	Protein Coding	44	GC15P058410	0.26
406		LIPE	Lipase E, Hormone Sensitive Type	Protein Coding	47	GC19M042401	0.66
407		LIPG	Lipase G, Endothelial Type	Protein Coding	43	GC18P049560	1.64
408		LPA	Lipoprotein(A)	Protein Coding	41	GC06M160531	0.26
409		LPCAT1	Lysophosphatidylcholine Acyltransferase 1	Protein Coding	36	GC05M001456	1.1
410		LPCAT2	Lysophosphatidylcholine Acyltransferase 2	Protein Coding	41	GC16P055510	1.28
411		LPCAT3	Lysophosphatidylcholine Acyltransferase 3	Protein Coding	36	GC12M006976	1.1
412		LPL	Lipoprotein Lipase	Protein Coding	49	GC08P019901	1.64
413		LRAT	Lecithin Retinol Acyltransferase	Protein Coding	44	GC04P154626	1.51
414		LTA4H	Leukotriene A4 Hydrolase	Protein Coding	46	GC12M096000	0.37
415		LTBP1	Latent Transforming Growth Factor Beta Binding Protein 1	Protein Coding	43	GC02P032915	1.08
416		LTBP2	Latent Transforming Growth Factor Beta Binding Protein 2	Protein Coding	43	GC14M074498	1.08
417		LTBP3	Latent Transforming Growth Factor Beta Binding Protein 3	Protein Coding	41	GC11M065538	1.08
418		LTBP4	Latent Transforming Growth Factor Beta Binding Protein 4	Protein Coding	40	GC19P040592	1.08
419		LY96	Lymphocyte Antigen 96	Protein Coding	42	GC08P073991	0.26
420		LYPLA1	Lysophospholipase 1	Protein Coding	40	GC08M054046	1.1
421		LYPLA2	Lysophospholipase 2	Protein Coding	39	GC01P023790	1.1
422		MAP1LC3B	Microtubule Associated Protein 1 Light Chain 3 Beta	Protein Coding	43	GC16P087384	1.75
423		MAP2K1	Mitogen-Activated Protein Kinase Kinase 1	Protein Coding	54	GC15P066386	0.32
424		MAP3K1	Mitogen-Activated Protein Kinase Kinase Kinase 1	Protein Coding	49	GC05P056815	0.32
425		MAP3K14	Mitogen-Activated Protein Kinase Kinase Kinase 14	Protein Coding	44	GC17M045263	0.26
426		MAPK1	Mitogen-Activated Protein Kinase 1	Protein Coding	51	GC22M021754	1.17
427		MAPK10	Mitogen-Activated Protein Kinase 10	Protein Coding	51	GC04M085990	0.63
428		MAPK14	Mitogen-Activated Protein Kinase 14	Protein Coding	51	GC06P047451	0.86
429		MAPK3	Mitogen-Activated Protein Kinase 3	Protein Coding	49	GC16M030117	0.73
430		MAPK8	Mitogen-Activated Protein Kinase 8	Protein Coding	50	GC10P048306	0.78
431		MAPT	Microtubule Associated Protein Tau	Protein Coding	50	GC17P045894	1.08
432		MAT2B	Methionine Adenosyltransferase 2B	Protein Coding	40	GC05P163523	0.18
433		MC2R	Melanocortin 2 Receptor	Protein Coding	47	GC18M017331	2.1
434		MCL1	MCL1 Apoptosis Regulator, BCL2 Family Member	Protein Coding	47	GC01M150707	0.48
435		MDK	Midkine	Protein Coding	43	GC11P046402	1.08
436		MET	MET Proto-Oncogene, Receptor Tyrosine Kinase	Protein Coding	54	GC07P116672	1.08
437		MFSD2A	Major Facilitator Superfamily Domain Containing 2A	Protein Coding	40	GC01P039955	5.64
438		MIP	Major Intrinsic Protein Of Lens Fiber	Protein Coding	41	GC12M056449	0.26
439		MLX	MAX Dimerization Protein MLX	Protein Coding	43	GC17P042567	1.12
440		MLXIPL	MLX Interacting Protein Like	Protein Coding	41	GC07M073593	1.12
441		MMP1	Matrix Metallopeptidase 1	Protein Coding	51	GC11M102810	0.82
442		MMP13	Matrix Metallopeptidase 13	Protein Coding	50	GC11M102942	0.73
443		MMP2	Matrix Metallopeptidase 2	Protein Coding	53	GC16P055390	0.26
444		MMP3	Matrix Metallopeptidase 3	Protein Coding	51	GC11M102835	0.32
445		MMP7	Matrix Metallopeptidase 7	Protein Coding	48	GC11M102425	0.48
446		MMP8	Matrix Metallopeptidase 8	Protein Coding	47	GC11M102617	0.71
447		MMP9	Matrix Metallopeptidase 9	Protein Coding	52	GC20P046008	0.8
448		MOGAT2	Monoacylglycerol O-Acyltransferase 2	Protein Coding	38	GC11P075717	1.1
449		MPO	Myeloperoxidase	Protein Coding	50	GC17M058269	0.55
450		MS4A1	Membrane Spanning 4-Domains A1	Protein Coding	46	GC11P060474	0.58
451		MTCH2	Mitochondrial Carrier 2	Protein Coding	41	GC11M047604	0.58
452		MTHFR	Methylenetetrahydrofolate Reductase	Protein Coding	47	GC01M011785	0.32
453		MTOR	Mechanistic Target Of Rapamycin Kinase	Protein Coding	54	GC01M011106	1.8
454		MYB	MYB Proto-Oncogene, Transcription Factor	Protein Coding	50	GC06P135180	0.18
455		MYC	MYC Proto-Oncogene, BHLH Transcription Factor	Protein Coding	51	GC08P127735	0.63
456		MYCN	MYCN Proto-Oncogene, BHLH Transcription Factor	Protein Coding	46	GC02P015949	0.41
457		MYD88	MYD88 Innate Immune Signal Transduction Adaptor	Protein Coding	50	GC03P038179	0.32
458		MYRF	Myelin Regulatory Factor	Protein Coding	34	GC11P061753	0.18
459		NAMPT	Nicotinamide Phosphoribosyltransferase	Protein Coding	48	GC07M106248	0.18
460		NFE2L2	Nuclear Factor, Erythroid 2 Like 2	Protein Coding	48	GC02M177227	1.96
461		NFIA	Nuclear Factor I A	Protein Coding	44	GC01P060865	0.18
462		NFKB1	Nuclear Factor Kappa B Subunit 1	Protein Coding	52	GC04P102501	2.2
463		NFKBIA	NFKB Inhibitor Alpha	Protein Coding	50	GC14M035401	1.96
464		NGF	Nerve Growth Factor	Protein Coding	50	GC01M115285	1.08
465		NGFR	Nerve Growth Factor Receptor	Protein Coding	45	GC17P049495	1.08
466		NLRP3	NLR Family Pyrin Domain Containing 3	Protein Coding	47	GC01P247415	1.38
467		NOS1	Nitric Oxide Synthase 1	Protein Coding	49	GC12M117208	0.32
468		NOS2	Nitric Oxide Synthase 2	Protein Coding	49	GC17M027756	1.78
469		NOS3	Nitric Oxide Synthase 3	Protein Coding	51	GC07P150990	0.58
470		NOX4	NADPH Oxidase 4	Protein Coding	42	GC11M089324	0.52
471		NPC1L1	NPC1 Like Intracellular Cholesterol Transporter 1	Protein Coding	44	GC07M044512	0.32
472		NPPA	Natriuretic Peptide A	Protein Coding	46	GC01M011846	0.48
473		NPTX1	Neuronal Pentraxin 1	Protein Coding	37	GC17M080466	0.18
474		NPTX2	Neuronal Pentraxin 2	Protein Coding	39	GC07P098620	0.18
475		NQO1	NAD(P)H Quinone Dehydrogenase 1	Protein Coding	49	GC16M069706	0.8
476		NR1H2	Nuclear Receptor Subfamily 1 Group H Member 2	Protein Coding	48	GC19P050329	4.4
477		NR1H3	Nuclear Receptor Subfamily 1 Group H Member 3	Protein Coding	47	GC11P047248	0.26
478		NR1I3	Nuclear Receptor Subfamily 1 Group I Member 3	Protein Coding	44	GC01M161229	3.25
479		NR4A1	Nuclear Receptor Subfamily 4 Group A Member 1	Protein Coding	46	GC12P052022	0.37
480		NR4A2	Nuclear Receptor Subfamily 4 Group A Member 2	Protein Coding	46	GC02M156324	0.45
481		NR5A1	Nuclear Receptor Subfamily 5 Group A Member 1	Protein Coding	50	GC09M124481	1.55
482		NRG1	Neuregulin 1	Protein Coding	46	GC08P031639	1.08
483		NRG2	Neuregulin 2	Protein Coding	40	GC05M139810	1.08
484		NRG3	Neuregulin 3	Protein Coding	41	GC10P083672	1.08
485		NRG4	Neuregulin 4	Protein Coding	39	GC15M075935	1.08
486		NRIP1	Nuclear Receptor Interacting Protein 1	Protein Coding	43	GC21M014961	0.32
487		NRP1	Neuropilin 1	Protein Coding	47	GC10M033177	1.08
488		NRP2	Neuropilin 2	Protein Coding	43	GC02P205681	1.08
489		NTF3	Neurotrophin 3	Protein Coding	43	GC12P005432	1.08
490		NTF4	Neurotrophin 4	Protein Coding	44	GC19M049073	1.6
491		NTRK1	Neurotrophic Receptor Tyrosine Kinase 1	Protein Coding	48	GC01P156786	1.08
492		NTRK2	Neurotrophic Receptor Tyrosine Kinase 2	Protein Coding	53	GC09P084668	1.08
493		NTRK3	Neurotrophic Receptor Tyrosine Kinase 3	Protein Coding	51	GC15M087859	1.08
494		NUDT6	Nudix Hydrolase 6	Protein Coding	37	GC04M122888	1.08
495		NXPH1	Neurexophilin 1	Protein Coding	37	GC07P008440	0.18
496		ODC1	Ornithine Decarboxylase 1	Protein Coding	47	GC02M010432	0.48
497		OGFR	Opioid Growth Factor Receptor	Protein Coding	37	GC20P062804	1.08
498		OGN	Osteoglycin	Protein Coding	39	GC09M092383	1.08
499		OLR1	Oxidized Low Density Lipoprotein Receptor 1	Protein Coding	44	GC12M013864	1.83
500		OXA1L	OXA1L Mitochondrial Inner Membrane Protein	Protein Coding	39	GC14P022766	0.41
501		OXT	Oxytocin/Neurophysin I Prepropeptide	Protein Coding	40	GC20P003068	0.78
502		OXTR	Oxytocin Receptor	Protein Coding	45	GC03M008767	1.92
503		P2RY12	Purinergic Receptor P2Y12	Protein Coding	48	GC03M151336	0.26
504		P4HB	Prolyl 4-Hydroxylase Subunit Beta	Protein Coding	49	GC17M081843	0.66
505		PARK7	Parkinsonism Associated Deglycase	Protein Coding	45	GC01P007983	0.82
506		PARP1	Poly(ADP-Ribose) Polymerase 1	Protein Coding	49	GC01M226360	0.58
507		PARP3	Poly(ADP-Ribose) Polymerase Family Member 3	Protein Coding	40	GC03P051951	0.26
508		PAX5	Paired Box 5	Protein Coding	46	GC09M036828	1.55
509		PBX1	PBX Homeobox 1	Protein Coding	49	GC01P164524	1.55
510		PCK1	Phosphoenolpyruvate Carboxykinase 1	Protein Coding	48	GC20P057561	0.37
511		PCNA	Proliferating Cell Nuclear Antigen	Protein Coding	51	GC20M005114	0.68
512		PCTP	Phosphatidylcholine Transfer Protein	Protein Coding	40	GC17P055750	1.1
513		PCYT1A	Phosphate Cytidylyltransferase 1, Choline, Alpha	Protein Coding	46	GC03M196214	1.1
514		PCYT1B	Phosphate Cytidylyltransferase 1, Choline, Beta	Protein Coding	41	GC0XM024576	1.1
515		PDGFA	Platelet Derived Growth Factor Subunit A	Protein Coding	44	GC07M000497	1.08
516		PDGFB	Platelet Derived Growth Factor Subunit B	Protein Coding	50	GC22M045657	1.57
517		PDGFC	Platelet Derived Growth Factor C	Protein Coding	43	GC04M156760	1.08
518		PDGFD	Platelet Derived Growth Factor D	Protein Coding	44	GC11M103907	1.08
519		PDGFRA	Platelet Derived Growth Factor Receptor Alpha	Protein Coding	55	GC04P054229	1.08
520		PDGFRB	Platelet Derived Growth Factor Receptor Beta	Protein Coding	55	GC05M150113	1.08
521		PDIA2	Protein Disulfide Isomerase Family A Member 2	Protein Coding	38	GC16P001384	0.52
522		PDP1	Pyruvate Dehyrogenase Phosphatase Catalytic Subunit 1	Protein Coding	45	GC08P093857	0.18
523		PDPK1	3-Phosphoinositide Dependent Protein Kinase 1	Protein Coding	48	GC16P002537	1.08
524		PDXDC1	Pyridoxal Dependent Decarboxylase Domain Containing 1	Protein Coding	37	GC16P014974	0.18
525		PEBP1	Phosphatidylethanolamine Binding Protein 1	Protein Coding	44	GC12P118135	1.67
526		PEBP4	Phosphatidylethanolamine Binding Protein 4	Protein Coding	37	GC08M022713	1.1
527		PEMT	Phosphatidylethanolamine N-Methyltransferase	Protein Coding	41	GC17M017506	1.85
528		PENK	Proenkephalin	Protein Coding	38	GC08M056436	1.08
529		PEX16	Peroxisomal Biogenesis Factor 16	Protein Coding	38	GC11M061098	9.36
530		PEX2	Peroxisomal Biogenesis Factor 2	Protein Coding	43	GC08M076980	0.26
531		PEX26	Peroxisomal Biogenesis Factor 26	Protein Coding	41	GC22P018079	0.18
532		PGD	Phosphogluconate Dehydrogenase	Protein Coding	47	GC01P010398	0.45
533		PGF	Placental Growth Factor	Protein Coding	43	GC14M074941	1.45
534		PGR	Progesterone Receptor	Protein Coding	50	GC11M100943	0.18
535		PIK3CG	Phosphatidylinositol-4,5-Bisphosphate 3-Kinase Catalytic Subunit Gamma	Protein Coding	48	GC07P106865	0.66
536		PIK3R1	Phosphoinositide-3-Kinase Regulatory Subunit 1	Protein Coding	51	GC05P068215	1.08
537		PIK3R2	Phosphoinositide-3-Kinase Regulatory Subunit 2	Protein Coding	49	GC19P018153	1.08
538		PIK3R3	Phosphoinositide-3-Kinase Regulatory Subunit 3	Protein Coding	43	GC01M046041	1.08
539		PIK3R4	Phosphoinositide-3-Kinase Regulatory Subunit 4	Protein Coding	47	GC03M130678	1.08
540		PIK3R5	Phosphoinositide-3-Kinase Regulatory Subunit 5	Protein Coding	45	GC17M008878	1.08
541		PITPNA	Phosphatidylinositol Transfer Protein Alpha	Protein Coding	40	GC17M001525	1.1
542		PITPNB	Phosphatidylinositol Transfer Protein Beta	Protein Coding	40	GC22M027851	1.1
543		PITPNM1	Phosphatidylinositol Transfer Protein Membrane Associated 1	Protein Coding	38	GC11M067502	1.1
544		PITPNM2	Phosphatidylinositol Transfer Protein Membrane Associated 2	Protein Coding	35	GC12M122983	1.1
545		PITPNM3	PITPNM Family Member 3	Protein Coding	39	GC17M006451	1.1
546		PLA2G10	Phospholipase A2 Group X	Protein Coding	44	GC16M014672	2.18
547		PLA2G12A	Phospholipase A2 Group XIIA	Protein Coding	43	GC04M109712	2.18
548		PLA2G12B	Phospholipase A2 Group XIIB	Protein Coding	37	GC10M072934	2.18
549		PLA2G15	Phospholipase A2 Group XV	Protein Coding	37	GC16P068245	1.1
550		PLA2G1B	Phospholipase A2 Group IB	Protein Coding	46	GC12M120322	2.18
551		PLA2G2A	Phospholipase A2 Group IIA	Protein Coding	45	GC01M019975	3.59
552		PLA2G2C	Phospholipase A2 Group IIC	Protein Coding	29	GC01M020161	1.1
553		PLA2G2D	Phospholipase A2 Group IID	Protein Coding	42	GC01M020111	2.18
554		PLA2G2E	Phospholipase A2 Group IIE	Protein Coding	39	GC01M019920	2.18
555		PLA2G2F	Phospholipase A2 Group IIF	Protein Coding	35	GC01P020139	2.18
556		PLA2G3	Phospholipase A2 Group III	Protein Coding	38	GC22M031135	2.18
557		PLA2G4A	Phospholipase A2 Group IVA	Protein Coding	49	GC01P186798	3.22
558		PLA2G4B	Phospholipase A2 Group IVB	Protein Coding	38	GC15P041837	1.1
559		PLA2G4C	Phospholipase A2 Group IVC	Protein Coding	43	GC19M048047	2.18
560		PLA2G4D	Phospholipase A2 Group IVD	Protein Coding	37	GC15M042067	1.1
561		PLA2G4E	Phospholipase A2 Group IVE	Protein Coding	38	GC15M041981	1.1
562		PLA2G4F	Phospholipase A2 Group IVF	Protein Coding	39	GC15M042139	1.1
563		PLA2G5	Phospholipase A2 Group V	Protein Coding	44	GC01P020028	2.18
564		PLA2G6	Phospholipase A2 Group VI	Protein Coding	47	GC22M046185	3.74
565		PLA2G7	Phospholipase A2 Group VII	Protein Coding	50	GC06M046704	1.34
566		PLAT	Plasminogen Activator, Tissue Type	Protein Coding	49	GC08M042174	0.48
567		PLB1	Phospholipase B1	Protein Coding	36	GC02P028460	1.1
568		PLCD3	Phospholipase C Delta 3	Protein Coding	41	GC17M045108	1.1
569		PLD1	Phospholipase D1	Protein Coding	48	GC03M171600	1.73
570		PLD2	Phospholipase D2	Protein Coding	47	GC17P004808	1.64
571		PLD3	Phospholipase D Family Member 3	Protein Coding	41	GC19P040348	1.1
572		PLD4	Phospholipase D Family Member 4	Protein Coding	39	GC14P104924	1.1
573		PLD6	Phospholipase D Family Member 6	Protein Coding	33	GC17M017201	1.1
574		PLIN1	Perilipin 1	Protein Coding	44	GC15M089664	0.66
575		PLIN2	Perilipin 2	Protein Coding	43	GC09M019115	0.32
576		PLPP3	Phospholipid Phosphatase 3	Protein Coding	35	GC01M056495	1.08
577		PLSCR1	Phospholipid Scramblase 1	Protein Coding	43	GC03M146515	1.1
578		PLSCR2	Phospholipid Scramblase 2	Protein Coding	33	GC03M146392	1.1
579		PLSCR3	Phospholipid Scramblase 3	Protein Coding	37	GC17M007389	1.1
580		PLSCR4	Phospholipid Scramblase 4	Protein Coding	37	GC03M146192	1.1
581		PLSCR5	Phospholipid Scramblase Family Member 5	Protein Coding	29	GC03M146576	1.1
582		PLTP	Phospholipid Transfer Protein	Protein Coding	43	GC20M045898	1.1
583		PNPLA3	Patatin Like Phospholipase Domain Containing 3	Protein Coding	41	GC22P043923	0.37
584		PNPLA6	Patatin Like Phospholipase Domain Containing 6	Protein Coding	44	GC19P007534	1.1
585		POLR2L	RNA Polymerase II, I And III Subunit L	Protein Coding	41	GC11M000829	0.58
586		POMC	Proopiomelanocortin	Protein Coding	48	GC02M025160	2.55
587		PON1	Paraoxonase 1	Protein Coding	45	GC07M095297	0.32
588		PPA1	Inorganic Pyrophosphatase 1	Protein Coding	40	GC10M070202	0.58
589		PPARA	Peroxisome Proliferator Activated Receptor Alpha	Protein Coding	45	GC22P046150	3.22
590		PPARD	Peroxisome Proliferator Activated Receptor Delta	Protein Coding	47	GC06P047433	2.28
591		PPARG	Peroxisome Proliferator Activated Receptor Gamma	Protein Coding	52	GC03P012287	5.94
592		PPBP	Pro-Platelet Basic Protein	Protein Coding	43	GC04M073986	1.34
593		PPIG	Peptidylprolyl Isomerase G	Protein Coding	41	GC02P169584	0.37
594		PRC1	Protein Regulator Of Cytokinesis 1	Protein Coding	39	GC15M090966	0.41
595		PRDX5	Peroxiredoxin 5	Protein Coding	46	GC11P064317	0.95
596		PRKAA1	Protein Kinase AMP-Activated Catalytic Subunit Alpha 1	Protein Coding	47	GC05M040759	0.41
597		PRKAB1	Protein Kinase AMP-Activated Non-Catalytic Subunit Beta 1	Protein Coding	47	GC12P119632	0.26
598		PRKACA	Protein Kinase CAMP-Activated Catalytic Subunit Alpha	Protein Coding	51	GC19M014092	0.68
599		PRKCA	Protein Kinase C Alpha	Protein Coding	50	GC17P066302	0.37
600		PRKCB	Protein Kinase C Beta	Protein Coding	47	GC16P023892	0.37
601		PRKCD	Protein Kinase C Delta	Protein Coding	53	GC03P053156	0.45
602		PRKCE	Protein Kinase C Epsilon	Protein Coding	50	GC02P045651	0.75
603		PRKCG	Protein Kinase C Gamma	Protein Coding	51	GC19P053879	0.58
604		PRL	Prolactin	Protein Coding	44	GC06M022230	2.66
605		PROK1	Prokineticin 1	Protein Coding	36	GC01P110451	1.08
606		PRSS8	Serine Protease 8	Protein Coding	43	GC16M031132	0.26
607		PSIP1	PC4 And SFRS1 Interacting Protein 1	Protein Coding	39	GC09M015456	1.08
608		PTDSS1	Phosphatidylserine Synthase 1	Protein Coding	44	GC08P096261	1.1
609		PTDSS2	Phosphatidylserine Synthase 2	Protein Coding	37	GC11P000440	4.85
610		PTEN	Phosphatase And Tensin Homolog	Protein Coding	52	GC10P087863	0.55
611		PTGES2	Prostaglandin E Synthase 2	Protein Coding	43	GC09M128120	0.41
612		PTGS1	Prostaglandin-Endoperoxide Synthase 1	Protein Coding	46	GC09P122370	2.02
613		PTGS2	Prostaglandin-Endoperoxide Synthase 2	Protein Coding	48	GC01M186640	8.36
614		PTH	Parathyroid Hormone	Protein Coding	47	GC11M013492	1.55
615		PTH1R	Parathyroid Hormone 1 Receptor	Protein Coding	50	GC03P046877	0.41
616		PTN	Pleiotrophin	Protein Coding	43	GC07M137227	1.08
617		PTPA	Protein Phosphatase 2 Phosphatase Activator	Protein Coding	35	GC09P129111	0.63
618		RAB3IL1	RAB3A Interacting Protein Like 1	Protein Coding	37	GC11M061897	0.18
619		RAC1	Rac Family Small GTPase 1	Protein Coding	49	GC07P006380	0.52
620		RAC2	Rac Family Small GTPase 2	Protein Coding	51	GC22M037227	0.32
621		RARA	Retinoic Acid Receptor Alpha	Protein Coding	50	GC17P040309	0.32
622		RASGRP1	RAS Guanyl Releasing Protein 1	Protein Coding	46	GC15M038488	0.37
623		RBP3	Retinol Binding Protein 3	Protein Coding	40	GC10P047348	1.92
624		RBP4	Retinol Binding Protein 4	Protein Coding	44	GC10M093591	1.55
625		RHO	Rhodopsin	Protein Coding	47	GC03P130619	2.23
626		RHOA	Ras Homolog Family Member A	Protein Coding	46	GC03M049359	0.32
627		RNF146	Ring Finger Protein 146	Protein Coding	37	GC06P127266	0.26
628		RUNX1	RUNX Family Transcription Factor 1	Protein Coding	48	GC21M034787	0.18
629		RXRA	Retinoid X Receptor Alpha	Protein Coding	49	GC09P134317	2.18
630		RXRB	Retinoid X Receptor Beta	Protein Coding	47	GC06M033193	2.99
631		RXRG	Retinoid X Receptor Gamma	Protein Coding	41	GC01M165401	1.55
632		S100A12	S100 Calcium Binding Protein A12	Protein Coding	39	GC01M153373	0.26
633		S100A8	S100 Calcium Binding Protein A8	Protein Coding	42	GC01M153391	0.26
634		S100A9	S100 Calcium Binding Protein A9	Protein Coding	43	GC01P153357	0.26
635		SAA1	Serum Amyloid A1	Protein Coding	42	GC11P018267	0.95
636		SAA4	Serum Amyloid A4, Constitutive	Protein Coding	39	GC11M018234	0.66
637		SCARB1	Scavenger Receptor Class B Member 1	Protein Coding	45	GC12M124776	0.52
638		SCD	Stearoyl-CoA Desaturase	Protein Coding	48	GC10P100347	2.3
639		SCGB1A1	Secretoglobin Family 1A Member 1	Protein Coding	40	GC11P062405	1.1
640		SCP2	Sterol Carrier Protein 2	Protein Coding	47	GC01P052927	0.37
641		SDC1	Syndecan 1	Protein Coding	43	GC02M020200	0.75
642		SELE	Selectin E	Protein Coding	44	GC01M169722	0.9
643		SELP	Selectin P	Protein Coding	45	GC01M169558	1.8
644		SEMA3A	Semaphorin 3A	Protein Coding	45	GC07M083955	1.08
645		SEMA4B	Semaphorin 4B	Protein Coding	39	GC15P090160	1.08
646		SEMA4G	Semaphorin 4G	Protein Coding	39	GC10P100969	1.08
647		SEMA5A	Semaphorin 5A	Protein Coding	41	GC05M009036	1.08
648		SEPHS1	Selenophosphate Synthetase 1	Protein Coding	42	GC10M013317	0.41
649		SERPINA6	Serpin Family A Member 6	Protein Coding	43	GC14M094341	1.92
650		SERPINA7	Serpin Family A Member 7	Protein Coding	39	GC0XM106032	0.37
651		SERPINC1	Serpin Family C Member 1	Protein Coding	48	GC01M174153	0.26
652		SERPINE1	Serpin Family E Member 1	Protein Coding	50	GC07P101127	0.55
653		SERPINF1	Serpin Family F Member 1	Protein Coding	44	GC17P001761	1.6
654		SERPINF2	Serpin Family F Member 2	Protein Coding	44	GC17P001742	0.26
655		SGMS1	Sphingomyelin Synthase 1	Protein Coding	40	GC10M050305	1.1
656		SGMS2	Sphingomyelin Synthase 2	Protein Coding	37	GC04P107824	1.1
657		SHBG	Sex Hormone Binding Globulin	Protein Coding	40	GC17P007613	2.68
658		SIGMAR1	Sigma Non-Opioid Intracellular Receptor 1	Protein Coding	46	GC09M034634	1.55
659		SIRT1	Sirtuin 1	Protein Coding	49	GC10P067884	0.58
660		SLC10A2	Solute Carrier Family 10 Member 2	Protein Coding	43	GC13M103043	0.18
661		SLC10A6	Solute Carrier Family 10 Member 6	Protein Coding	34	GC04M086823	1.55
662		SLC17A5	Solute Carrier Family 17 Member 5	Protein Coding	44	GC06M073593	0.37
663		SLC1A1	Solute Carrier Family 1 Member 1	Protein Coding	47	GC09P004490	0.63
664		SLC1A2	Solute Carrier Family 1 Member 2	Protein Coding	48	GC11M035272	0.63
665		SLC1A3	Solute Carrier Family 1 Member 3	Protein Coding	50	GC05P036606	0.63
666		SLC22A6	Solute Carrier Family 22 Member 6	Protein Coding	44	GC11M063458	1.55
667		SLC22A8	Solute Carrier Family 22 Member 8	Protein Coding	41	GC11M063463	1.55
668		SLC23A1	Solute Carrier Family 23 Member 1	Protein Coding	43	GC05M139377	0.45
669		SLC23A2	Solute Carrier Family 23 Member 2	Protein Coding	42	GC20M004852	0.71
670		SLC27A1	Solute Carrier Family 27 Member 1	Protein Coding	41	GC19P023305	2.62
671		SLC27A4	Solute Carrier Family 27 Member 4	Protein Coding	45	GC09P128340	0.45
672		SLC27A6	Solute Carrier Family 27 Member 6	Protein Coding	42	GC05P128538	0.55
673		SLC2A1	Solute Carrier Family 2 Member 1	Protein Coding	52	GC01M042925	1.3
674		SLC2A12	Solute Carrier Family 2 Member 12	Protein Coding	40	GC06M133987	1.6
675		SLC2A2	Solute Carrier Family 2 Member 2	Protein Coding	48	GC03M170996	1.67
676		SLC2A3	Solute Carrier Family 2 Member 3	Protein Coding	48	GC12M007919	1.2
677		SLC30A3	Solute Carrier Family 30 Member 3	Protein Coding	39	GC02M027254	1.64
678		SLC4A4	Solute Carrier Family 4 Member 4	Protein Coding	46	GC04P071063	21.44
679		SLC4A8	Solute Carrier Family 4 Member 8	Protein Coding	39	GC12P051391	21.44
680		SLC5A1	Solute Carrier Family 5 Member 1	Protein Coding	49	GC22P032043	0.26
681		SLC5A6	Solute Carrier Family 5 Member 6	Protein Coding	44	GC02M027201	0.18
682		SLC8A1	Solute Carrier Family 8 Member A1	Protein Coding	44	GC02M040078	0.18
683		SLCO1A2	Solute Carrier Organic Anion Transporter Family Member 1A2	Protein Coding	39	GC12M021264	1.55
684		SLCO1B1	Solute Carrier Organic Anion Transporter Family Member 1B1	Protein Coding	48	GC12P021132	1.55
685		SLCO1B3	Solute Carrier Organic Anion Transporter Family Member 1B3	Protein Coding	44	GC12P020810	1.55
686		SLCO2B1	Solute Carrier Organic Anion Transporter Family Member 2B1	Protein Coding	44	GC11P075835	1.55
687		SMAP1	Small ArfGAP 1	Protein Coding	36	GC06P070667	0.18
688		SMPD1	Sphingomyelin Phosphodiesterase 1	Protein Coding	47	GC11P006390	0.48
689		SMPD2	Sphingomyelin Phosphodiesterase 2	Protein Coding	40	GC06P109440	0.48
690		SNAP25	Synaptosome Associated Protein 25	Protein Coding	49	GC20P010218	0.32
691		SNCA	Synuclein Alpha	Protein Coding	50	GC04M089724	3.78
692		SOAT1	Sterol O-Acyltransferase 1	Protein Coding	44	GC01P179262	0.61
693		SOAT2	Sterol O-Acyltransferase 2	Protein Coding	44	GC12P053103	0.52
694		SOCS3	Suppressor Of Cytokine Signaling 3	Protein Coding	44	GC17M078356	0.61
695		SOD1	Superoxide Dismutase 1	Protein Coding	51	GC21P031659	1.16
696		SOD2	Superoxide Dismutase 2	Protein Coding	51	GC06M159669	0.52
697		SORL1	Sortilin Related Receptor 1	Protein Coding	43	GC11P121452	1.85
698		SPON1	Spondin 1	Protein Coding	36	GC11P013940	1.08
699		SPRR2F	Small Proline Rich Protein 2F	Protein Coding	28	GC01M153114	21.44
700		SQSTM1	Sequestosome 1	Protein Coding	48	GC05P179806	0.68
701		SRC	SRC Proto-Oncogene, Non-Receptor Tyrosine Kinase	Protein Coding	51	GC20P037344	0.55
702		SRD5A1	Steroid 5 Alpha-Reductase 1	Protein Coding	44	GC05P006633	1.73
703		SREBF1	Sterol Regulatory Element Binding Transcription Factor 1	Protein Coding	44	GC17M017810	3.69
704		SREBF2	Sterol Regulatory Element Binding Transcription Factor 2	Protein Coding	43	GC22P041833	0.55
705		STAT3	Signal Transducer And Activator Of Transcription 3	Protein Coding	52	GC17M042313	0.75
706		STAT5A	Signal Transducer And Activator Of Transcription 5A	Protein Coding	45	GC17P042287	0.58
707		STAT5B	Signal Transducer And Activator Of Transcription 5B	Protein Coding	49	GC17M042199	0.41
708		STAT6	Signal Transducer And Activator Of Transcription 6	Protein Coding	50	GC12M057095	0.48
709		STIM2	Stromal Interaction Molecule 2	Protein Coding	39	GC04P026859	0.18
710		STOM	Stomatin	Protein Coding	39	GC09M121338	0.32
711		STS	Steroid Sulfatase	Protein Coding	44	GC0XP007146	1.92
712		STX3	Syntaxin 3	Protein Coding	42	GC11P059713	1.64
713		SULT1A3	Sulfotransferase Family 1A Member 3	Protein Coding	38	GC16P030199	1.55
714		SULT2A1	Sulfotransferase Family 2A Member 1	Protein Coding	44	GC19M047870	1.87
715		SULT2B1	Sulfotransferase Family 2B Member 1	Protein Coding	45	GC19P048552	1.55
716		SYCP2L	Synaptonemal Complex Protein 2 Like	Protein Coding	32	GC06P010887	0.18
717		SYP	Synaptophysin	Protein Coding	43	GC0XM049187	1.44
718		TALDO1	Transaldolase 1	Protein Coding	47	GC11P000749	0.45
719		TAX1BP1	Tax1 Binding Protein 1	Protein Coding	40	GC07P027739	0.32
720		TBRG1	Transforming Growth Factor Beta Regulator 1	Protein Coding	33	GC11P124622	1.08
721		TBXA2R	Thromboxane A2 Receptor	Protein Coding	48	GC19M003594	0.48
722		TDGF1	Teratocarcinoma-Derived Growth Factor 1	Protein Coding	41	GC03P046576	1.08
723		TERT	Telomerase Reverse Transcriptase	Protein Coding	51	GC05M001253	0.18
724		TF	Transferrin	Protein Coding	49	GC03P133666	0.48
725		TFRC	Transferrin Receptor	Protein Coding	48	GC03M196027	0.86
726		TGFA	Transforming Growth Factor Alpha	Protein Coding	46	GC02M070447	1.53
727		TGFB1	Transforming Growth Factor Beta 1	Protein Coding	52	GC19M041301	1.49
728		TGFB2	Transforming Growth Factor Beta 2	Protein Coding	50	GC01P218345	3.08
729		TGFB3	Transforming Growth Factor Beta 3	Protein Coding	47	GC14M075958	1.08
730		TGFBR1	Transforming Growth Factor Beta Receptor 1	Protein Coding	52	GC09P099104	1.08
731		TGFBR3	Transforming Growth Factor Beta Receptor 3	Protein Coding	45	GC01M091680	1.08
732		THBD	Thrombomodulin	Protein Coding	44	GC20M023026	0.45
733		THBS1	Thrombospondin 1	Protein Coding	44	GC15P039581	0.32
734		THPO	Thrombopoietin	Protein Coding	42	GC03M184371	1.08
735		TIMP1	TIMP Metallopeptidase Inhibitor 1	Protein Coding	45	GC0XP047583	1.82
736		TIMP2	TIMP Metallopeptidase Inhibitor 2	Protein Coding	44	GC17M078852	1.34
737		TIMP3	TIMP Metallopeptidase Inhibitor 3	Protein Coding	45	GC22P032800	1.08
738		TIMP4	TIMP Metallopeptidase Inhibitor 4	Protein Coding	40	GC03M012153	1.08
739		TJP1	Tight Junction Protein 1	Protein Coding	43	GC15M029699	1.53
740		TKFC	Triokinase And FMN Cyclase	Protein Coding	37	GC11P061334	9.13
741		TLR1	Toll Like Receptor 1	Protein Coding	47	GC04M038797	0.32
742		TLR2	Toll Like Receptor 2	Protein Coding	51	GC04P153684	2.23
743		TLR4	Toll Like Receptor 4	Protein Coding	51	GC09P117704	2.41
744		TLR6	Toll Like Receptor 6	Protein Coding	44	GC04M038828	0.32
745		TM6SF2	Transmembrane 6 Superfamily Member 2	Protein Coding	29	GC19M019264	0.37
746		TMEM258	Transmembrane Protein 258	Protein Coding	31	GC11M061768	0.18
747		TNF	Tumor Necrosis Factor	Protein Coding	51	GC06P047305	2.65
748		TNFRSF10B	TNF Receptor Superfamily Member 10b	Protein Coding	50	GC08M023020	0.37
749		TNFRSF11A	TNF Receptor Superfamily Member 11a	Protein Coding	45	GC18P062325	0.55
750		TNFRSF11B	TNF Receptor Superfamily Member 11b	Protein Coding	47	GC08M118923	0.66
751		TNFRSF1A	TNF Receptor Superfamily Member 1A	Protein Coding	49	GC12M006328	1.55
752		TNFSF11	TNF Superfamily Member 11	Protein Coding	47	GC13P042562	0.66
753		TNXB	Tenascin XB	Protein Coding	43	GC06M032635	0.18
754		TOP1	DNA Topoisomerase I	Protein Coding	48	GC20P041028	0.32
755		TOP2B	DNA Topoisomerase II Beta	Protein Coding	45	GC03M025598	0.32
756		TP53	Tumor Protein P53	Protein Coding	54	GC17M007661	2.8
757		TPT1	Tumor Protein, Translationally-Controlled 1	Protein Coding	46	GC13M045333	0.63
758		TRAF6	TNF Receptor Associated Factor 6	Protein Coding	47	GC11M036467	0.32
759		TSHZ3	Teashirt Zinc Finger Homeobox 3	Protein Coding	37	GC19M031150	0.18
760		TTR	Transthyretin	Protein Coding	49	GC18P031557	0.32
761		TXN	Thioredoxin	Protein Coding	45	GC09M110243	0.84
762		TXNRD1	Thioredoxin Reductase 1	Protein Coding	47	GC12P104215	0.26
763		TYMP	Thymidine Phosphorylase	Protein Coding	46	GC22M050525	1.27
764		UCN	Urocortin	Protein Coding	37	GC02M027308	1.55
765		UCP1	Uncoupling Protein 1	Protein Coding	44	GC04M140559	0.26
766		UCP2	Uncoupling Protein 2	Protein Coding	45	GC11M073974	0.68
767		UGT1A1	UDP Glucuronosyltransferase Family 1 Member A1	Protein Coding	48	GC02P233760	0.55
768		UGT1A9	UDP Glucuronosyltransferase Family 1 Member A9	Protein Coding	43	GC02P233671	0.75
769		UGT2B7	UDP Glucuronosyltransferase Family 2 Member B7	Protein Coding	44	GC04P069051	0.75
770		UMPS	Uridine Monophosphate Synthetase	Protein Coding	45	GC03P124730	21.44
771		UTS2	Urotensin 2	Protein Coding	41	GC01M007843	1.08
772		VAMP1	Vesicle Associated Membrane Protein 1	Protein Coding	44	GC12M006462	1.7
773		VCAM1	Vascular Cell Adhesion Molecule 1	Protein Coding	45	GC01P100719	2.6
774		VDR	Vitamin D Receptor	Protein Coding	51	GC12M047841	0.32
775		VEGFA	Vascular Endothelial Growth Factor A	Protein Coding	48	GC06P043770	0.58
776		VEGFB	Vascular Endothelial Growth Factor B	Protein Coding	44	GC11P064234	1.08
777		VEGFC	Vascular Endothelial Growth Factor C	Protein Coding	47	GC04M176683	1.08
778		VEGFD	Vascular Endothelial Growth Factor D	Protein Coding	34	GC0XM015345	1.08
779		VWF	Von Willebrand Factor	Protein Coding	48	GC12M005917	0.26
780		XDH	Xanthine Dehydrogenase	Protein Coding	47	GC02M031294	22.25
781		XIAP	X-Linked Inhibitor Of Apoptosis	Protein Coding	49	GC0XP123859	0.37
782		YWHAB	Tyrosine 3-Monooxygenase/Tryptophan 5-Monooxygenase Activation Protein Beta	Protein Coding	48	GC20P044885	1.08
783		YWHAE	Tyrosine 3-Monooxygenase/Tryptophan 5-Monooxygenase Activation Protein Epsilon	Protein Coding	50	GC17M001346	1.08
784		YWHAG	Tyrosine 3-Monooxygenase/Tryptophan 5-Monooxygenase Activation Protein Gamma	Protein Coding	49	GC07M076327	1.08
785		YWHAH	Tyrosine 3-Monooxygenase/Tryptophan 5-Monooxygenase Activation Protein Eta	Protein Coding	47	GC22P031944	1.08
786		YWHAQ	Tyrosine 3-Monooxygenase/Tryptophan 5-Monooxygenase Activation Protein Theta	Protein Coding	47	GC02M009583	1.08
787		YWHAZ	Tyrosine 3-Monooxygenase/Tryptophan 5-Monooxygenase Activation Protein Zeta	Protein Coding	48	GC08M100917	1.08
788		ZNF536	Zinc Finger Protein 536	Protein Coding	36	GC19P030228	0.18
1		AADAT	Aminoadipate Aminotransferase	Protein Coding	40	GC04M170060	0.86
2		AASS	Aminoadipate-Semialdehyde Synthase	Protein Coding	44	GC07M122073	0.86
3		ABAT	4-Aminobutyrate Aminotransferase	Protein Coding	45	GC16P008674	1.21
4		ABCA1	ATP Binding Cassette Subfamily A Member 1	Protein Coding	48	GC09M104781	0.98
5		ABCB1	ATP Binding Cassette Subfamily B Member 1	Protein Coding	51	GC07M087504	3.16
6		ABCC2	ATP Binding Cassette Subfamily C Member 2	Protein Coding	47	GC10P099782	0.86
7		ABCC8	ATP Binding Cassette Subfamily C Member 8	Protein Coding	45	GC11M017392	0.86
8		ABCD1	ATP Binding Cassette Subfamily D Member 1	Protein Coding	45	GC0XP153724	0.86
9		ABCG1	ATP Binding Cassette Subfamily G Member 1	Protein Coding	43	GC21P042199	0.59
10		ABCG2	ATP Binding Cassette Subfamily G Member 2 (Junior Blood Group)	Protein Coding	50	GC04M088090	1.65
11		ABCG5	ATP Binding Cassette Subfamily G Member 5	Protein Coding	44	GC02M043806	0.39
12		ABCG8	ATP Binding Cassette Subfamily G Member 8	Protein Coding	42	GC02P043828	0.39
13		ACE	Angiotensin I Converting Enzyme	Protein Coding	49	GC17P063477	1.05
14		ACHE	Acetylcholinesterase (Cartwright Blood Group)	Protein Coding	45	GC07M100889	1.05
15		ACOT1	Acyl-CoA Thioesterase 1	Protein Coding	36	GC14P073493	1.21
16		ACOT2	Acyl-CoA Thioesterase 2	Protein Coding	37	GC14P073567	1.21
17		ACOT4	Acyl-CoA Thioesterase 4	Protein Coding	37	GC14P073592	1.21
18		ACOT7	Acyl-CoA Thioesterase 7	Protein Coding	41	GC01M006265	1.21
19		ACOT8	Acyl-CoA Thioesterase 8	Protein Coding	38	GC20M045841	1.21
20		ACOX1	Acyl-CoA Oxidase 1	Protein Coding	45	GC17M075941	1.21
21		ACP1	Acid Phosphatase 1	Protein Coding	44	GC02P000254	0.86
22		ACSL1	Acyl-CoA Synthetase Long Chain Family Member 1	Protein Coding	44	GC04M184755	0.56
23		ACSL3	Acyl-CoA Synthetase Long Chain Family Member 3	Protein Coding	40	GC02P222860	1.7
24		ACSL4	Acyl-CoA Synthetase Long Chain Family Member 4	Protein Coding	44	GC0XM109624	2.02
25		ACVR1	Activin A Receptor Type 1	Protein Coding	51	GC02M157736	0.86
26		ADA	Adenosine Deaminase	Protein Coding	51	GC20M044620	1.21
27		ADAM10	ADAM Metallopeptidase Domain 10	Protein Coding	52	GC15M058588	0.86
28		ADAMTS3	ADAM Metallopeptidase With Thrombospondin Type 1 Motif 3	Protein Coding	41	GC04M072280	0.28
29		ADAMTS4	ADAM Metallopeptidase With Thrombospondin Type 1 Motif 4	Protein Coding	42	GC01M161184	0.28
30		ADAMTS5	ADAM Metallopeptidase With Thrombospondin Type 1 Motif 5	Protein Coding	42	GC21M026918	0.28
31		ADAMTSL1	ADAMTS Like 1	Protein Coding	41	GC09P017906	0.2
32		ADCY10	Adenylate Cyclase 10	Protein Coding	45	GC01M167809	0.56
33		ADCYAP1	Adenylate Cyclase Activating Polypeptide 1	Protein Coding	41	GC18P000895	0.86
34		ADGRL3	Adhesion G Protein-Coupled Receptor L3	Protein Coding	33	GC04P061201	0.86
35		ADIPOQ	Adiponectin, C1Q And Collagen Domain Containing	Protein Coding	45	GC03P186842	2.37
36		ADK	Adenosine Kinase	Protein Coding	50	GC10P074152	0.86
37		ADM	Adrenomedullin	Protein Coding	44	GC11P010304	0.86
38		ADORA1	Adenosine A1 Receptor	Protein Coding	47	GC01P203090	1.7
39		ADORA2A	Adenosine A2a Receptor	Protein Coding	45	GC22P024417	0.86
40		ADORA2B	Adenosine A2b Receptor	Protein Coding	47	GC17P015927	0.86
41		ADORA3	Adenosine A3 Receptor	Protein Coding	45	GC01M111499	0.86
42		ADPRH	ADP-Ribosylarginine Hydrolase	Protein Coding	37	GC03P119579	1.21
43		ADSL	Adenylosuccinate Lyase	Protein Coding	47	GC22P040346	1.21
44		AGPAT3	1-Acylglycerol-3-Phosphate O-Acyltransferase 3	Protein Coding	39	GC21P043865	0.39
45		AGRN	Agrin	Protein Coding	44	GC01P001020	0.86
46		AGTR1	Angiotensin II Receptor Type 1	Protein Coding	51	GC03P148697	1.4
47		AGTR2	Angiotensin II Receptor Type 2	Protein Coding	43	GC0XP116170	0.86
48		AGXT	Alanine--Glyoxylate And Serine--Pyruvate Aminotransferase	Protein Coding	45	GC02P240868	0.86
49		AGXT2	Alanine--Glyoxylate Aminotransferase 2	Protein Coding	40	GC05M034998	0.86
50		AHR	Aryl Hydrocarbon Receptor	Protein Coding	48	GC07P016916	0.2
51		AHSP	Alpha Hemoglobin Stabilizing Protein	Protein Coding	35	GC16P031527	1.14
52		AKAP1	A-Kinase Anchoring Protein 1	Protein Coding	39	GC17P057085	0.62
53		AKAP13	A-Kinase Anchoring Protein 13	Protein Coding	44	GC15P085381	0.62
54		AKR1A1	Aldo-Keto Reductase Family 1 Member A1	Protein Coding	44	GC01P045550	1.21
55		AKR1B1	Aldo-Keto Reductase Family 1 Member B	Protein Coding	47	GC07M134442	1.97
56		AKR1C1	Aldo-Keto Reductase Family 1 Member C1	Protein Coding	43	GC10P004963	0.86
57		AKT1	AKT Serine/Threonine Kinase 1	Protein Coding	54	GC14M104769	2.46
58		ALB	Albumin	Protein Coding	50	GC04P073397	4.61
59		ALDH18A1	Aldehyde Dehydrogenase 18 Family Member A1	Protein Coding	45	GC10M095605	0.86
60		ALDH4A1	Aldehyde Dehydrogenase 4 Family Member A1	Protein Coding	44	GC01M018871	0.86
61		ALDH9A1	Aldehyde Dehydrogenase 9 Family Member A1	Protein Coding	41	GC01M165667	0.86
62		ALK	ALK Receptor Tyrosine Kinase	Protein Coding	51	GC02M029156	0.86
63		ALOX12	Arachidonate 12-Lipoxygenase, 12S Type	Protein Coding	43	GC17P006995	0.65
64		ALOX15	Arachidonate 15-Lipoxygenase	Protein Coding	44	GC17M004630	0.48
65		ALOX5	Arachidonate 5-Lipoxygenase	Protein Coding	48	GC10P045374	5.79
66		ALPP	Alkaline Phosphatase, Placental	Protein Coding	46	GC02P232378	0.86
67		AMPD3	Adenosine Monophosphate Deaminase 3	Protein Coding	45	GC11P010309	1.21
68		ANG	Angiogenin	Protein Coding	45	GC14P020830	0.86
69		ANKK1	Ankyrin Repeat And Kinase Domain Containing 1	Protein Coding	37	GC11P113387	0.86
70		ANXA1	Annexin A1	Protein Coding	49	GC09P073151	0.86
71		ANXA5	Annexin A5	Protein Coding	46	GC04M121667	1.77
72		AOX1	Aldehyde Oxidase 1	Protein Coding	44	GC02P200585	1.21
73		APOA1	Apolipoprotein A1	Protein Coding	48	GC11M116835	1.8
74		APOB	Apolipoprotein B	Protein Coding	45	GC02M020956	1.82
75		APOE	Apolipoprotein E	Protein Coding	50	GC19P044906	3.88
76		APOH	Apolipoprotein H	Protein Coding	44	GC17M066212	0.86
77		APP	Amyloid Beta Precursor Protein	Protein Coding	51	GC21M025880	1.21
78		APRT	Adenine Phosphoribosyltransferase	Protein Coding	47	GC16M088810	0.86
79		AR	Androgen Receptor	Protein Coding	53	GC0XP067544	1.05
80		ARMS2	Age-Related Maculopathy Susceptibility 2	Protein Coding	30	GC10P122454	0.2
81		ARRB2	Arrestin Beta 2	Protein Coding	44	GC17P004711	0.2
82		ARSH	Arylsulfatase Family Member H	Protein Coding	34	GC0XP003006	0.86
83		ASIC1	Acid Sensing Ion Channel Subunit 1	Protein Coding	43	GC12P050057	0.86
84		ASIC3	Acid Sensing Ion Channel Subunit 3	Protein Coding	39	GC07P151048	0.86
85		ASL	Argininosuccinate Lyase	Protein Coding	45	GC07P066075	0.86
86		ASNS	Asparagine Synthetase (Glutamine-Hydrolyzing)	Protein Coding	46	GC07M097854	0.86
87		ASPH	Aspartate Beta-Hydroxylase	Protein Coding	42	GC08M061500	0.86
88		ATF4	Activating Transcription Factor 4	Protein Coding	46	GC22P039525	1.6
89		ATP1A1	ATPase Na+/K+ Transporting Subunit Alpha 1	Protein Coding	49	GC01P116372	1.21
90		ATP1A2	ATPase Na+/K+ Transporting Subunit Alpha 2	Protein Coding	47	GC01P160115	0.39
91		AXL	AXL Receptor Tyrosine Kinase	Protein Coding	51	GC19P041219	0.86
92		AZIN2	Antizyme Inhibitor 2	Protein Coding	36	GC01P033081	0.86
93		B2M	Beta-2-Microglobulin	Protein Coding	48	GC15P044711	3.01
94		B3GAT1	Beta-1,3-Glucuronyltransferase 1	Protein Coding	43	GC11M134378	0.86
95		BAAT	Bile Acid-CoA:Amino Acid N-Acyltransferase	Protein Coding	44	GC09M101360	1.21
96		BACE1	Beta-Secretase 1	Protein Coding	47	GC11M117285	0.2
97		BAD	BCL2 Associated Agonist Of Cell Death	Protein Coding	46	GC11M064273	0.86
98		BCAT1	Branched Chain Amino Acid Transaminase 1	Protein Coding	46	GC12M024732	0.86
99		BCAT2	Branched Chain Amino Acid Transaminase 2	Protein Coding	44	GC19M048795	0.86
100		BCHE	Butyrylcholinesterase	Protein Coding	48	GC03M165772	1.49
101		BCL2	BCL2 Apoptosis Regulator	Protein Coding	51	GC18M063123	0.56
102		BCL2L1	BCL2 Like 1	Protein Coding	47	GC20M031664	0.86
103		BDKRB2	Bradykinin Receptor B2	Protein Coding	44	GC14P096205	0.39
104		BDNF	Brain Derived Neurotrophic Factor	Protein Coding	47	GC11M027654	3.07
105		BECN1	Beclin 1	Protein Coding	46	GC17M042810	0.34
106		BEST1	Bestrophin 1	Protein Coding	43	GC11P061949	0.39
107		BGLAP	Bone Gamma-Carboxyglutamate Protein	Protein Coding	40	GC01P156242	1.2
108		BID	BH3 Interacting Domain Death Agonist	Protein Coding	45	GC22M017734	0.44
109		BIRC5	Baculoviral IAP Repeat Containing 5	Protein Coding	47	GC17P078214	0.86
110		BMP2	Bone Morphogenetic Protein 2	Protein Coding	47	GC20P006696	1.21
111		BMP6	Bone Morphogenetic Protein 6	Protein Coding	43	GC06P007726	0.86
112		BNIP3	BCL2 Interacting Protein 3	Protein Coding	42	GC10M131966	0.2
113		BRAF	B-Raf Proto-Oncogene, Serine/Threonine Kinase	Protein Coding	54	GC07M140719	0.86
114		BRCA1	BRCA1 DNA Repair Associated	Protein Coding	50	GC17M043044	1.14
115		C1orf87	Chromosome 1 Open Reading Frame 87	Protein Coding	35	GC01M059987	0.39
116		CA2	Carbonic Anhydrase 2	Protein Coding	51	GC08P085463	0.86
117		CA4	Carbonic Anhydrase 4	Protein Coding	47	GC17P060149	0.86
118		CA9	Carbonic Anhydrase 9	Protein Coding	44	GC09P035673	0.86
119		CACNA1A	Calcium Voltage-Gated Channel Subunit Alpha1 A	Protein Coding	47	GC19M013206	1.49
120		CACNA1B	Calcium Voltage-Gated Channel Subunit Alpha1 B	Protein Coding	48	GC09P137877	1.21
121		CACNA1C	Calcium Voltage-Gated Channel Subunit Alpha1 C	Protein Coding	48	GC12P001970	1.21
122		CACNA1D	Calcium Voltage-Gated Channel Subunit Alpha1 D	Protein Coding	47	GC03P053328	1.21
123		CACNA1F	Calcium Voltage-Gated Channel Subunit Alpha1 F	Protein Coding	45	GC0XM049205	1.21
124		CACNA1S	Calcium Voltage-Gated Channel Subunit Alpha1 S	Protein Coding	48	GC01M201008	1.21
125		CACNB1	Calcium Voltage-Gated Channel Auxiliary Subunit Beta 1	Protein Coding	42	GC17M039173	1.21
126		CACNB2	Calcium Voltage-Gated Channel Auxiliary Subunit Beta 2	Protein Coding	47	GC10P018165	1.21
127		CACNB3	Calcium Voltage-Gated Channel Auxiliary Subunit Beta 3	Protein Coding	42	GC12P048813	1.21
128		CACNB4	Calcium Voltage-Gated Channel Auxiliary Subunit Beta 4	Protein Coding	45	GC02M151832	1.21
129		CACUL1	CDK2 Associated Cullin Domain 1	Protein Coding	32	GC10M118674	1.55
130		CAD	Carbamoyl-Phosphate Synthetase 2, Aspartate Transcarbamylase, And Dihydroorotase	Protein Coding	50	GC02P027217	0.86
131		CALCA	Calcitonin Related Polypeptide Alpha	Protein Coding	43	GC11M014945	0.86
132		CALU	Calumenin	Protein Coding	40	GC07P128739	0.86
133		CAMK2G	Calcium/Calmodulin Dependent Protein Kinase II Gamma	Protein Coding	47	GC10M073812	0.86
134		CAMP	Cathelicidin Antimicrobial Peptide	Protein Coding	41	GC03P048266	0.44
135		CANT1	Calcium Activated Nucleotidase 1	Protein Coding	44	GC17M078992	0.86
136		CAPN2	Calpain 2	Protein Coding	47	GC01P223701	0.86
137		CASP1	Caspase 1	Protein Coding	50	GC11M105025	0.56
138		CASP3	Caspase 3	Protein Coding	50	GC04M184627	2.11
139		CASP8	Caspase 8	Protein Coding	52	GC02P201233	0.59
140		CASP9	Caspase 9	Protein Coding	48	GC01M015491	0.34
141		CASR	Calcium Sensing Receptor	Protein Coding	50	GC03P122183	0.86
142		CAT	Catalase	Protein Coding	50	GC11P034460	1.97
143		CAV1	Caveolin 1	Protein Coding	48	GC07P116524	0.76
144		CCK	Cholecystokinin	Protein Coding	41	GC03M042274	0.86
145		CCKBR	Cholecystokinin B Receptor	Protein Coding	44	GC11P006259	0.86
146		CCL2	C-C Motif Chemokine Ligand 2	Protein Coding	48	GC17P034255	7.17
147		CCL20	C-C Motif Chemokine Ligand 20	Protein Coding	43	GC02P227813	0.2
148		CCL5	C-C Motif Chemokine Ligand 5	Protein Coding	43	GC17M035871	5.73
149		CCN2	Cellular Communication Network Factor 2	Protein Coding	39	GC06M131948	1.55
150		CCNA2	Cyclin A2	Protein Coding	44	GC04M121816	0.2
151		CCND1	Cyclin D1	Protein Coding	52	GC11P069641	1.21
152		CCNH	Cyclin H	Protein Coding	45	GC05M087311	0.39
153		CCR7	C-C Motif Chemokine Receptor 7	Protein Coding	45	GC17M040556	0.86
154		CD14	CD14 Molecule	Protein Coding	44	GC05M140631	1.25
155		CD160	CD160 Molecule	Protein Coding	39	GC01P145719	0.86
156		CD163	CD163 Molecule	Protein Coding	42	GC12M007471	0.28
157		CD209	CD209 Molecule	Protein Coding	43	GC19M007739	5.53
158		CD36	CD36 Molecule	Protein Coding	48	GC07P080369	0.34
159		CD40	CD40 Molecule	Protein Coding	48	GC20P046118	1.21
160		CD47	CD47 Molecule	Protein Coding	43	GC03M108043	0.2
161		CD58	CD58 Molecule	Protein Coding	40	GC01M116514	0.86
162		CD59	CD59 Molecule (CD59 Blood Group)	Protein Coding	46	GC11M033704	2.11
163		CD63	CD63 Molecule	Protein Coding	41	GC12M055725	0.28
164		CD79A	CD79a Molecule	Protein Coding	46	GC19P041877	1.05
165		CDC42	Cell Division Cycle 42	Protein Coding	51	GC01P022057	0.34
166		CDK12	Cyclin Dependent Kinase 12	Protein Coding	40	GC17P039461	0.86
167		CDK2	Cyclin Dependent Kinase 2	Protein Coding	52	GC12P055966	1.25
168		CDKN1A	Cyclin Dependent Kinase Inhibitor 1A	Protein Coding	50	GC06P047460	0.86
169		CDKN2A	Cyclin Dependent Kinase Inhibitor 2A	Protein Coding	51	GC09M021967	1.21
170		CDKN3	Cyclin Dependent Kinase Inhibitor 3	Protein Coding	42	GC14P054398	1.34
171		CEACAM3	CEA Cell Adhesion Molecule 3	Protein Coding	40	GC19P041796	0.86
172		CEACAM5	CEA Cell Adhesion Molecule 5	Protein Coding	41	GC19P041709	1.49
173		CEBPB	CCAAT Enhancer Binding Protein Beta	Protein Coding	43	GC20P050190	0.86
174		CEL	Carboxyl Ester Lipase	Protein Coding	46	GC09P133061	0.86
175		CES1	Carboxylesterase 1	Protein Coding	46	GC16M055836	0.86
176		CETP	Cholesteryl Ester Transfer Protein	Protein Coding	46	GC16P056961	1.54
177		CFH	Complement Factor H	Protein Coding	45	GC01P196621	0.2
178		CFLAR	CASP8 And FADD Like Apoptosis Regulator	Protein Coding	46	GC02P201117	0.74
179		CFP	Complement Factor Properdin	Protein Coding	43	GC0XM047624	0.39
180		CFTR	CF Transmembrane Conductance Regulator	Protein Coding	51	GC07P117287	1.49
181		CGA	Glycoprotein Hormones, Alpha Polypeptide	Protein Coding	43	GC06M087085	0.86
182		CGB5	Chorionic Gonadotropin Subunit Beta 5	Protein Coding	32	GC19P049043	0.86
183		CHAT	Choline O-Acetyltransferase	Protein Coding	47	GC10P049609	0.86
184		CHGA	Chromogranin A	Protein Coding	42	GC14P092923	0.86
185		CHRM1	Cholinergic Receptor Muscarinic 1	Protein Coding	45	GC11M063457	0.86
186		CHRM2	Cholinergic Receptor Muscarinic 2	Protein Coding	48	GC07P136868	0.86
187		CHRM3	Cholinergic Receptor Muscarinic 3	Protein Coding	48	GC01P239386	0.2
188		CHRNA1	Cholinergic Receptor Nicotinic Alpha 1 Subunit	Protein Coding	45	GC02M174747	0.86
189		CHRNA10	Cholinergic Receptor Nicotinic Alpha 10 Subunit	Protein Coding	38	GC11M003666	0.86
190		CHRNA2	Cholinergic Receptor Nicotinic Alpha 2 Subunit	Protein Coding	46	GC08M027459	0.86
191		CHRNA3	Cholinergic Receptor Nicotinic Alpha 3 Subunit	Protein Coding	44	GC15M078594	0.86
192		CHRNA4	Cholinergic Receptor Nicotinic Alpha 4 Subunit	Protein Coding	48	GC20M063343	0.86
193		CHRNA5	Cholinergic Receptor Nicotinic Alpha 5 Subunit	Protein Coding	44	GC15P078565	0.86
194		CHRNA6	Cholinergic Receptor Nicotinic Alpha 6 Subunit	Protein Coding	42	GC08M042752	0.86
195		CHRNA7	Cholinergic Receptor Nicotinic Alpha 7 Subunit	Protein Coding	45	GC15P031923	0.86
196		CHRNA9	Cholinergic Receptor Nicotinic Alpha 9 Subunit	Protein Coding	42	GC04P040337	0.86
197		CHRNB2	Cholinergic Receptor Nicotinic Beta 2 Subunit	Protein Coding	44	GC01P154568	0.86
198		CHRNB3	Cholinergic Receptor Nicotinic Beta 3 Subunit	Protein Coding	41	GC08P042697	0.86
199		CHRNB4	Cholinergic Receptor Nicotinic Beta 4 Subunit	Protein Coding	43	GC15M078624	0.86
200		CHUK	Component Of Inhibitor Of Nuclear Factor Kappa B Kinase Complex	Protein Coding	52	GC10M100188	0.86
201		CLEC4G	C-Type Lectin Domain Family 4 Member G	Protein Coding	37	GC19M007728	5.53
202		CLEC4M	C-Type Lectin Domain Family 4 Member M	Protein Coding	41	GC19P007763	5.53
203		CMA1	Chymase 1	Protein Coding	43	GC14M024506	0.86
204		CMKLR1	Chemerin Chemokine-Like Receptor 1	Protein Coding	40	GC12M108288	1.25
205		CNR1	Cannabinoid Receptor 1	Protein Coding	46	GC06M088139	2.1
206		CNR2	Cannabinoid Receptor 2	Protein Coding	45	GC01M023870	1.21
207		COMT	Catechol-O-Methyltransferase	Protein Coding	51	GC22P019941	1.49
208		COX5A	Cytochrome C Oxidase Subunit 5A	Protein Coding	43	GC15M074919	2.22
209		CP	Ceruloplasmin	Protein Coding	47	GC03M149162	0.56
210		CPOX	Coproporphyrinogen Oxidase	Protein Coding	43	GC03M098576	0.86
211		CPQ	Carboxypeptidase Q	Protein Coding	35	GC08P096645	0.86
212		CPT2	Carnitine Palmitoyltransferase 2	Protein Coding	48	GC01P053196	0.68
213		CRAT	Carnitine O-Acetyltransferase	Protein Coding	44	GC09M129094	0.86
214		CRH	Corticotropin Releasing Hormone	Protein Coding	44	GC08M066176	1.21
215		CRP	C-Reactive Protein	Protein Coding	46	GC01M159716	3.38
216		CSF1	Colony Stimulating Factor 1	Protein Coding	43	GC01P109911	1.41
217		CSF2	Colony Stimulating Factor 2	Protein Coding	44	GC05P132073	1.45
218		CSF3	Colony Stimulating Factor 3	Protein Coding	40	GC17P040015	0.59
219		CSN1S1	Casein Alpha S1	Protein Coding	34	GC04P069932	1.34
220		CTNNB1	Catenin Beta 1	Protein Coding	53	GC03P041236	0.34
221		CTPS1	CTP Synthase 1	Protein Coding	44	GC01P040979	0.86
222		CTPS2	CTP Synthase 2	Protein Coding	39	GC0XM016587	0.86
223		CTSG	Cathepsin G	Protein Coding	44	GC14M024573	0.86
224		CXADR	CXADR Ig-Like Cell Adhesion Molecule	Protein Coding	43	GC21P017512	0.86
225		CXCL1	C-X-C Motif Chemokine Ligand 1	Protein Coding	43	GC04P073869	0.86
226		CXCL10	C-X-C Motif Chemokine Ligand 10	Protein Coding	44	GC04M076021	5.92
227		CXCL8	C-X-C Motif Chemokine Ligand 8	Protein Coding	41	GC04P073740	1.15
228		CXCR4	C-X-C Motif Chemokine Receptor 4	Protein Coding	52	GC02M136114	0.86
229		CYB5R3	Cytochrome B5 Reductase 3	Protein Coding	44	GC22M042617	0.86
230		CYBB	Cytochrome B-245 Beta Chain	Protein Coding	47	GC0XP037780	0.86
231		CYCS	Cytochrome C, Somatic	Protein Coding	48	GC07M025118	1.25
232		CYP11A1	Cytochrome P450 Family 11 Subfamily A Member 1	Protein Coding	48	GC15M074337	1.21
233		CYP19A1	Cytochrome P450 Family 19 Subfamily A Member 1	Protein Coding	48	GC15M051208	1.14
234		CYP1A1	Cytochrome P450 Family 1 Subfamily A Member 1	Protein Coding	47	GC15M074719	6.85
235		CYP1A2	Cytochrome P450 Family 1 Subfamily A Member 2	Protein Coding	45	GC15P074748	2.75
236		CYP1B1	Cytochrome P450 Family 1 Subfamily B Member 1	Protein Coding	48	GC02M038034	0.86
237		CYP20A1	Cytochrome P450 Family 20 Subfamily A Member 1	Protein Coding	36	GC02P203238	0.86
238		CYP24A1	Cytochrome P450 Family 24 Subfamily A Member 1	Protein Coding	47	GC20M054153	0.86
239		CYP27A1	Cytochrome P450 Family 27 Subfamily A Member 1	Protein Coding	47	GC02P218781	1.21
240		CYP27B1	Cytochrome P450 Family 27 Subfamily B Member 1	Protein Coding	47	GC12M057757	0.86
241		CYP2A13	Cytochrome P450 Family 2 Subfamily A Member 13	Protein Coding	41	GC19P041088	0.86
242		CYP2A6	Cytochrome P450 Family 2 Subfamily A Member 6	Protein Coding	47	GC19M040843	1.92
243		CYP2A7	Cytochrome P450 Family 2 Subfamily A Member 7	Protein Coding	37	GC19M040875	0.86
244		CYP2B6	Cytochrome P450 Family 2 Subfamily B Member 6	Protein Coding	47	GC19P040991	1.49
245		CYP2C18	Cytochrome P450 Family 2 Subfamily C Member 18	Protein Coding	44	GC10P094684	0.86
246		CYP2C19	Cytochrome P450 Family 2 Subfamily C Member 19	Protein Coding	46	GC10P094762	2.98
247		CYP2C8	Cytochrome P450 Family 2 Subfamily C Member 8	Protein Coding	48	GC10M095038	2.51
248		CYP2C9	Cytochrome P450 Family 2 Subfamily C Member 9	Protein Coding	48	GC10P094938	3.3
249		CYP2D6	Cytochrome P450 Family 2 Subfamily D Member 6	Protein Coding	48	GC22M042126	2.31
250		CYP2E1	Cytochrome P450 Family 2 Subfamily E Member 1	Protein Coding	45	GC10P133520	2.31
251		CYP2J2	Cytochrome P450 Family 2 Subfamily J Member 2	Protein Coding	44	GC01M059893	1.25
252		CYP2R1	Cytochrome P450 Family 2 Subfamily R Member 1	Protein Coding	45	GC11M014877	0.86
253		CYP3A4	Cytochrome P450 Family 3 Subfamily A Member 4	Protein Coding	48	GC07M099759	3.49
254		CYP3A5	Cytochrome P450 Family 3 Subfamily A Member 5	Protein Coding	47	GC07M099648	0.86
255		CYP3A7	Cytochrome P450 Family 3 Subfamily A Member 7	Protein Coding	43	GC07M099705	0.86
256		CYP4F11	Cytochrome P450 Family 4 Subfamily F Member 11	Protein Coding	39	GC19M015912	0.86
257		CYP4F2	Cytochrome P450 Family 4 Subfamily F Member 2	Protein Coding	44	GC19M015878	1.25
258		CYP4F3	Cytochrome P450 Family 4 Subfamily F Member 3	Protein Coding	42	GC19P015640	4.16
259		CYP4V2	Cytochrome P450 Family 4 Subfamily V Member 2	Protein Coding	42	GC04P186191	3.48
260		DAGLA	Diacylglycerol Lipase Alpha	Protein Coding	41	GC11P061680	0.39
261		DBH	Dopamine Beta-Hydroxylase	Protein Coding	50	GC09P133636	1.49
262		DCK	Deoxycytidine Kinase	Protein Coding	45	GC04P070992	0.28
263		DDC	Dopa Decarboxylase	Protein Coding	52	GC07M050458	0.86
264		DDHD1	DDHD Domain Containing 1	Protein Coding	38	GC14M053036	0.86
265		DDIT3	DNA Damage Inducible Transcript 3	Protein Coding	45	GC12M057516	0.86
266		DDX42	DEAD-Box Helicase 42	Protein Coding	39	GC17P063773	5.53
267		DDX5	DEAD-Box Helicase 5	Protein Coding	46	GC17M064498	5.53
268		DGKQ	Diacylglycerol Kinase Theta	Protein Coding	41	GC04M000942	0.86
269		DHFR	Dihydrofolate Reductase	Protein Coding	49	GC05M080626	1.21
270		DIABLO	Diablo IAP-Binding Mitochondrial Protein	Protein Coding	47	GC12M122208	0.39
271		DLD	Dihydrolipoamide Dehydrogenase	Protein Coding	50	GC07P107890	0.86
272		DNAH8	Dynein Axonemal Heavy Chain 8	Protein Coding	37	GC06P047481	0.86
273		DNAI1	Dynein Axonemal Intermediate Chain 1	Protein Coding	41	GC09P034457	0.86
274		DNMT3A	DNA Methyltransferase 3 Alpha	Protein Coding	51	GC02M025228	0.86
275		DNPEP	Aspartyl Aminopeptidase	Protein Coding	39	GC02M219373	0.86
276		DPAGT1	Dolichyl-Phosphate N-Acetylglucosaminephosphotransferase 1	Protein Coding	45	GC11M119096	0.34
277		DPYD	Dihydropyrimidine Dehydrogenase	Protein Coding	51	GC01M097015	0.86
278		DRD1	Dopamine Receptor D1	Protein Coding	44	GC05M175440	0.86
279		DRD2	Dopamine Receptor D2	Protein Coding	50	GC11M113409	0.86
280		DRD3	Dopamine Receptor D3	Protein Coding	44	GC03M114128	0.86
281		DRD4	Dopamine Receptor D4	Protein Coding	46	GC11P000660	0.86
282		DSPP	Dentin Sialophosphoprotein	Protein Coding	37	GC04P087608	1.72
283		DUSP19	Dual Specificity Phosphatase 19	Protein Coding	39	GC02P183078	0.86
284		DUSP2	Dual Specificity Phosphatase 2	Protein Coding	41	GC02M096168	0.28
285		EARS2	Glutamyl-TRNA Synthetase 2, Mitochondrial	Protein Coding	42	GC16M023524	0.86
286		EDN1	Endothelin 1	Protein Coding	47	GC06P012290	1.41
287		EDNRA	Endothelin Receptor Type A	Protein Coding	49	GC04P147480	0.86
288		EEF1A1	Eukaryotic Translation Elongation Factor 1 Alpha 1	Protein Coding	43	GC06M073515	0.86
289		EGF	Epidermal Growth Factor	Protein Coding	51	GC04P109912	0.44
290		EGFR	Epidermal Growth Factor Receptor	Protein Coding	54	GC07P055019	0.2
291		EGLN1	Egl-9 Family Hypoxia Inducible Factor 1	Protein Coding	48	GC01M231363	0.2
292		EGR1	Early Growth Response 1	Protein Coding	44	GC05P138465	0.28
293		EIF2S1	Eukaryotic Translation Initiation Factor 2 Subunit Alpha	Protein Coding	44	GC14P067359	1.69
294		ELANE	Elastase, Neutrophil Expressed	Protein Coding	46	GC19P000854	1.21
295		ELN	Elastin	Protein Coding	44	GC07P074027	0.56
296		ELOVL2	ELOVL Fatty Acid Elongase 2	Protein Coding	40	GC06M010980	0.62
297		ELOVL3	ELOVL Fatty Acid Elongase 3	Protein Coding	33	GC10P102226	0.2
298		ELOVL4	ELOVL Fatty Acid Elongase 4	Protein Coding	45	GC06M079914	0.86
299		ELOVL5	ELOVL Fatty Acid Elongase 5	Protein Coding	43	GC06M053240	0.34
300		ENOX2	Ecto-NOX Disulfide-Thiol Exchanger 2	Protein Coding	37	GC0XM130623	0.86
301		ENPEP	Glutamyl Aminopeptidase	Protein Coding	44	GC04P110365	0.86
302		ENPP2	Ectonucleotide Pyrophosphatase/Phosphodiesterase 2	Protein Coding	44	GC08M119556	1.65
303		EPAS1	Endothelial PAS Domain Protein 1	Protein Coding	48	GC02P046293	5.29
304		EPB41	Erythrocyte Membrane Protein Band 4.1	Protein Coding	45	GC01P028887	0.86
305		EPHX1	Epoxide Hydrolase 1	Protein Coding	47	GC01P225810	0.86
306		EPHX2	Epoxide Hydrolase 2	Protein Coding	47	GC08P027490	0.28
307		EPO	Erythropoietin	Protein Coding	41	GC07P100720	3.42
308		EPRS1	Glutamyl-Prolyl-TRNA Synthetase 1	Protein Coding	36	GC01M219969	0.86
309		ERAS	ES Cell Expressed Ras	Protein Coding	36	GC0XP048827	0.86
310		ERBB2	Erb-B2 Receptor Tyrosine Kinase 2	Protein Coding	54	GC17P039687	0.86
311		ESD	Esterase D	Protein Coding	44	GC13M046771	0.86
312		ESR1	Estrogen Receptor 1	Protein Coding	53	GC06P151656	1.49
313		ESR2	Estrogen Receptor 2	Protein Coding	49	GC14M064084	1.21
314		ETS1	ETS Proto-Oncogene 1, Transcription Factor	Protein Coding	49	GC11M128458	0.2
315		F10	Coagulation Factor X	Protein Coding	48	GC13P113122	0.86
316		F2	Coagulation Factor II, Thrombin	Protein Coding	48	GC11P046720	0.86
317		F2R	Coagulation Factor II Thrombin Receptor	Protein Coding	46	GC05P076716	1.49
318		F2RL1	F2R Like Trypsin Receptor 1	Protein Coding	45	GC05P076818	1.3
319		F3	Coagulation Factor III, Tissue Factor	Protein Coding	45	GC01M094530	1.57
320		F5	Coagulation Factor V	Protein Coding	45	GC01M169511	0.86
321		F7	Coagulation Factor VII	Protein Coding	47	GC13P113105	1.05
322		F8	Coagulation Factor VIII	Protein Coding	45	GC0XM154835	0.86
323		F9	Coagulation Factor IX	Protein Coding	46	GC0XP139530	1.21
324		FABP12	Fatty Acid Binding Protein 12	Protein Coding	31	GC08M081524	1.84
325		FABP2	Fatty Acid Binding Protein 2	Protein Coding	43	GC04M119317	0.65
326		FABP4	Fatty Acid Binding Protein 4	Protein Coding	44	GC08M081478	0.2
327		FABP5	Fatty Acid Binding Protein 5	Protein Coding	41	GC08P081282	0.39
328		FABP7	Fatty Acid Binding Protein 7	Protein Coding	43	GC06P122779	1.21
329		FADS1	Fatty Acid Desaturase 1	Protein Coding	44	GC11M061799	8.12
330		FADS2	Fatty Acid Desaturase 2	Protein Coding	44	GC11P061792	1.43
331		FADS3	Fatty Acid Desaturase 3	Protein Coding	37	GC11M061873	0.59
332		FAH	Fumarylacetoacetate Hydrolase	Protein Coding	47	GC15P080152	0.86
333		FAHD1	Fumarylacetoacetate Hydrolase Domain Containing 1	Protein Coding	37	GC16P001826	0.86
334		FAS	Fas Cell Surface Death Receptor	Protein Coding	50	GC10P088969	0.44
335		FASN	Fatty Acid Synthase	Protein Coding	49	GC17M082078	3.04
336		FBN1	Fibrillin 1	Protein Coding	45	GC15M048408	0.56
337		FCER2	Fc Fragment Of IgE Receptor II	Protein Coding	45	GC19M007689	0.2
338		FDPS	Farnesyl Diphosphate Synthase	Protein Coding	45	GC01P155308	0.28
339		FECH	Ferrochelatase	Protein Coding	45	GC18M057544	0.86
340		FEN1	Flap Structure-Specific Endonuclease 1	Protein Coding	46	GC11P061811	0.39
341		FFAR1	Free Fatty Acid Receptor 1	Protein Coding	40	GC19P038327	1.41
342		FFAR4	Free Fatty Acid Receptor 4	Protein Coding	38	GC10P093566	1.91
343		FGA	Fibrinogen Alpha Chain	Protein Coding	47	GC04M154583	1.25
344		FGF2	Fibroblast Growth Factor 2	Protein Coding	47	GC04P122826	1.21
345		FGF23	Fibroblast Growth Factor 23	Protein Coding	45	GC12M004368	1.38
346		FGF4	Fibroblast Growth Factor 4	Protein Coding	44	GC11M069762	0.86
347		FH	Fumarate Hydratase	Protein Coding	45	GC01M241499	0.86
348		FLG	Filaggrin	Protein Coding	40	GC01M152274	1.21
349		FLI1	Fli-1 Proto-Oncogene, ETS Transcription Factor	Protein Coding	49	GC11P128686	0.2
350		FLT3	Fms Related Receptor Tyrosine Kinase 3	Protein Coding	52	GC13M028003	0.86
351		FMO1	Flavin Containing Dimethylaniline Monoxygenase 1	Protein Coding	43	GC01P171248	0.86
352		FMO3	Flavin Containing Dimethylaniline Monoxygenase 3	Protein Coding	46	GC01P171090	0.86
353		FOLH1	Folate Hydrolase 1	Protein Coding	46	GC11M061160	0.86
354		FOS	Fos Proto-Oncogene, AP-1 Transcription Factor Subunit	Protein Coding	50	GC14P075278	1.71
355		FOXG1	Forkhead Box G1	Protein Coding	43	GC14P028766	0.39
356		FPGS	Folylpolyglutamate Synthase	Protein Coding	43	GC09P127794	1.21
357		FTCD	Formimidoyltransferase Cyclodeaminase	Protein Coding	43	GC21M047426	0.86
358		FTH1	Ferritin Heavy Chain 1	Protein Coding	50	GC11M061959	1.25
359		FXN	Frataxin	Protein Coding	46	GC09P069035	0.86
360		G6PD	Glucose-6-Phosphate Dehydrogenase	Protein Coding	50	GC0XM154531	1.14
361		GABBR1	Gamma-Aminobutyric Acid Type B Receptor Subunit 1	Protein Coding	47	GC06M029555	1.21
362		GABRA1	Gamma-Aminobutyric Acid Type A Receptor Subunit Alpha1	Protein Coding	46	GC05P161847	0.86
363		GABRA2	Gamma-Aminobutyric Acid Type A Receptor Subunit Alpha2	Protein Coding	45	GC04M046167	0.86
364		GABRA3	Gamma-Aminobutyric Acid Type A Receptor Subunit Alpha3	Protein Coding	44	GC0XM152166	0.86
365		GABRA4	Gamma-Aminobutyric Acid Type A Receptor Subunit Alpha4	Protein Coding	44	GC04M046836	0.86
366		GABRA5	Gamma-Aminobutyric Acid Type A Receptor Subunit Alpha5	Protein Coding	46	GC15P026866	0.86
367		GABRA6	Gamma-Aminobutyric Acid Type A Receptor Subunit Alpha6	Protein Coding	44	GC05P161547	0.86
368		GABRB1	Gamma-Aminobutyric Acid Type A Receptor Subunit Beta1	Protein Coding	44	GC04P046949	0.86
369		GABRB2	Gamma-Aminobutyric Acid Type A Receptor Subunit Beta2	Protein Coding	47	GC05M161288	0.86
370		GABRB3	Gamma-Aminobutyric Acid Type A Receptor Subunit Beta3	Protein Coding	48	GC15M026543	0.86
371		GABRD	Gamma-Aminobutyric Acid Type A Receptor Subunit Delta	Protein Coding	45	GC01P002019	0.86
372		GABRE	Gamma-Aminobutyric Acid Type A Receptor Subunit Epsilon	Protein Coding	38	GC0XM151955	0.86
373		GABRG1	Gamma-Aminobutyric Acid Type A Receptor Subunit Gamma1	Protein Coding	39	GC04M046035	0.86
374		GABRG2	Gamma-Aminobutyric Acid Type A Receptor Subunit Gamma2	Protein Coding	46	GC05P162000	0.86
375		GABRG3	Gamma-Aminobutyric Acid Type A Receptor Subunit Gamma3	Protein Coding	42	GC15P026971	0.86
376		GABRP	Gamma-Aminobutyric Acid Type A Receptor Subunit Pi	Protein Coding	39	GC05P170763	0.86
377		GABRQ	Gamma-Aminobutyric Acid Type A Receptor Subunit Theta	Protein Coding	37	GC0XP152638	0.86
378		GABRR1	Gamma-Aminobutyric Acid Type A Receptor Subunit Rho1	Protein Coding	41	GC06M089177	0.86
379		GABRR2	Gamma-Aminobutyric Acid Type A Receptor Subunit Rho2	Protein Coding	40	GC06M089257	0.86
380		GABRR3	Gamma-Aminobutyric Acid Type A Receptor Subunit Rho3	Protein Coding	36	GC03M097986	0.86
381		GAD1	Glutamate Decarboxylase 1	Protein Coding	51	GC02P170813	0.86
382		GAD2	Glutamate Decarboxylase 2	Protein Coding	46	GC10P026216	0.86
383		GADD45A	Growth Arrest And DNA Damage Inducible Alpha	Protein Coding	44	GC01P067685	0.2
384		GAL	Galanin And GMAP Prepropeptide	Protein Coding	44	GC11P068684	0.86
385		GALR1	Galanin Receptor 1	Protein Coding	44	GC18P077250	0.86
386		GALR2	Galanin Receptor 2	Protein Coding	41	GC17P076070	0.86
387		GARS1	Glycyl-TRNA Synthetase 1	Protein Coding	36	GC07P030595	0.86
388		GAS6	Growth Arrest Specific 6	Protein Coding	44	GC13M113820	0.86
389		GAST	Gastrin	Protein Coding	40	GC17P041712	1.49
390		GATA4	GATA Binding Protein 4	Protein Coding	48	GC08P011676	0.86
391		GATB	Glutamyl-TRNA Amidotransferase Subunit B	Protein Coding	36	GC04M151670	0.86
392		GATC	Glutamyl-TRNA Amidotransferase Subunit C	Protein Coding	37	GC12P120446	0.86
393		GBA	Glucosylceramidase Beta	Protein Coding	47	GC01M155234	0.86
394		GC	GC Vitamin D Binding Protein	Protein Coding	43	GC04M071741	0.86
395		GCKR	Glucokinase Regulator	Protein Coding	40	GC02P027496	0.39
396		GCLC	Glutamate-Cysteine Ligase Catalytic Subunit	Protein Coding	43	GC06M053497	0.86
397		GCLM	Glutamate-Cysteine Ligase Modifier Subunit	Protein Coding	41	GC01M093885	0.86
398		GDA	Guanine Deaminase	Protein Coding	43	GC09P072114	0.86
399		GDNF	Glial Cell Derived Neurotrophic Factor	Protein Coding	47	GC05M037812	0.86
400		GFAP	Glial Fibrillary Acidic Protein	Protein Coding	47	GC17M044905	1.21
401		GFPT1	Glutamine--Fructose-6-Phosphate Transaminase 1	Protein Coding	46	GC02M069283	0.86
402		GFPT2	Glutamine-Fructose-6-Phosphate Transaminase 2	Protein Coding	42	GC05M180300	0.86
403		GGCX	Gamma-Glutamyl Carboxylase	Protein Coding	46	GC02M085544	1.21
404		GGT1	Gamma-Glutamyltransferase 1	Protein Coding	46	GC22P024927	1.21
405		GGT2	Gamma-Glutamyltransferase 2	Protein Coding	31	GC22M021207	0.86
406		GGT5	Gamma-Glutamyltransferase 5	Protein Coding	39	GC22M024219	0.86
407		GGT6	Gamma-Glutamyltransferase 6	Protein Coding	35	GC17M004558	0.86
408		GGT7	Gamma-Glutamyltransferase 7	Protein Coding	39	GC20M034844	0.86
409		GHRL	Ghrelin And Obestatin Prepropeptide	Protein Coding	43	GC03M010285	1.3
410		GJA1	Gap Junction Protein Alpha 1	Protein Coding	50	GC06P121436	3.13
411		GLRA1	Glycine Receptor Alpha 1	Protein Coding	46	GC05M151799	0.86
412		GLRA2	Glycine Receptor Alpha 2	Protein Coding	44	GC0XP014529	0.86
413		GLRA3	Glycine Receptor Alpha 3	Protein Coding	41	GC04M174636	0.86
414		GLRB	Glycine Receptor Beta	Protein Coding	48	GC04P157076	0.86
415		GLS	Glutaminase	Protein Coding	46	GC02P190880	0.86
416		GLS2	Glutaminase 2	Protein Coding	41	GC12M056470	0.86
417		GLUD1	Glutamate Dehydrogenase 1	Protein Coding	50	GC10M087050	1.21
418		GLUD2	Glutamate Dehydrogenase 2	Protein Coding	42	GC0XP121047	0.86
419		GLUL	Glutamate-Ammonia Ligase	Protein Coding	49	GC01M182350	1.49
420		GLYAT	Glycine-N-Acyltransferase	Protein Coding	41	GC11M061239	0.86
421		GMPS	Guanine Monophosphate Synthase	Protein Coding	44	GC03P155870	0.86
422		GNAI1	G Protein Subunit Alpha I1	Protein Coding	46	GC07P079769	0.56
423		GNRH1	Gonadotropin Releasing Hormone 1	Protein Coding	41	GC08M025419	0.86
424		GOT1	Glutamic-Oxaloacetic Transaminase 1	Protein Coding	47	GC10M099396	1.21
425		GOT1L1	Glutamic-Oxaloacetic Transaminase 1 Like 1	Protein Coding	33	GC08M037935	0.86
426		GOT2	Glutamic-Oxaloacetic Transaminase 2	Protein Coding	45	GC16M058707	0.86
427		GPAM	Glycerol-3-Phosphate Acyltransferase, Mitochondrial	Protein Coding	43	GC10M112148	1.65
428		GPHN	Gephyrin	Protein Coding	47	GC14P066507	0.86
429		GPR32	G Protein-Coupled Receptor 32	Protein Coding	33	GC19P050770	0.2
430		GPT	Glutamic--Pyruvic Transaminase	Protein Coding	41	GC08P144502	1.72
431		GPT2	Glutamic--Pyruvic Transaminase 2	Protein Coding	46	GC16P046885	0.86
432		GRIA1	Glutamate Ionotropic Receptor AMPA Type Subunit 1	Protein Coding	48	GC05P153467	1.49
433		GRIA2	Glutamate Ionotropic Receptor AMPA Type Subunit 2	Protein Coding	48	GC04P157204	0.86
434		GRIA3	Glutamate Ionotropic Receptor AMPA Type Subunit 3	Protein Coding	50	GC0XP123184	0.86
435		GRIA4	Glutamate Ionotropic Receptor AMPA Type Subunit 4	Protein Coding	48	GC11P105609	0.86
436		GRIK1	Glutamate Ionotropic Receptor Kainate Type Subunit 1	Protein Coding	45	GC21M029536	0.86
437		GRIK2	Glutamate Ionotropic Receptor Kainate Type Subunit 2	Protein Coding	47	GC06P101181	0.86
438		GRIK3	Glutamate Ionotropic Receptor Kainate Type Subunit 3	Protein Coding	43	GC01M036795	0.86
439		GRIK4	Glutamate Ionotropic Receptor Kainate Type Subunit 4	Protein Coding	43	GC11P120480	0.86
440		GRIK5	Glutamate Ionotropic Receptor Kainate Type Subunit 5	Protein Coding	43	GC19M041998	0.86
441		GRIN1	Glutamate Ionotropic Receptor NMDA Type Subunit 1	Protein Coding	49	GC09P137138	1.49
442		GRIN2A	Glutamate Ionotropic Receptor NMDA Type Subunit 2A	Protein Coding	51	GC16M009753	0.86
443		GRIN2B	Glutamate Ionotropic Receptor NMDA Type Subunit 2B	Protein Coding	50	GC12M013437	1.21
444		GRIN2C	Glutamate Ionotropic Receptor NMDA Type Subunit 2C	Protein Coding	44	GC17M074842	0.86
445		GRIN2D	Glutamate Ionotropic Receptor NMDA Type Subunit 2D	Protein Coding	48	GC19P048394	0.86
446		GRIN3A	Glutamate Ionotropic Receptor NMDA Type Subunit 3A	Protein Coding	37	GC09M101569	1.21
447		GRIN3B	Glutamate Ionotropic Receptor NMDA Type Subunit 3B	Protein Coding	40	GC19P001000	0.86
448		GRM1	Glutamate Metabotropic Receptor 1	Protein Coding	50	GC06P145973	0.86
449		GRM2	Glutamate Metabotropic Receptor 2	Protein Coding	44	GC03P051707	0.86
450		GRM3	Glutamate Metabotropic Receptor 3	Protein Coding	45	GC07P086643	0.86
451		GRM4	Glutamate Metabotropic Receptor 4	Protein Coding	44	GC06M042205	0.86
452		GRM6	Glutamate Metabotropic Receptor 6	Protein Coding	47	GC05M178978	0.86
453		GRM7	Glutamate Metabotropic Receptor 7	Protein Coding	44	GC03P006770	0.86
454		GRM8	Glutamate Metabotropic Receptor 8	Protein Coding	45	GC07M126438	0.86
455		GRP	Gastrin Releasing Peptide	Protein Coding	41	GC18P059220	1.83
456		GSR	Glutathione-Disulfide Reductase	Protein Coding	48	GC08M030678	1.2
457		GSS	Glutathione Synthetase	Protein Coding	47	GC20M034928	0.86
458		GSTM1	Glutathione S-Transferase Mu 1	Protein Coding	41	GC01P109687	0.86
459		GSTP1	Glutathione S-Transferase Pi 1	Protein Coding	50	GC11P067583	0.86
460		GSTT1	Glutathione S-Transferase Theta 1	Protein Coding	32	GC22Mi00270	0.86
461		GUSB	Glucuronidase Beta	Protein Coding	47	GC07M065960	0.86
462		HBB	Hemoglobin Subunit Beta	Protein Coding	45	GC11M005352	0.86
463		HBG1	Hemoglobin Subunit Gamma 1	Protein Coding	42	GC11M005355	0.86
464		HBG2	Hemoglobin Subunit Gamma 2	Protein Coding	42	GC11M005372	1.21
465		HCRT	Hypocretin Neuropeptide Precursor	Protein Coding	40	GC17M042185	0.86
466		HDAC1	Histone Deacetylase 1	Protein Coding	49	GC01P032292	0.86
467		HELLS	Helicase, Lymphoid Specific	Protein Coding	45	GC10P094501	5.53
468		HGF	Hepatocyte Growth Factor	Protein Coding	52	GC07M081699	1.21
469		HIF1A	Hypoxia Inducible Factor 1 Subunit Alpha	Protein Coding	47	GC14P061695	4.01
470		HINT1	Histidine Triad Nucleotide Binding Protein 1	Protein Coding	45	GC05M131159	0.86
471		HLA-DPA1	Major Histocompatibility Complex, Class II, DP Alpha 1	Protein Coding	40	GC06M033064	0.28
472		HLA-DRB1	Major Histocompatibility Complex, Class II, DR Beta 1	Protein Coding	46	GC06M032578	0.44
473		HMGCR	3-Hydroxy-3-Methylglutaryl-CoA Reductase	Protein Coding	45	GC05P075336	2.4
474		HMGCS2	3-Hydroxy-3-Methylglutaryl-CoA Synthase 2	Protein Coding	44	GC01M119747	0.2
475		HMOX1	Heme Oxygenase 1	Protein Coding	52	GC22P035380	1.65
476		HNF4A	Hepatocyte Nuclear Factor 4 Alpha	Protein Coding	50	GC20P044355	1.14
477		HPGD	15-Hydroxyprostaglandin Dehydrogenase	Protein Coding	48	GC04M174490	0.34
478		HPRT1	Hypoxanthine Phosphoribosyltransferase 1	Protein Coding	48	GC0XP134460	1.21
479		HRAS	HRas Proto-Oncogene, GTPase	Protein Coding	52	GC11M000635	1.34
480		HRH1	Histamine Receptor H1	Protein Coding	45	GC03P011113	1.21
481		HRH2	Histamine Receptor H2	Protein Coding	44	GC05P175659	0.86
482		HRH3	Histamine Receptor H3	Protein Coding	42	GC20M062214	0.86
483		HSD11B2	Hydroxysteroid 11-Beta Dehydrogenase 2	Protein Coding	45	GC16P067433	0.86
484		HSF1	Heat Shock Transcription Factor 1	Protein Coding	44	GC08P144291	0.86
485		HSP90AA1	Heat Shock Protein 90 Alpha Family Class A Member 1	Protein Coding	48	GC14M102080	0.86
486		HSPA1A	Heat Shock Protein Family A (Hsp70) Member 1A	Protein Coding	43	GC06P047326	0.86
487		HSPA4	Heat Shock Protein Family A (Hsp70) Member 4	Protein Coding	41	GC05P133051	1.21
488		HSPA8	Heat Shock Protein Family A (Hsp70) Member 8	Protein Coding	47	GC11M123057	0.86
489		HSPB1	Heat Shock Protein Family B (Small) Member 1	Protein Coding	51	GC07P076302	1.21
490		HSPD1	Heat Shock Protein Family D (Hsp60) Member 1	Protein Coding	47	GC02M197486	0.86
491		HSPG2	Heparan Sulfate Proteoglycan 2	Protein Coding	45	GC01M021822	1.55
492		HTR3B	5-Hydroxytryptamine Receptor 3B	Protein Coding	44	GC11P113905	0.86
493		ICAM1	Intercellular Adhesion Molecule 1	Protein Coding	50	GC19P010270	3.63
494		IDO1	Indoleamine 2,3-Dioxygenase 1	Protein Coding	45	GC08P039891	0.86
495		IFNA1	Interferon Alpha 1	Protein Coding	39	GC09P021494	5.53
496		IFNA2	Interferon Alpha 2	Protein Coding	41	GC09M021384	2.27
497		IFNB1	Interferon Beta 1	Protein Coding	41	GC09M021077	6.39
498		IFNG	Interferon Gamma	Protein Coding	48	GC12M068064	0.76
499		IGF2	Insulin Like Growth Factor 2	Protein Coding	48	GC11M002130	0.86
500		IGFL4	IGF Like Family Member 4	Protein Coding	29	GC19M046039	0.28
501		IGHE	Immunoglobulin Heavy Constant Epsilon	Protein Coding	26	GC14M109515	1.41
502		IGKV2D-29	Immunoglobulin Kappa Variable 2D-29	Protein Coding	13	GC02P090491	0.86
503		IKBKB	Inhibitor Of Nuclear Factor Kappa B Kinase Subunit Beta	Protein Coding	52	GC08P042271	1.21
504		IL10	Interleukin 10	Protein Coding	47	GC01M206767	1.76
505		IL11	Interleukin 11	Protein Coding	41	GC19M055364	0.2
506		IL13	Interleukin 13	Protein Coding	44	GC05P132656	1.41
507		IL17A	Interleukin 17A	Protein Coding	42	GC06P052186	0.2
508		IL18	Interleukin 18	Protein Coding	44	GC11M112143	1.38
509		IL1A	Interleukin 1 Alpha	Protein Coding	44	GC02M112773	2.08
510		IL1B	Interleukin 1 Beta	Protein Coding	48	GC02M112829	1.13
511		IL1RAPL2	Interleukin 1 Receptor Accessory Protein Like 2	Protein Coding	37	GC0XP104566	0.86
512		IL1RN	Interleukin 1 Receptor Antagonist	Protein Coding	48	GC02P115307	0.86
513		IL2	Interleukin 2	Protein Coding	45	GC04M122451	1.38
514		IL2RA	Interleukin 2 Receptor Subunit Alpha	Protein Coding	50	GC10M006010	0.39
515		IL2RB	Interleukin 2 Receptor Subunit Beta	Protein Coding	48	GC22M037125	0.28
516		IL3	Interleukin 3	Protein Coding	44	GC05P132060	1.34
517		IL4	Interleukin 4	Protein Coding	46	GC05P132673	0.52
518		IL5	Interleukin 5	Protein Coding	44	GC05M132541	1.61
519		IL6	Interleukin 6	Protein Coding	50	GC07P022765	4.52
520		IL7	Interleukin 7	Protein Coding	42	GC08M078689	0.86
521		IL9	Interleukin 9	Protein Coding	43	GC05M135891	0.34
522		INCENP	Inner Centromere Protein	Protein Coding	40	GC11P062142	0.39
523		INHA	Inhibin Subunit Alpha	Protein Coding	43	GC02P219569	1.21
524		INS	Insulin	Protein Coding	48	GC11M002159	1.5
525		IQCJ	IQ Motif Containing J	Protein Coding	29	GC03P158963	0.2
526		IRS1	Insulin Receptor Substrate 1	Protein Coding	47	GC02M226731	0.86
527		ITFG1	Integrin Alpha FG-GAP Repeat Containing 1	Protein Coding	36	GC16M047156	0.34
528		ITGAL	Integrin Subunit Alpha L	Protein Coding	45	GC16P030472	0.28
529		ITIH4	Inter-Alpha-Trypsin Inhibitor Heavy Chain 4	Protein Coding	42	GC03M052812	0.86
530		IVL	Involucrin	Protein Coding	37	GC01P152881	0.86
531		IVNS1ABP	Influenza Virus NS1A Binding Protein	Protein Coding	39	GC01M185295	5.53
532		JADE1	Jade Family PHD Finger 1	Protein Coding	35	GC04P128809	0.2
533		JAK1	Janus Kinase 1	Protein Coding	50	GC01M064833	0.39
534		JAK2	Janus Kinase 2	Protein Coding	54	GC09P004985	0.86
535		JAK3	Janus Kinase 3	Protein Coding	51	GC19M017824	0.39
536		JUN	Jun Proto-Oncogene, AP-1 Transcription Factor Subunit	Protein Coding	49	GC01M058780	1.74
537		KCNA1	Potassium Voltage-Gated Channel Subfamily A Member 1	Protein Coding	44	GC12P008111	0.86
538		KCNA10	Potassium Voltage-Gated Channel Subfamily A Member 10	Protein Coding	37	GC01M110517	0.86
539		KCNA2	Potassium Voltage-Gated Channel Subfamily A Member 2	Protein Coding	45	GC01M110519	0.86
540		KCNA3	Potassium Voltage-Gated Channel Subfamily A Member 3	Protein Coding	44	GC01M110654	0.86
541		KCNA4	Potassium Voltage-Gated Channel Subfamily A Member 4	Protein Coding	43	GC11M030009	0.86
542		KCNA5	Potassium Voltage-Gated Channel Subfamily A Member 5	Protein Coding	45	GC12P005043	1.21
543		KCNA6	Potassium Voltage-Gated Channel Subfamily A Member 6	Protein Coding	39	GC12P004806	0.86
544		KCNA7	Potassium Voltage-Gated Channel Subfamily A Member 7	Protein Coding	37	GC19M049067	0.86
545		KCNB1	Potassium Voltage-Gated Channel Subfamily B Member 1	Protein Coding	47	GC20M049293	0.86
546		KCNB2	Potassium Voltage-Gated Channel Subfamily B Member 2	Protein Coding	41	GC08P072532	0.86
547		KCNC1	Potassium Voltage-Gated Channel Subfamily C Member 1	Protein Coding	43	GC11P017756	0.86
548		KCNC2	Potassium Voltage-Gated Channel Subfamily C Member 2	Protein Coding	40	GC12M075040	0.86
549		KCNC3	Potassium Voltage-Gated Channel Subfamily C Member 3	Protein Coding	44	GC19M050314	0.86
550		KCND1	Potassium Voltage-Gated Channel Subfamily D Member 1	Protein Coding	39	GC0XM048963	0.86
551		KCND2	Potassium Voltage-Gated Channel Subfamily D Member 2	Protein Coding	43	GC07P120273	0.86
552		KCND3	Potassium Voltage-Gated Channel Subfamily D Member 3	Protein Coding	46	GC01M111770	0.86
553		KCNE1	Potassium Voltage-Gated Channel Subfamily E Regulatory Subunit 1	Protein Coding	44	GC21M034446	0.48
554		KCNH2	Potassium Voltage-Gated Channel Subfamily H Member 2	Protein Coding	49	GC07M150944	0.86
555		KCNJ13	Potassium Inwardly Rectifying Channel Subfamily J Member 13	Protein Coding	44	GC02M232765	0.86
556		KCNJ5	Potassium Inwardly Rectifying Channel Subfamily J Member 5	Protein Coding	47	GC11P128891	0.86
557		KCNK5	Potassium Two Pore Domain Channel Subfamily K Member 5	Protein Coding	37	GC06M042248	0.86
558		KCNMA1	Potassium Calcium-Activated Channel Subfamily M Alpha 1	Protein Coding	49	GC10M076869	0.86
559		KCNN1	Potassium Calcium-Activated Channel Subfamily N Member 1	Protein Coding	39	GC19P023319	0.86
560		KCNQ1	Potassium Voltage-Gated Channel Subfamily Q Member 1	Protein Coding	49	GC11P002444	0.86
561		KDM1A	Lysine Demethylase 1A	Protein Coding	47	GC01P023019	0.86
562		KDR	Kinase Insert Domain Receptor	Protein Coding	53	GC04M055078	1.05
563		KEAP1	Kelch Like ECH Associated Protein 1	Protein Coding	48	GC19M010486	0.39
564		KITLG	KIT Ligand	Protein Coding	44	GC12M088492	1.05
565		KLF2	Kruppel Like Factor 2	Protein Coding	40	GC19P023268	0.2
566		KLK1	Kallikrein 1	Protein Coding	45	GC19M050819	0.86
567		KNG1	Kininogen 1	Protein Coding	44	GC03P186717	1.49
568		KRAS	KRAS Proto-Oncogene, GTPase	Protein Coding	51	GC12M025204	0.86
569		KRIT1	KRIT1 Ankyrin Repeat Containing	Protein Coding	41	GC07M092198	0.86
570		KRT1	Keratin 1	Protein Coding	44	GC12M052674	0.86
571		KRT12	Keratin 12	Protein Coding	39	GC17M040861	0.86
572		KRT18	Keratin 18	Protein Coding	48	GC12P052948	0.86
573		KRT8	Keratin 8	Protein Coding	47	GC12M052897	0.86
574		KYAT1	Kynurenine Aminotransferase 1	Protein Coding	33	GC09M128833	0.86
575		KYAT3	Kynurenine Aminotransferase 3	Protein Coding	31	GC01M088921	0.86
576		LACTB	Lactamase Beta	Protein Coding	36	GC15P073008	1.21
577		LBR	Lamin B Receptor	Protein Coding	47	GC01M225401	0.34
578		LCAT	Lecithin-Cholesterol Acyltransferase	Protein Coding	47	GC16M067939	2.2
579		LCT	Lactase	Protein Coding	43	GC02M135787	0.39
580		LDHA	Lactate Dehydrogenase A	Protein Coding	51	GC11P018394	0.56
581		LDLR	Low Density Lipoprotein Receptor	Protein Coding	49	GC19P011061	0.28
582		LEO1	LEO1 Homolog, Paf1/RNA Polymerase II Complex Component	Protein Coding	37	GC15M060685	0.86
583		LEP	Leptin	Protein Coding	47	GC07P128241	1.87
584		LEPR	Leptin Receptor	Protein Coding	49	GC01P065421	0.2
585		LGSN	Lengsin, Lens Protein With Glutamine Synthetase Domain	Protein Coding	34	GC06M063275	0.86
586		LIF	LIF Interleukin 6 Family Cytokine	Protein Coding	43	GC22M030240	0.2
587		LIPC	Lipase C, Hepatic Type	Protein Coding	44	GC15P058410	0.28
588		LIPE	Lipase E, Hormone Sensitive Type	Protein Coding	47	GC19M042401	0.34
589		LIPG	Lipase G, Endothelial Type	Protein Coding	43	GC18P049560	0.2
590		LOX	Lysyl Oxidase	Protein Coding	44	GC05M122063	0.86
591		LPA	Lipoprotein(A)	Protein Coding	41	GC06M160531	1.76
592		LPL	Lipoprotein Lipase	Protein Coding	49	GC08P019901	0.92
593		LPO	Lactoperoxidase	Protein Coding	39	GC17P058218	1.21
594		LTA4H	Leukotriene A4 Hydrolase	Protein Coding	46	GC12M096000	0.39
595		LTF	Lactotransferrin	Protein Coding	43	GC03M046435	1.21
596		LYVE1	Lymphatic Vessel Endothelial Hyaluronan Receptor 1	Protein Coding	41	GC11M010653	0.86
597		MAOA	Monoamine Oxidase A	Protein Coding	50	GC0XP043654	1.21
598		MAOB	Monoamine Oxidase B	Protein Coding	43	GC0XM043766	0.86
599		MAP10	Microtubule Associated Protein 10	Protein Coding	30	GC01P232804	0.86
600		MAP1LC3A	Microtubule Associated Protein 1 Light Chain 3 Alpha	Protein Coding	43	GC20P034546	0.86
601		MAP2	Microtubule Associated Protein 2	Protein Coding	42	GC02P209424	0.86
602		MAP2K1	Mitogen-Activated Protein Kinase Kinase 1	Protein Coding	54	GC15P066386	0.62
603		MAP2K4	Mitogen-Activated Protein Kinase Kinase 4	Protein Coding	46	GC17P012020	1.38
604		MAP3K1	Mitogen-Activated Protein Kinase Kinase Kinase 1	Protein Coding	49	GC05P056815	0.34
605		MAP7	Microtubule Associated Protein 7	Protein Coding	37	GC06M136342	0.86
606		MAPK1	Mitogen-Activated Protein Kinase 1	Protein Coding	51	GC22M021754	2.45
607		MAPK10	Mitogen-Activated Protein Kinase 10	Protein Coding	51	GC04M085990	1.14
608		MAPK14	Mitogen-Activated Protein Kinase 14	Protein Coding	51	GC06P047451	0.56
609		MAPK3	Mitogen-Activated Protein Kinase 3	Protein Coding	49	GC16M030117	2.34
610		MAPK7	Mitogen-Activated Protein Kinase 7	Protein Coding	48	GC17P019379	1.21
611		MAPK8	Mitogen-Activated Protein Kinase 8	Protein Coding	50	GC10P048306	0.83
612		MAPT	Microtubule Associated Protein Tau	Protein Coding	50	GC17P045894	1.21
613		MAT2B	Methionine Adenosyltransferase 2B	Protein Coding	40	GC05P163523	0.39
614		MB	Myoglobin	Protein Coding	43	GC22M035606	1.21
615		MBOAT7	Membrane Bound O-Acyltransferase Domain Containing 7	Protein Coding	40	GC19M054173	0.28
616		MBP	Myelin Basic Protein	Protein Coding	44	GC18M076978	0.86
617		MCFD2	Multiple Coagulation Factor Deficiency 2, ER Cargo Receptor Complex Subunit	Protein Coding	43	GC02M046901	0.86
618		MDH2	Malate Dehydrogenase 2	Protein Coding	48	GC07P076048	0.86
619		ME2	Malic Enzyme 2	Protein Coding	44	GC18P050879	0.86
620		MGP	Matrix Gla Protein	Protein Coding	42	GC12M014881	0.86
621		MIF	Macrophage Migration Inhibitory Factor	Protein Coding	49	GC22P023894	0.86
622		MME	Membrane Metalloendopeptidase	Protein Coding	50	GC03P155024	0.86
623		MMP1	Matrix Metallopeptidase 1	Protein Coding	51	GC11M102810	1.62
624		MMP13	Matrix Metallopeptidase 13	Protein Coding	50	GC11M102942	0.28
625		MMP2	Matrix Metallopeptidase 2	Protein Coding	53	GC16P055390	0.86
626		MMP3	Matrix Metallopeptidase 3	Protein Coding	51	GC11M102835	1.14
627		MMP8	Matrix Metallopeptidase 8	Protein Coding	47	GC11M102617	0.86
628		MMP9	Matrix Metallopeptidase 9	Protein Coding	52	GC20P046008	1.57
629		MPG	N-Methylpurine DNA Glycosylase	Protein Coding	41	GC16P001366	0.86
630		MPO	Myeloperoxidase	Protein Coding	50	GC17M058269	1.61
631		MT3	Metallothionein 3	Protein Coding	40	GC16P056589	0.86
632		MTHFR	Methylenetetrahydrofolate Reductase	Protein Coding	47	GC01M011785	1.2
633		MUC1	Mucin 1, Cell Surface Associated	Protein Coding	47	GC01M155185	0.86
634		MUC5AC	Mucin 5AC, Oligomeric Mucus/Gel-Forming	Protein Coding	39	GC11P001151	0.86
635		MUSK	Muscle Associated Receptor Tyrosine Kinase	Protein Coding	46	GC09P110668	0.86
636		MYB	MYB Proto-Oncogene, Transcription Factor	Protein Coding	50	GC06P135180	0.2
637		MYC	MYC Proto-Oncogene, BHLH Transcription Factor	Protein Coding	51	GC08P127735	1.41
638		MYH6	Myosin Heavy Chain 6	Protein Coding	45	GC14M023380	0.86
639		MYLK	Myosin Light Chain Kinase	Protein Coding	52	GC03M123610	0.86
640		MYRF	Myelin Regulatory Factor	Protein Coding	34	GC11P061753	0.39
641		NADSYN1	NAD Synthetase 1	Protein Coding	40	GC11P071454	0.86
642		NAGLU	N-Acetyl-Alpha-Glucosaminidase	Protein Coding	43	GC17P042535	0.86
643		NAGS	N-Acetylglutamate Synthase	Protein Coding	42	GC17P044004	0.86
644		NAMPT	Nicotinamide Phosphoribosyltransferase	Protein Coding	48	GC07M106248	0.2
645		NAT2	N-Acetyltransferase 2	Protein Coding	43	GC08P018391	1.21
646		NCOA3	Nuclear Receptor Coactivator 3	Protein Coding	45	GC20P047501	0.86
647		NCOA6	Nuclear Receptor Coactivator 6	Protein Coding	39	GC20M034696	0.86
648		NEDD4	NEDD4 E3 Ubiquitin Protein Ligase	Protein Coding	45	GC15M055826	0.86
649		NFE2L2	Nuclear Factor, Erythroid 2 Like 2	Protein Coding	48	GC02M177227	0.48
650		NFIA	Nuclear Factor I A	Protein Coding	44	GC01P060865	0.39
651		NFKB1	Nuclear Factor Kappa B Subunit 1	Protein Coding	52	GC04P102501	1.83
652		NFKBIA	NFKB Inhibitor Alpha	Protein Coding	50	GC14M035401	2.25
653		NGF	Nerve Growth Factor	Protein Coding	50	GC01M115285	1.49
654		NGFR	Nerve Growth Factor Receptor	Protein Coding	45	GC17P049495	2.69
655		NLRP3	NLR Family Pyrin Domain Containing 3	Protein Coding	47	GC01P247415	0.2
656		NOS1	Nitric Oxide Synthase 1	Protein Coding	49	GC12M117208	1.21
657		NOS2	Nitric Oxide Synthase 2	Protein Coding	49	GC17M027756	2.65
658		NOS3	Nitric Oxide Synthase 3	Protein Coding	51	GC07P150990	2.87
659		NOTCH1	Notch Receptor 1	Protein Coding	51	GC09M136602	0.44
660		NPAS3	Neuronal PAS Domain Protein 3	Protein Coding	39	GC14P032934	0.86
661		NPC1L1	NPC1 Like Intracellular Cholesterol Transporter 1	Protein Coding	44	GC07M044512	0.39
662		NPPA	Natriuretic Peptide A	Protein Coding	46	GC01M011846	0.28
663		NPR1	Natriuretic Peptide Receptor 1	Protein Coding	45	GC01P153697	0.86
664		NPY	Neuropeptide Y	Protein Coding	45	GC07P024290	1.21
665		NQO1	NAD(P)H Quinone Dehydrogenase 1	Protein Coding	49	GC16M069706	1.21
666		NR1H2	Nuclear Receptor Subfamily 1 Group H Member 2	Protein Coding	48	GC19P050329	1.73
667		NR1H3	Nuclear Receptor Subfamily 1 Group H Member 3	Protein Coding	47	GC11P047248	0.62
668		NR1I2	Nuclear Receptor Subfamily 1 Group I Member 2	Protein Coding	45	GC03P119780	3.28
669		NR1I3	Nuclear Receptor Subfamily 1 Group I Member 3	Protein Coding	44	GC01M161229	1.49
670		NR3C2	Nuclear Receptor Subfamily 3 Group C Member 2	Protein Coding	48	GC04M148078	0.86
671		NT5E	5'-Nucleotidase Ecto	Protein Coding	51	GC06P085449	0.86
672		NTF3	Neurotrophin 3	Protein Coding	43	GC12P005432	0.86
673		NTF4	Neurotrophin 4	Protein Coding	44	GC19M049073	0.86
674		NTRK1	Neurotrophic Receptor Tyrosine Kinase 1	Protein Coding	48	GC01P156786	0.86
675		NTRK2	Neurotrophic Receptor Tyrosine Kinase 2	Protein Coding	53	GC09P084668	2.69
676		NTS	Neurotensin	Protein Coding	40	GC12P085876	1.21
677		NXPH1	Neurexophilin 1	Protein Coding	37	GC07P008440	0.2
678		OAT	Ornithine Aminotransferase	Protein Coding	47	GC10M124397	0.86
679		ODC1	Ornithine Decarboxylase 1	Protein Coding	47	GC02M010432	1.3
680		OPLAH	5-Oxoprolinase, ATP-Hydrolysing	Protein Coding	41	GC08M144051	0.86
681		OPRD1	Opioid Receptor Delta 1	Protein Coding	44	GC01P028812	1.21
682		OPRK1	Opioid Receptor Kappa 1	Protein Coding	45	GC08M053227	1.49
683		OPRM1	Opioid Receptor Mu 1	Protein Coding	48	GC06P154075	1.21
684		ORM1	Orosomucoid 1	Protein Coding	39	GC09P114323	0.86
685		OXA1L	OXA1L Mitochondrial Inner Membrane Protein	Protein Coding	39	GC14P022766	1.21
686		OXT	Oxytocin/Neurophysin I Prepropeptide	Protein Coding	40	GC20P003068	1.83
687		P2RX3	Purinergic Receptor P2X 3	Protein Coding	41	GC11P057356	0.86
688		PADI4	Peptidyl Arginine Deiminase 4	Protein Coding	44	GC01P017308	0.86
689		PAFAH2	Platelet Activating Factor Acetylhydrolase 2	Protein Coding	39	GC01M025971	0.2
690		PARP1	Poly(ADP-Ribose) Polymerase 1	Protein Coding	49	GC01M226360	0.44
691		PCK2	Phosphoenolpyruvate Carboxykinase 2, Mitochondrial	Protein Coding	46	GC14P024094	1.21
692		PCNA	Proliferating Cell Nuclear Antigen	Protein Coding	51	GC20M005114	0.86
693		PDE4A	Phosphodiesterase 4A	Protein Coding	44	GC19P010416	1.21
694		PDK4	Pyruvate Dehydrogenase Kinase 4	Protein Coding	45	GC07M095583	0.39
695		PDPN	Podoplanin	Protein Coding	40	GC01P013583	0.34
696		PDX1	Pancreatic And Duodenal Homeobox 1	Protein Coding	47	GC13P027921	0.86
697		PDXDC1	Pyridoxal Dependent Decarboxylase Domain Containing 1	Protein Coding	37	GC16P014974	0.39
698		PDYN	Prodynorphin	Protein Coding	43	GC20M001978	1.21
699		PEMT	Phosphatidylethanolamine N-Methyltransferase	Protein Coding	41	GC17M017506	0.34
700		PEPD	Peptidase D	Protein Coding	45	GC19M033386	0.86
701		PF4	Platelet Factor 4	Protein Coding	41	GC04M073980	1.21
702		PFAS	Phosphoribosylformylglycinamidine Synthase	Protein Coding	42	GC17P008247	0.86
703		PGM3	Phosphoglucomutase 3	Protein Coding	43	GC06M083161	0.86
704		PHB2	Prohibitin 2	Protein Coding	40	GC12M006965	0.86
705		PHOX2B	Paired Like Homeobox 2B	Protein Coding	43	GC04M041746	0.86
706		PIK3C2A	Phosphatidylinositol-4-Phosphate 3-Kinase Catalytic Subunit Type 2 Alpha	Protein Coding	47	GC11M017191	1.21
707		PIK3CA	Phosphatidylinositol-4,5-Bisphosphate 3-Kinase Catalytic Subunit Alpha	Protein Coding	52	GC03P179148	0.34
708		PIK3CG	Phosphatidylinositol-4,5-Bisphosphate 3-Kinase Catalytic Subunit Gamma	Protein Coding	48	GC07P106865	1.51
709		PLA2G2A	Phospholipase A2 Group IIA	Protein Coding	45	GC01M019975	1.2
710		PLA2G4A	Phospholipase A2 Group IVA	Protein Coding	49	GC01P186798	0.68
711		PLA2G6	Phospholipase A2 Group VI	Protein Coding	47	GC22M046185	1.34
712		PLA2G7	Phospholipase A2 Group VII	Protein Coding	50	GC06M046704	1.49
713		PLAT	Plasminogen Activator, Tissue Type	Protein Coding	49	GC08M042174	1.65
714		PLAU	Plasminogen Activator, Urokinase	Protein Coding	51	GC10P073909	1.49
715		PLCB1	Phospholipase C Beta 1	Protein Coding	48	GC20P008061	0.86
716		PLCB4	Phospholipase C Beta 4	Protein Coding	47	GC20P009024	0.86
717		PLCG1	Phospholipase C Gamma 1	Protein Coding	47	GC20P041136	0.86
718		PLD1	Phospholipase D1	Protein Coding	48	GC03M171600	0.2
719		PLEK	Pleckstrin	Protein Coding	40	GC02P068365	0.86
720		PLIN2	Perilipin 2	Protein Coding	43	GC09M019115	0.86
721		PLP1	Proteolipid Protein 1	Protein Coding	43	GC0XP103773	0.39
722		PLTP	Phospholipid Transfer Protein	Protein Coding	43	GC20M045898	0.86
723		PML	PML Nuclear Body Scaffold	Protein Coding	45	GC15P073994	0.86
724		PNMT	Phenylethanolamine N-Methyltransferase	Protein Coding	44	GC17P039667	0.86
725		PNOC	Prepronociceptin	Protein Coding	37	GC08P028316	0.86
726		PNP	Purine Nucleoside Phosphorylase	Protein Coding	47	GC14P020468	0.86
727		PNPLA3	Patatin Like Phospholipase Domain Containing 3	Protein Coding	41	GC22P043923	0.34
728		PNPLA6	Patatin Like Phospholipase Domain Containing 6	Protein Coding	44	GC19P007534	0.2
729		POR	Cytochrome P450 Oxidoreductase	Protein Coding	48	GC07P075899	1.49
730		PPARA	Peroxisome Proliferator Activated Receptor Alpha	Protein Coding	45	GC22P046150	5
731		PPARD	Peroxisome Proliferator Activated Receptor Delta	Protein Coding	47	GC06P047433	1.8
732		PPARG	Peroxisome Proliferator Activated Receptor Gamma	Protein Coding	52	GC03P012287	4.88
733		PPARGC1B	PPARG Coactivator 1 Beta	Protein Coding	35	GC05P149730	0.56
734		PPAT	Phosphoribosyl Pyrophosphate Amidotransferase	Protein Coding	43	GC04M056393	0.86
735		PPBP	Pro-Platelet Basic Protein	Protein Coding	43	GC04M073986	1.14
736		PPIB	Peptidylprolyl Isomerase B	Protein Coding	50	GC15M064155	5.53
737		PPIC	Peptidylprolyl Isomerase C	Protein Coding	41	GC05M123023	0.86
738		PPIG	Peptidylprolyl Isomerase G	Protein Coding	41	GC02P169584	1.25
739		PPP1R1B	Protein Phosphatase 1 Regulatory Inhibitor Subunit 1B	Protein Coding	43	GC17P039626	0.86
740		PRDX5	Peroxiredoxin 5	Protein Coding	46	GC11P064317	0.86
741		PRKAB1	Protein Kinase AMP-Activated Non-Catalytic Subunit Beta 1	Protein Coding	47	GC12P119632	0.86
742		PRKAR1A	Protein Kinase CAMP-Dependent Type I Regulatory Subunit Alpha	Protein Coding	51	GC17P068414	0.86
743		PRKCA	Protein Kinase C Alpha	Protein Coding	50	GC17P066302	1.61
744		PRKCB	Protein Kinase C Beta	Protein Coding	47	GC16P023892	0.39
745		PRKCE	Protein Kinase C Epsilon	Protein Coding	50	GC02P045651	0.39
746		PRKG1	Protein Kinase CGMP-Dependent 1	Protein Coding	51	GC10P050991	0.86
747		PROC	Protein C, Inactivator Of Coagulation Factors Va And VIIIa	Protein Coding	49	GC02P127418	0.86
748		PROS1	Protein S	Protein Coding	47	GC03M093873	0.86
749		PRSS53	Serine Protease 53	Protein Coding	33	GC16M031085	0.86
750		PRSS8	Serine Protease 8	Protein Coding	43	GC16M031132	0.28
751		PSAT1	Phosphoserine Aminotransferase 1	Protein Coding	48	GC09P078297	0.86
752		PSG2	Pregnancy Specific Beta-1-Glycoprotein 2	Protein Coding	35	GC19M043064	1.14
753		PSMC6	Proteasome 26S Subunit, ATPase 6	Protein Coding	40	GC14P052707	1.38
754		PTBP1	Polypyrimidine Tract Binding Protein 1	Protein Coding	41	GC19P000797	0.2
755		PTEN	Phosphatase And Tensin Homolog	Protein Coding	52	GC10P087863	0.39
756		PTGER1	Prostaglandin E Receptor 1	Protein Coding	41	GC19M014444	0.59
757		PTGER2	Prostaglandin E Receptor 2	Protein Coding	48	GC14P052314	0.59
758		PTGER3	Prostaglandin E Receptor 3	Protein Coding	46	GC01M070852	0.59
759		PTGES2	Prostaglandin E Synthase 2	Protein Coding	43	GC09M128120	0.34
760		PTGS1	Prostaglandin-Endoperoxide Synthase 1	Protein Coding	46	GC09P122370	3.32
761		PTGS2	Prostaglandin-Endoperoxide Synthase 2	Protein Coding	48	GC01M186640	9.54
762		PTH	Parathyroid Hormone	Protein Coding	47	GC11M013492	0.86
763		PTH1R	Parathyroid Hormone 1 Receptor	Protein Coding	50	GC03P046877	0.59
764		PTHLH	Parathyroid Hormone Like Hormone	Protein Coding	45	GC12M027959	1.21
765		PTK2B	Protein Tyrosine Kinase 2 Beta	Protein Coding	49	GC08P027311	1.21
766		PTPN11	Protein Tyrosine Phosphatase Non-Receptor Type 11	Protein Coding	53	GC12P112418	0.86
767		PTPN3	Protein Tyrosine Phosphatase Non-Receptor Type 3	Protein Coding	44	GC09M109375	2.22
768		PTPN6	Protein Tyrosine Phosphatase Non-Receptor Type 6	Protein Coding	50	GC12P008223	0.86
769		PTS	6-Pyruvoyltetrahydropterin Synthase	Protein Coding	47	GC11P112226	1.21
770		QRSL1	Glutaminyl-TRNA Amidotransferase Subunit QRSL1	Protein Coding	39	GC06P106629	0.86
771		RAB3IL1	RAB3A Interacting Protein Like 1	Protein Coding	37	GC11M061897	0.39
772		RAC1	Rac Family Small GTPase 1	Protein Coding	49	GC07P006380	0.39
773		RAC2	Rac Family Small GTPase 2	Protein Coding	51	GC22M037227	0.34
774		RAF1	Raf-1 Proto-Oncogene, Serine/Threonine Kinase	Protein Coding	54	GC03M012583	0.86
775		RARA	Retinoic Acid Receptor Alpha	Protein Coding	50	GC17P040309	0.86
776		RARS1	Arginyl-TRNA Synthetase 1	Protein Coding	35	GC05P168487	0.86
777		RASGRP1	RAS Guanyl Releasing Protein 1	Protein Coding	46	GC15M038488	0.28
778		RB1	RB Transcriptional Corepressor 1	Protein Coding	49	GC13P048303	0.86
779		REN	Renin	Protein Coding	48	GC01M204154	1.57
780		RHOA	Ras Homolog Family Member A	Protein Coding	46	GC03M049359	0.34
781		RIF1	Replication Timing Regulatory Factor 1	Protein Coding	39	GC02P151409	0.28
782		RIMKLA	Ribosomal Modification Protein RimK Like Family Member A	Protein Coding	34	GC01P042380	0.86
783		RIMKLB	Ribosomal Modification Protein RimK Like Family Member B	Protein Coding	34	GC12P008681	0.86
784		RNASE3	Ribonuclease A Family Member 3	Protein Coding	40	GC14P020891	0.86
785		RNGTT	RNA Guanylyltransferase And 5'-Phosphatase	Protein Coding	43	GC06M088609	0.86
786		RNPC3	RNA Binding Region (RNP1, RRM) Containing 3	Protein Coding	35	GC01P103525	0.86
787		RPS12	Ribosomal Protein S12	Protein Coding	41	GC06P132814	0.86
788		RPS27A	Ribosomal Protein S27a	Protein Coding	43	GC02P055231	1.55
789		RPS6	Ribosomal Protein S6	Protein Coding	44	GC09M019375	0.86
790		RPS6KA3	Ribosomal Protein S6 Kinase A3	Protein Coding	52	GC0XM020149	0.86
791		RSAD2	Radical S-Adenosyl Methionine Domain Containing 2	Protein Coding	40	GC02P006865	5.53
792		RUNX1	RUNX Family Transcription Factor 1	Protein Coding	48	GC21M034787	0.39
793		RYR1	Ryanodine Receptor 1	Protein Coding	47	GC19P038528	1.25
794		RYR2	Ryanodine Receptor 2	Protein Coding	47	GC01P237042	0.86
795		RYR3	Ryanodine Receptor 3	Protein Coding	41	GC15P033310	0.86
796		S100A12	S100 Calcium Binding Protein A12	Protein Coding	39	GC01M153373	1.14
797		S100A8	S100 Calcium Binding Protein A8	Protein Coding	42	GC01M153391	1.14
798		S100A9	S100 Calcium Binding Protein A9	Protein Coding	43	GC01P153357	0.28
799		S100B	S100 Calcium Binding Protein B	Protein Coding	45	GC21M047431	0.52
800		SCARB1	Scavenger Receptor Class B Member 1	Protein Coding	45	GC12M124776	0.68
801		SCD	Stearoyl-CoA Desaturase	Protein Coding	48	GC10P100347	2
802		SCG2	Secretogranin II	Protein Coding	39	GC02M223596	0.86
803		SCIN	Scinderin	Protein Coding	37	GC07P012610	0.86
804		SCN10A	Sodium Voltage-Gated Channel Alpha Subunit 10	Protein Coding	45	GC03M038713	0.86
805		SCN11A	Sodium Voltage-Gated Channel Alpha Subunit 11	Protein Coding	41	GC03M038862	0.86
806		SCN3A	Sodium Voltage-Gated Channel Alpha Subunit 3	Protein Coding	47	GC02M165087	0.86
807		SCN5A	Sodium Voltage-Gated Channel Alpha Subunit 5	Protein Coding	50	GC03M038549	0.44
808		SCN7A	Sodium Voltage-Gated Channel Alpha Subunit 7	Protein Coding	40	GC02M166403	0.86
809		SCN9A	Sodium Voltage-Gated Channel Alpha Subunit 9	Protein Coding	47	GC02M166195	1.51
810		SCP2	Sterol Carrier Protein 2	Protein Coding	47	GC01P052927	0.86
811		SCT	Secretin	Protein Coding	35	GC11M000626	0.86
812		SDHA	Succinate Dehydrogenase Complex Flavoprotein Subunit A	Protein Coding	46	GC05P000208	0.86
813		SDHB	Succinate Dehydrogenase Complex Iron Sulfur Subunit B	Protein Coding	47	GC01M017020	0.86
814		SDHC	Succinate Dehydrogenase Complex Subunit C	Protein Coding	44	GC01P161314	0.86
815		SDHD	Succinate Dehydrogenase Complex Subunit D	Protein Coding	44	GC11P112087	1.21
816		SELE	Selectin E	Protein Coding	44	GC01M169722	2.71
817		SELL	Selectin L	Protein Coding	42	GC01M169690	0.86
818		SELP	Selectin P	Protein Coding	45	GC01M169558	2.72
819		SEPHS1	Selenophosphate Synthetase 1	Protein Coding	42	GC10M013317	0.34
820		SERPINA1	Serpin Family A Member 1	Protein Coding	49	GC14M094376	0.86
821		SERPINA5	Serpin Family A Member 5	Protein Coding	43	GC14P094563	0.86
822		SERPINA7	Serpin Family A Member 7	Protein Coding	39	GC0XM106032	0.86
823		SERPINC1	Serpin Family C Member 1	Protein Coding	48	GC01M174153	1.61
824		SERPINE1	Serpin Family E Member 1	Protein Coding	50	GC07P101127	1.54
825		SERPINF2	Serpin Family F Member 2	Protein Coding	44	GC17P001742	0.39
826		SETD2	SET Domain Containing 2, Histone Lysine Methyltransferase	Protein Coding	47	GC03M047033	0.2
827		SFN	Stratifin	Protein Coding	46	GC01P026873	0.86
828		SGCB	Sarcoglycan Beta	Protein Coding	40	GC04M052019	1.21
829		SIK2	Salt Inducible Kinase 2	Protein Coding	45	GC11P111605	0.86
830		SIRT1	Sirtuin 1	Protein Coding	49	GC10P067884	0.34
831		SKP1	S-Phase Kinase Associated Protein 1	Protein Coding	43	GC05M134148	1.55
832		SLC10A2	Solute Carrier Family 10 Member 2	Protein Coding	43	GC13M103043	0.39
833		SLC12A1	Solute Carrier Family 12 Member 1	Protein Coding	46	GC15P048191	0.86
834		SLC12A2	Solute Carrier Family 12 Member 2	Protein Coding	46	GC05P128083	0.86
835		SLC12A4	Solute Carrier Family 12 Member 4	Protein Coding	43	GC16M067944	0.86
836		SLC12A5	Solute Carrier Family 12 Member 5	Protein Coding	46	GC20P046021	0.86
837		SLC12A6	Solute Carrier Family 12 Member 6	Protein Coding	48	GC15M034229	0.86
838		SLC12A7	Solute Carrier Family 12 Member 7	Protein Coding	44	GC05M001050	0.86
839		SLC16A1	Solute Carrier Family 16 Member 1	Protein Coding	48	GC01M112913	1.49
840		SLC16A10	Solute Carrier Family 16 Member 10	Protein Coding	39	GC06P111087	0.86
841		SLC17A5	Solute Carrier Family 17 Member 5	Protein Coding	44	GC06M073593	1.21
842		SLC18A2	Solute Carrier Family 18 Member A2	Protein Coding	47	GC10P117241	0.86
843		SLC1A1	Solute Carrier Family 1 Member 1	Protein Coding	47	GC09P004490	0.86
844		SLC1A2	Solute Carrier Family 1 Member 2	Protein Coding	48	GC11M035272	0.86
845		SLC1A3	Solute Carrier Family 1 Member 3	Protein Coding	50	GC05P036606	0.86
846		SLC1A6	Solute Carrier Family 1 Member 6	Protein Coding	43	GC19M014921	0.86
847		SLC1A7	Solute Carrier Family 1 Member 7	Protein Coding	43	GC01M053087	0.86
848		SLC22A1	Solute Carrier Family 22 Member 1	Protein Coding	43	GC06P160121	0.86
849		SLC22A10	Solute Carrier Family 22 Member 10	Protein Coding	34	GC11P063138	0.86
850		SLC22A11	Solute Carrier Family 22 Member 11	Protein Coding	40	GC11P064573	0.86
851		SLC22A2	Solute Carrier Family 22 Member 2	Protein Coding	44	GC06M160173	1.21
852		SLC22A3	Solute Carrier Family 22 Member 3	Protein Coding	44	GC06P160348	0.86
853		SLC22A4	Solute Carrier Family 22 Member 4	Protein Coding	43	GC05P132294	0.86
854		SLC22A5	Solute Carrier Family 22 Member 5	Protein Coding	46	GC05P132369	0.86
855		SLC22A6	Solute Carrier Family 22 Member 6	Protein Coding	44	GC11M063458	1.21
856		SLC22A7	Solute Carrier Family 22 Member 7	Protein Coding	41	GC06P047528	0.86
857		SLC22A8	Solute Carrier Family 22 Member 8	Protein Coding	41	GC11M063463	0.86
858		SLC25A18	Solute Carrier Family 25 Member 18	Protein Coding	40	GC22P017608	0.86
859		SLC25A22	Solute Carrier Family 25 Member 22	Protein Coding	41	GC11M000791	0.86
860		SLC26A5	Solute Carrier Family 26 Member 5	Protein Coding	43	GC07M103352	0.86
861		SLC27A1	Solute Carrier Family 27 Member 1	Protein Coding	41	GC19P023305	0.28
862		SLC27A6	Solute Carrier Family 27 Member 6	Protein Coding	42	GC05P128538	0.28
863		SLC4A1	Solute Carrier Family 4 Member 1 (Diego Blood Group)	Protein Coding	47	GC17M044282	0.86
864		SLC4A10	Solute Carrier Family 4 Member 10	Protein Coding	40	GC02P161425	0.86
865		SLC4A4	Solute Carrier Family 4 Member 4	Protein Coding	46	GC04P071063	0.86
866		SLC4A5	Solute Carrier Family 4 Member 5	Protein Coding	41	GC02M074217	0.86
867		SLC4A7	Solute Carrier Family 4 Member 7	Protein Coding	42	GC03M027372	0.86
868		SLC4A8	Solute Carrier Family 4 Member 8	Protein Coding	39	GC12P051391	0.86
869		SLC4A9	Solute Carrier Family 4 Member 9	Protein Coding	36	GC05P143015	0.86
870		SLC6A2	Solute Carrier Family 6 Member 2	Protein Coding	48	GC16P055656	0.86
871		SLC6A3	Solute Carrier Family 6 Member 3	Protein Coding	49	GC05M001392	0.86
872		SLC6A4	Solute Carrier Family 6 Member 4	Protein Coding	47	GC17M030194	1.21
873		SLC7A11	Solute Carrier Family 7 Member 11	Protein Coding	44	GC04M138164	0.86
874		SLC8A1	Solute Carrier Family 8 Member A1	Protein Coding	44	GC02M040078	1.65
875		SLC9A3	Solute Carrier Family 9 Member A3	Protein Coding	47	GC05M000472	0.86
876		SLCO1A2	Solute Carrier Organic Anion Transporter Family Member 1A2	Protein Coding	39	GC12M021264	0.86
877		SLCO1B1	Solute Carrier Organic Anion Transporter Family Member 1B1	Protein Coding	48	GC12P021132	0.86
878		SLCO1B3	Solute Carrier Organic Anion Transporter Family Member 1B3	Protein Coding	44	GC12P020810	0.86
879		SLCO2A1	Solute Carrier Organic Anion Transporter Family Member 2A1	Protein Coding	43	GC03M133932	0.34
880		SLCO2B1	Solute Carrier Organic Anion Transporter Family Member 2B1	Protein Coding	44	GC11P075835	1.2
881		SLCO4C1	Solute Carrier Organic Anion Transporter Family Member 4C1	Protein Coding	37	GC05M102233	0.86
882		SNCA	Synuclein Alpha	Protein Coding	50	GC04M089724	1.55
883		SOAT1	Sterol O-Acyltransferase 1	Protein Coding	44	GC01P179262	0.44
884		SOD1	Superoxide Dismutase 1	Protein Coding	51	GC21P031659	3.19
885		SOD2	Superoxide Dismutase 2	Protein Coding	51	GC06M159669	1.49
886		SOD3	Superoxide Dismutase 3	Protein Coding	40	GC04P024798	0.86
887		SPCS1	Signal Peptidase Complex Subunit 1	Protein Coding	35	GC03P052821	5.53
888		SPP1	Secreted Phosphoprotein 1	Protein Coding	46	GC04P087975	1.21
889		SRC	SRC Proto-Oncogene, Non-Receptor Tyrosine Kinase	Protein Coding	51	GC20P037344	1.83
890		SREBF1	Sterol Regulatory Element Binding Transcription Factor 1	Protein Coding	44	GC17M017810	3.4
891		SREBF2	Sterol Regulatory Element Binding Transcription Factor 2	Protein Coding	43	GC22P041833	0.28
892		SRGN	Serglycin	Protein Coding	38	GC10P069088	0.81
893		STAT3	Signal Transducer And Activator Of Transcription 3	Protein Coding	52	GC17M042313	0.48
894		STAT5A	Signal Transducer And Activator Of Transcription 5A	Protein Coding	45	GC17P042287	0.39
895		STIM2	Stromal Interaction Molecule 2	Protein Coding	39	GC04P026859	0.39
896		STS	Steroid Sulfatase	Protein Coding	44	GC0XP007146	0.86
897		STX1B	Syntaxin 1B	Protein Coding	40	GC16M030989	0.86
898		STX4	Syntaxin 4	Protein Coding	42	GC16P031033	0.86
899		SULT1A1	Sulfotransferase Family 1A Member 1	Protein Coding	43	GC16M028606	1.21
900		SULT1A3	Sulfotransferase Family 1A Member 3	Protein Coding	38	GC16P030199	0.86
901		SULT1E1	Sulfotransferase Family 1E Member 1	Protein Coding	44	GC04M069841	0.86
902		SUMO1	Small Ubiquitin Like Modifier 1	Protein Coding	46	GC02M202206	0.86
903		SUOX	Sulfite Oxidase	Protein Coding	45	GC12P055997	0.86
904		SYCP2L	Synaptonemal Complex Protein 2 Like	Protein Coding	32	GC06P010887	0.39
905		SYP	Synaptophysin	Protein Coding	43	GC0XM049187	0.86
906		TAC1	Tachykinin Precursor 1	Protein Coding	43	GC07P097731	1.92
907		TAC3	Tachykinin Precursor 3	Protein Coding	45	GC12M057009	0.86
908		TACR1	Tachykinin Receptor 1	Protein Coding	45	GC02M075010	1.21
909		TACR2	Tachykinin Receptor 2	Protein Coding	43	GC10M069403	0.86
910		TACR3	Tachykinin Receptor 3	Protein Coding	50	GC04M103586	0.86
911		TAF4	TATA-Box Binding Protein Associated Factor 4	Protein Coding	40	GC20M061967	0.86
912		TAT	Tyrosine Aminotransferase	Protein Coding	44	GC16M071565	1.21
913		TBXA2R	Thromboxane A2 Receptor	Protein Coding	48	GC19M003594	0.44
914		TERT	Telomerase Reverse Transcriptase	Protein Coding	51	GC05M001253	0.2
915		TF	Transferrin	Protein Coding	49	GC03P133666	2.04
916		TFAP2A	Transcription Factor AP-2 Alpha	Protein Coding	47	GC06M010393	0.86
917		TFF2	Trefoil Factor 2	Protein Coding	41	GC21M042346	0.86
918		TFRC	Transferrin Receptor	Protein Coding	48	GC03M196027	1.25
919		TGFA	Transforming Growth Factor Alpha	Protein Coding	46	GC02M070447	0.86
920		TGFB1	Transforming Growth Factor Beta 1	Protein Coding	52	GC19M041301	1.21
921		TH	Tyrosine Hydroxylase	Protein Coding	51	GC11M002163	0.86
922		THBD	Thrombomodulin	Protein Coding	44	GC20M023026	1.38
923		THBS1	Thrombospondin 1	Protein Coding	44	GC15P039581	0.2
924		TIMP1	TIMP Metallopeptidase Inhibitor 1	Protein Coding	45	GC0XP047583	2.67
925		TIMP2	TIMP Metallopeptidase Inhibitor 2	Protein Coding	44	GC17M078852	0.86
926		TIMP3	TIMP Metallopeptidase Inhibitor 3	Protein Coding	45	GC22P032800	0.2
927		TKT	Transketolase	Protein Coding	46	GC03M053224	2.55
928		TLR2	Toll Like Receptor 2	Protein Coding	51	GC04P153684	0.44
929		TLR3	Toll Like Receptor 3	Protein Coding	52	GC04P186059	5.53
930		TLR4	Toll Like Receptor 4	Protein Coding	51	GC09P117704	0.59
931		TLR7	Toll Like Receptor 7	Protein Coding	46	GC0XP012867	5.53
932		TM6SF2	Transmembrane 6 Superfamily Member 2	Protein Coding	29	GC19M019264	0.34
933		TMEM258	Transmembrane Protein 258	Protein Coding	31	GC11M061768	0.39
934		TMEM37	Transmembrane Protein 37	Protein Coding	32	GC02P119429	0.86
935		TMPO	Thymopoietin	Protein Coding	45	GC12P098515	0.86
936		TNF	Tumor Necrosis Factor	Protein Coding	51	GC06P047305	8.37
937		TNFRSF10B	TNF Receptor Superfamily Member 10b	Protein Coding	50	GC08M023020	0.39
938		TNFRSF11A	TNF Receptor Superfamily Member 11a	Protein Coding	45	GC18P062325	0.59
939		TNFRSF11B	TNF Receptor Superfamily Member 11b	Protein Coding	47	GC08M118923	0.59
940		TNFRSF1A	TNF Receptor Superfamily Member 1A	Protein Coding	49	GC12M006328	0.86
941		TNFSF11	TNF Superfamily Member 11	Protein Coding	47	GC13P042562	0.59
942		TNXB	Tenascin XB	Protein Coding	43	GC06M032635	0.39
943		TOP1	DNA Topoisomerase I	Protein Coding	48	GC20P041028	0.34
944		TOP2B	DNA Topoisomerase II Beta	Protein Coding	45	GC03M025598	0.34
945		TP53	Tumor Protein P53	Protein Coding	54	GC17M007661	0.28
946		TPH1	Tryptophan Hydroxylase 1	Protein Coding	44	GC11M018040	1.25
947		TPMT	Thiopurine S-Methyltransferase	Protein Coding	47	GC06M018128	1.49
948		TPO	Thyroid Peroxidase	Protein Coding	48	GC02P001374	1.21
949		TPR	Translocated Promoter Region, Nuclear Basket Protein	Protein Coding	42	GC01M186319	0.86
950		TRAF3IP2	TRAF3 Interacting Protein 2	Protein Coding	43	GC06M111555	0.86
951		TRAF6	TNF Receptor Associated Factor 6	Protein Coding	47	GC11M036467	0.44
952		TRIM22	Tripartite Motif Containing 22	Protein Coding	39	GC11P005689	0.86
953		TRIM52	Tripartite Motif Containing 52	Protein Coding	28	GC05M181312	5.53
954		TRPA1	Transient Receptor Potential Cation Channel Subfamily A Member 1	Protein Coding	45	GC08M072019	1.49
955		TRPC1	Transient Receptor Potential Cation Channel Subfamily C Member 1	Protein Coding	42	GC03P142724	0.86
956		TRPM8	Transient Receptor Potential Cation Channel Subfamily M Member 8	Protein Coding	43	GC02P233917	1.21
957		TRPV1	Transient Receptor Potential Cation Channel Subfamily V Member 1	Protein Coding	46	GC17M003565	1.92
958		TRPV2	Transient Receptor Potential Cation Channel Subfamily V Member 2	Protein Coding	41	GC17P016415	0.86
959		TRPV3	Transient Receptor Potential Cation Channel Subfamily V Member 3	Protein Coding	43	GC17M003515	0.86
960		TRPV4	Transient Receptor Potential Cation Channel Subfamily V Member 4	Protein Coding	49	GC12M109783	0.86
961		TSHZ3	Teashirt Zinc Finger Homeobox 3	Protein Coding	37	GC19M031150	0.39
962		TSPO	Translocator Protein	Protein Coding	43	GC22P043151	1.21
963		TTF2	Transcription Termination Factor 2	Protein Coding	39	GC01P117060	1.21
964		TTR	Transthyretin	Protein Coding	49	GC18P031557	1.49
965		TUBA1A	Tubulin Alpha 1a	Protein Coding	48	GC12M049184	0.86
966		TUBA3C	Tubulin Alpha 3c	Protein Coding	37	GC13M019173	0.86
967		TUBA4A	Tubulin Alpha 4a	Protein Coding	45	GC02M219249	0.86
968		TUBB	Tubulin Beta Class I	Protein Coding	49	GC06P030720	0.86
969		TXK	TXK Tyrosine Kinase	Protein Coding	45	GC04M048066	0.86
970		TXN	Thioredoxin	Protein Coding	45	GC09M110243	0.39
971		TXNRD1	Thioredoxin Reductase 1	Protein Coding	47	GC12P104215	0.86
972		TYMP	Thymidine Phosphorylase	Protein Coding	46	GC22M050525	1.05
973		UCP1	Uncoupling Protein 1	Protein Coding	44	GC04M140559	0.28
974		UCP2	Uncoupling Protein 2	Protein Coding	45	GC11M073974	0.62
975		UGT1A1	UDP Glucuronosyltransferase Family 1 Member A1	Protein Coding	48	GC02P233760	2.36
976		UGT1A10	UDP Glucuronosyltransferase Family 1 Member A10	Protein Coding	40	GC02P233636	0.86
977		UGT1A3	UDP Glucuronosyltransferase Family 1 Member A3	Protein Coding	38	GC02P233729	0.86
978		UGT1A4	UDP Glucuronosyltransferase Family 1 Member A4	Protein Coding	41	GC02P233718	0.86
979		UGT1A6	UDP Glucuronosyltransferase Family 1 Member A6	Protein Coding	40	GC02P233691	0.86
980		UGT1A7	UDP Glucuronosyltransferase Family 1 Member A7	Protein Coding	39	GC02P233681	0.86
981		UGT1A8	UDP Glucuronosyltransferase Family 1 Member A8	Protein Coding	35	GC02P233618	0.86
982		UGT1A9	UDP Glucuronosyltransferase Family 1 Member A9	Protein Coding	43	GC02P233671	0.86
983		UGT2B10	UDP Glucuronosyltransferase Family 2 Member B10	Protein Coding	40	GC04P068816	0.86
984		UGT2B15	UDP Glucuronosyltransferase Family 2 Member B15	Protein Coding	42	GC04M068646	0.86
985		UGT2B7	UDP Glucuronosyltransferase Family 2 Member B7	Protein Coding	44	GC04P069051	1.21
986		VCAM1	Vascular Cell Adhesion Molecule 1	Protein Coding	45	GC01P100719	2.2
987		VDR	Vitamin D Receptor	Protein Coding	51	GC12M047841	1.49
988		VEGFA	Vascular Endothelial Growth Factor A	Protein Coding	48	GC06P043770	0.65
989		VHL	Von Hippel-Lindau Tumor Suppressor	Protein Coding	47	GC03P010211	2.46
990		VIM	Vimentin	Protein Coding	50	GC10P017227	1.21
991		VIP	Vasoactive Intestinal Peptide	Protein Coding	44	GC06P152750	1.21
992		VKORC1	Vitamin K Epoxide Reductase Complex Subunit 1	Protein Coding	47	GC16M031105	0.86
993		VKORC1L1	Vitamin K Epoxide Reductase Complex Subunit 1 Like 1	Protein Coding	38	GC07P065871	0.86
994		VWF	Von Willebrand Factor	Protein Coding	48	GC12M005917	1.49
995		XDH	Xanthine Dehydrogenase	Protein Coding	47	GC02M031294	1.21
996		XIAP	X-Linked Inhibitor Of Apoptosis	Protein Coding	49	GC0XP123859	0.39
997		YWHAQ	Tyrosine 3-Monooxygenase/Tryptophan 5-Monooxygenase Activation Protein Theta	Protein Coding	47	GC02M009583	0.34
998		ZNF536	Zinc Finger Protein 536	Protein Coding	36	GC19P030228	0.39

## Sheet: Krill oil-eliminate overlaps
Symbol	Description
ABCA1	ATP Binding Cassette Subfamily A Member 1
ABCB1	ATP Binding Cassette Subfamily B Member 1
ABCB11	ATP Binding Cassette Subfamily B Member 11
ABCB4	ATP Binding Cassette Subfamily B Member 4
ABCB7	ATP Binding Cassette Subfamily B Member 7
ABCC11	ATP Binding Cassette Subfamily C Member 11
ABCC2	ATP Binding Cassette Subfamily C Member 2
ABCD1	ATP Binding Cassette Subfamily D Member 1
ABCG5	ATP Binding Cassette Subfamily G Member 5
ABCG8	ATP Binding Cassette Subfamily G Member 8
ABL1	ABL Proto-Oncogene 1, Non-Receptor Tyrosine Kinase
ACAA1	Acetyl-CoA Acyltransferase 1
ACADL	Acyl-CoA Dehydrogenase Long Chain
ACE	Angiotensin I Converting Enzyme
ACOT1	Acyl-CoA Thioesterase 1
ACOT2	Acyl-CoA Thioesterase 2
ACOT4	Acyl-CoA Thioesterase 4
ACOT7	Acyl-CoA Thioesterase 7
ACOX1	Acyl-CoA Oxidase 1
ACP3	Acid Phosphatase 3
ACSBG2	Acyl-CoA Synthetase Bubblegum Family Member 2
ACSL1	Acyl-CoA Synthetase Long Chain Family Member 1
ACSL4	Acyl-CoA Synthetase Long Chain Family Member 4
ACSL5	Acyl-CoA Synthetase Long Chain Family Member 5
ADAMTS3	ADAM Metallopeptidase With Thrombospondin Type 1 Motif 3
ADAMTS4	ADAM Metallopeptidase With Thrombospondin Type 1 Motif 4
ADAMTS5	ADAM Metallopeptidase With Thrombospondin Type 1 Motif 5
ADAMTSL1	ADAMTS Like 1
ADCY1	Adenylate Cyclase 1
ADCY10	Adenylate Cyclase 10
ADGRF1	Adhesion G Protein-Coupled Receptor F1
ADIPOQ	Adiponectin, C1Q And Collagen Domain Containing
ADORA1	Adenosine A1 Receptor
ADRB1	Adrenoceptor Beta 1
ADRB2	Adrenoceptor Beta 2
AGPAT3	1-Acylglycerol-3-Phosphate O-Acyltransferase 3
AGPAT4	1-Acylglycerol-3-Phosphate O-Acyltransferase 4
AGXT	Alanine--Glyoxylate And Serine--Pyruvate Aminotransferase
AHSP	Alpha Hemoglobin Stabilizing Protein
AIFM1	Apoptosis Inducing Factor Mitochondria Associated 1
AKT1	AKT Serine/Threonine Kinase 1
AKT2	AKT Serine/Threonine Kinase 2
AKT3	AKT Serine/Threonine Kinase 3
ALB	Albumin
ALOX12	Arachidonate 12-Lipoxygenase, 12S Type
ALOX15	Arachidonate 15-Lipoxygenase
ALOX5	Arachidonate 5-Lipoxygenase
ALPG	Alkaline Phosphatase, Germ Cell
ALPI	Alkaline Phosphatase, Intestinal
ALPL	Alkaline Phosphatase, Biomineralization Associated
ALPP	Alkaline Phosphatase, Placental
ANGPTL6	Angiopoietin Like 6
ANXA5	Annexin A5
APAF1	Apoptotic Peptidase Activating Factor 1
APOA1	Apolipoprotein A1
APOA5	Apolipoprotein A5
APOB	Apolipoprotein B
APOE	Apolipoprotein E
APP	Amyloid Beta Precursor Protein
APRT	Adenine Phosphoribosyltransferase
AR	Androgen Receptor
AREG	Amphiregulin
ARFGAP1	ADP Ribosylation Factor GTPase Activating Protein 1
ARMS2	Age-Related Maculopathy Susceptibility 2
ARRB2	Arrestin Beta 2
ARSH	Arylsulfatase Family Member H
ATHS	Atherosclerosis Susceptibility (Lipoprotein Associated)
ATP10A	ATPase Phospholipid Transporting 10A (Putative)
ATP10B	ATPase Phospholipid Transporting 10B (Putative)
ATP10D	ATPase Phospholipid Transporting 10D (Putative)
ATP11A	ATPase Phospholipid Transporting 11A
ATP11B	ATPase Phospholipid Transporting 11B (Putative)
ATP11C	ATPase Phospholipid Transporting 11C
ATP1A2	ATPase Na+/K+ Transporting Subunit Alpha 2
ATP8A1	ATPase Phospholipid Transporting 8A1
ATP8A2	ATPase Phospholipid Transporting 8A2
ATP8B1	ATPase Phospholipid Transporting 8B1
ATP8B2	ATPase Phospholipid Transporting 8B2
ATP8B3	ATPase Phospholipid Transporting 8B3
ATP8B4	ATPase Phospholipid Transporting 8B4 (Putative)
ATP9A	ATPase Phospholipid Transporting 9A (Putative)
BAD	BCL2 Associated Agonist Of Cell Death
BAX	BCL2 Associated X, Apoptosis Regulator
BCL2	BCL2 Apoptosis Regulator
BCL2A1	BCL2 Related Protein A1
BCL2L1	BCL2 Like 1
BCL2L11	BCL2 Like 11
BCL2L12	BCL2 Like 12
BCL2L15	BCL2 Like 15
BDH1	3-Hydroxybutyrate Dehydrogenase 1
BDKRB2	Bradykinin Receptor B2
BDNF	Brain Derived Neurotrophic Factor
BECN1	Beclin 1
BEST1	Bestrophin 1
BGLAP	Bone Gamma-Carboxyglutamate Protein
BID	BH3 Interacting Domain Death Agonist
BIK	BCL2 Interacting Killer
BIRC5	Baculoviral IAP Repeat Containing 5
BMP1	Bone Morphogenetic Protein 1
BMP10	Bone Morphogenetic Protein 10
BMP2	Bone Morphogenetic Protein 2
BMP3	Bone Morphogenetic Protein 3
BMP4	Bone Morphogenetic Protein 4
BMP5	Bone Morphogenetic Protein 5
BMP6	Bone Morphogenetic Protein 6
BMP7	Bone Morphogenetic Protein 7
BMP8A	Bone Morphogenetic Protein 8a
BRAF	B-Raf Proto-Oncogene, Serine/Threonine Kinase
BRCA1	BRCA1 DNA Repair Associated
BTC	Betacellulin
C1orf87	Chromosome 1 Open Reading Frame 87
CALCA	Calcitonin Related Polypeptide Alpha
CAMK2G	Calcium/Calmodulin Dependent Protein Kinase II Gamma
CASP1	Caspase 1
CASP10	Caspase 10
CASP2	Caspase 2
CASP3	Caspase 3
CASP4	Caspase 4
CASP5	Caspase 5
CASP6	Caspase 6
CASP7	Caspase 7
CASP8	Caspase 8
CASP9	Caspase 9
CAT	Catalase
CAV1	Caveolin 1
CCL2	C-C Motif Chemokine Ligand 2
CCL20	C-C Motif Chemokine Ligand 20
CCL5	C-C Motif Chemokine Ligand 5
CCN2	Cellular Communication Network Factor 2
CCNA2	Cyclin A2
CCNB1	Cyclin B1
CCND1	Cyclin D1
CCNH	Cyclin H
CD14	CD14 Molecule
CD36	CD36 Molecule
CD59	CD59 Molecule (CD59 Blood Group)
CD79A	CD79a Molecule
CDC25C	Cell Division Cycle 25C
CDC42	Cell Division Cycle 42
CDK1	Cyclin Dependent Kinase 1
CDK2	Cyclin Dependent Kinase 2
CDK4	Cyclin Dependent Kinase 4
CDKN1A	Cyclin Dependent Kinase Inhibitor 1A
CDKN1B	Cyclin Dependent Kinase Inhibitor 1B
CDKN2A	Cyclin Dependent Kinase Inhibitor 2A
CDKN3	Cyclin Dependent Kinase Inhibitor 3
CEL	Carboxyl Ester Lipase
CEPT1	Choline/Ethanolamine Phosphotransferase 1
CETP	Cholesteryl Ester Transfer Protein
CFH	Complement Factor H
CFLAR	CASP8 And FADD Like Apoptosis Regulator
CFTR	CF Transmembrane Conductance Regulator
CGA	Glycoprotein Hormones, Alpha Polypeptide
CGB5	Chorionic Gonadotropin Subunit Beta 5
CHKA	Choline Kinase Alpha
CHPT1	Choline Phosphotransferase 1
CHUK	Component Of Inhibitor Of Nuclear Factor Kappa B Kinase Complex
CLC	Charcot-Leyden Crystal Galectin
CLEC11A	C-Type Lectin Domain Containing 11A
COG2	Component Of Oligomeric Golgi Complex 2
COX5A	Cytochrome C Oxidase Subunit 5A
CP	Ceruloplasmin
CPT1A	Carnitine Palmitoyltransferase 1A
CPT2	Carnitine Palmitoyltransferase 2
CREB1	CAMP Responsive Element Binding Protein 1
CRH	Corticotropin Releasing Hormone
CRP	C-Reactive Protein
CRYAA	Crystallin Alpha A
CSF1	Colony Stimulating Factor 1
CSF2	Colony Stimulating Factor 2
CSF3	Colony Stimulating Factor 3
CTLA4	Cytotoxic T-Lymphocyte Associated Protein 4
CTNNB1	Catenin Beta 1
CTSD	Cathepsin D
CTSL	Cathepsin L
CXCL10	C-X-C Motif Chemokine Ligand 10
CXCL12	C-X-C Motif Chemokine Ligand 12
CXCL8	C-X-C Motif Chemokine Ligand 8
CYB5A	Cytochrome B5 Type A
CYCS	Cytochrome C, Somatic
CYP11A1	Cytochrome P450 Family 11 Subfamily A Member 1
CYP17A1	Cytochrome P450 Family 17 Subfamily A Member 1
CYP19A1	Cytochrome P450 Family 19 Subfamily A Member 1
CYP1A1	Cytochrome P450 Family 1 Subfamily A Member 1
CYP1A2	Cytochrome P450 Family 1 Subfamily A Member 2
CYP21A2	Cytochrome P450 Family 21 Subfamily A Member 2
CYP26A1	Cytochrome P450 Family 26 Subfamily A Member 1
CYP2C19	Cytochrome P450 Family 2 Subfamily C Member 19
CYP2C8	Cytochrome P450 Family 2 Subfamily C Member 8
CYP2C9	Cytochrome P450 Family 2 Subfamily C Member 9
CYP2D6	Cytochrome P450 Family 2 Subfamily D Member 6
CYP2E1	Cytochrome P450 Family 2 Subfamily E Member 1
CYP2J2	Cytochrome P450 Family 2 Subfamily J Member 2
CYP2U1	Cytochrome P450 Family 2 Subfamily U Member 1
CYP3A4	Cytochrome P450 Family 3 Subfamily A Member 4
CYP3A7	Cytochrome P450 Family 3 Subfamily A Member 7
CYP4F2	Cytochrome P450 Family 4 Subfamily F Member 2
CYP4F3	Cytochrome P450 Family 4 Subfamily F Member 3
CYP4V2	Cytochrome P450 Family 4 Subfamily V Member 2
DAGLA	Diacylglycerol Lipase Alpha
DBH	Dopamine Beta-Hydroxylase
DBN1	Drebrin 1
DIABLO	Diablo IAP-Binding Mitochondrial Protein
DLG4	Discs Large MAGUK Scaffold Protein 4
DPAGT1	Dolichyl-Phosphate N-Acetylglucosaminephosphotransferase 1
DPP10	Dipeptidyl Peptidase Like 10
DUSP1	Dual Specificity Phosphatase 1
E2F1	E2F Transcription Factor 1
EFS	Embryonal Fyn-Associated Substrate
EGF	Epidermal Growth Factor
EGFR	Epidermal Growth Factor Receptor
EGR1	Early Growth Response 1
ELOVL2	ELOVL Fatty Acid Elongase 2
ELOVL2-AS1	ELOVL2 Antisense RNA 1
ELOVL4	ELOVL Fatty Acid Elongase 4
ELOVL5	ELOVL Fatty Acid Elongase 5
ENPP2	Ectonucleotide Pyrophosphatase/Phosphodiesterase 2
EPO	Erythropoietin
ESR1	Estrogen Receptor 1
ESRRB	Estrogen Related Receptor Beta
F2R	Coagulation Factor II Thrombin Receptor
F3	Coagulation Factor III, Tissue Factor
F5	Coagulation Factor V
F7	Coagulation Factor VII
FAAH	Fatty Acid Amide Hydrolase
FABP12	Fatty Acid Binding Protein 12
FABP3	Fatty Acid Binding Protein 3
FABP5	Fatty Acid Binding Protein 5
FABP7	Fatty Acid Binding Protein 7
FADS1	Fatty Acid Desaturase 1
FADS2	Fatty Acid Desaturase 2
FADS3	Fatty Acid Desaturase 3
FAS	Fas Cell Surface Death Receptor
FASLG	Fas Ligand
FASN	Fatty Acid Synthase
FBP2	Fructose-Bisphosphatase 2
FDPS	Farnesyl Diphosphate Synthase
FEN1	Flap Structure-Specific Endonuclease 1
FFAR1	Free Fatty Acid Receptor 1
FFAR3	Free Fatty Acid Receptor 3
FFAR4	Free Fatty Acid Receptor 4
FGA	Fibrinogen Alpha Chain
FGF1	Fibroblast Growth Factor 1
FGF10	Fibroblast Growth Factor 10
FGF11	Fibroblast Growth Factor 11
FGF12	Fibroblast Growth Factor 12
FGF13	Fibroblast Growth Factor 13
FGF14	Fibroblast Growth Factor 14
FGF16	Fibroblast Growth Factor 16
FGF17	Fibroblast Growth Factor 17
FGF18	Fibroblast Growth Factor 18
FGF19	Fibroblast Growth Factor 19
FGF2	Fibroblast Growth Factor 2
FGF20	Fibroblast Growth Factor 20
FGF21	Fibroblast Growth Factor 21
FGF22	Fibroblast Growth Factor 22
FGF23	Fibroblast Growth Factor 23
FGF4	Fibroblast Growth Factor 4
FGF5	Fibroblast Growth Factor 5
FGF6	Fibroblast Growth Factor 6
FGF7	Fibroblast Growth Factor 7
FGF8	Fibroblast Growth Factor 8
FGFR1	Fibroblast Growth Factor Receptor 1
FGFR2	Fibroblast Growth Factor Receptor 2
FGFR3	Fibroblast Growth Factor Receptor 3
FGFR4	Fibroblast Growth Factor Receptor 4
FLG	Filaggrin
FLT1	Fms Related Receptor Tyrosine Kinase 1
FLT4	Fms Related Receptor Tyrosine Kinase 4
FOS	Fos Proto-Oncogene, AP-1 Transcription Factor Subunit
FOXG1	Forkhead Box G1
FOXO1	Forkhead Box O1
FOXP3	Forkhead Box P3
FTH1	Ferritin Heavy Chain 1
G6PD	Glucose-6-Phosphate Dehydrogenase
GAB1	GRB2 Associated Binding Protein 1
GALNS	Galactosamine (N-Acetyl)-6-Sulfatase
GAS1	Growth Arrest Specific 1
GAS2	Growth Arrest Specific 2
GAS6	Growth Arrest Specific 6
GAS8	Growth Arrest Specific 8
GATA6	GATA Binding Protein 6
GCK	Glucokinase
GCKR	Glucokinase Regulator
GDF10	Growth Differentiation Factor 10
GDF15	Growth Differentiation Factor 15
GDF2	Growth Differentiation Factor 2
GDF5	Growth Differentiation Factor 5
GDF6	Growth Differentiation Factor 6
GDF9	Growth Differentiation Factor 9
GFER	Growth Factor, Augmenter Of Liver Regeneration
GGT1	Gamma-Glutamyltransferase 1
GH1	Growth Hormone 1
GH2	Growth Hormone 2
GHR	Growth Hormone Receptor
GHRH	Growth Hormone Releasing Hormone
GHRL	Ghrelin And Obestatin Prepropeptide
GK	Glycerol Kinase
GLG1	Golgi Glycoprotein 1
GLRX	Glutaredoxin
GMFG	Glia Maturation Factor Gamma
GNPAT	Glyceronephosphate O-Acyltransferase
GNRH1	Gonadotropin Releasing Hormone 1
GNRH2	Gonadotropin Releasing Hormone 2
GPC6	Glypican 6
GPD1	Glycerol-3-Phosphate Dehydrogenase 1
GPR32	G Protein-Coupled Receptor 32
GPR84	G Protein-Coupled Receptor 84
GPT	Glutamic--Pyruvic Transaminase
GPX1	Glutathione Peroxidase 1
GPX2	Glutathione Peroxidase 2
GPX4	Glutathione Peroxidase 4
GRHPR	Glyoxylate And Hydroxypyruvate Reductase
GRIN2A	Glutamate Ionotropic Receptor NMDA Type Subunit 2A
GRIN2B	Glutamate Ionotropic Receptor NMDA Type Subunit 2B
GRK6	G Protein-Coupled Receptor Kinase 6
GSK3A	Glycogen Synthase Kinase 3 Alpha
GSK3B	Glycogen Synthase Kinase 3 Beta
GSR	Glutathione-Disulfide Reductase
GSTO1	Glutathione S-Transferase Omega 1
GSTO2	Glutathione S-Transferase Omega 2
GYPC	Glycophorin C (Gerbich Blood Group)
GZMB	Granzyme B
H19	H19 Imprinted Maternally Expressed Transcript
H3C15	H3 Clustered Histone 15
H4-16	H4 Histone 16
HADHA	Hydroxyacyl-CoA Dehydrogenase Trifunctional Multienzyme Complex Subunit Alpha
HADHB	Hydroxyacyl-CoA Dehydrogenase Trifunctional Multienzyme Complex Subunit Beta
HBEGF	Heparin Binding EGF Like Growth Factor
HBG2	Hemoglobin Subunit Gamma 2
HCRT	Hypocretin Neuropeptide Precursor
HDGF	Heparin Binding Growth Factor
HGF	Hepatocyte Growth Factor
HIF1A	Hypoxia Inducible Factor 1 Subunit Alpha
HLA-DPA1	Major Histocompatibility Complex, Class II, DP Alpha 1
HMGCR	3-Hydroxy-3-Methylglutaryl-CoA Reductase
HMGCS2	3-Hydroxy-3-Methylglutaryl-CoA Synthase 2
HMOX1	Heme Oxygenase 1
HOGA1	4-Hydroxy-2-Oxoglutarate Aldolase 1
HPD	4-Hydroxyphenylpyruvate Dioxygenase
HPGD	15-Hydroxyprostaglandin Dehydrogenase
HPRT1	Hypoxanthine Phosphoribosyltransferase 1
HSD17B13	Hydroxysteroid 17-Beta Dehydrogenase 13
HSD17B2	Hydroxysteroid 17-Beta Dehydrogenase 2
HSD17B4	Hydroxysteroid 17-Beta Dehydrogenase 4
HSD3B1	Hydroxy-Delta-5-Steroid Dehydrogenase, 3 Beta- And Steroid Delta-Isomerase 1
HSD3B2	Hydroxy-Delta-5-Steroid Dehydrogenase, 3 Beta- And Steroid Delta-Isomerase 2
HSD3BP4	Hydroxy-Delta-5-Steroid Dehydrogenase, 3 Beta, Pseudogene 4
HSPA5	Heat Shock Protein Family A (Hsp70) Member 5
HSPB1	Heat Shock Protein Family B (Small) Member 1
HSPG2	Heparan Sulfate Proteoglycan 2
HTC1	Hypertrichosis 1 (Universalis, Congenital)
ICAM1	Intercellular Adhesion Molecule 1
IDE	Insulin Degrading Enzyme
IFI27	Interferon Alpha Inducible Protein 27
IFNA1	Interferon Alpha 1
IFNG	Interferon Gamma
IGF1	Insulin Like Growth Factor 1
IGF1R	Insulin Like Growth Factor 1 Receptor
IGF2	Insulin Like Growth Factor 2
IGF2-AS	IGF2 Antisense RNA
IGF2R	Insulin Like Growth Factor 2 Receptor
IGFBP1	Insulin Like Growth Factor Binding Protein 1
IGFBP3	Insulin Like Growth Factor Binding Protein 3
IGFL4	IGF Like Family Member 4
IGHM	Immunoglobulin Heavy Constant Mu
IKBKB	Inhibitor Of Nuclear Factor Kappa B Kinase Subunit Beta
IL10	Interleukin 10
IL17A	Interleukin 17A
IL18	Interleukin 18
IL1B	Interleukin 1 Beta
IL2	Interleukin 2
IL2RA	Interleukin 2 Receptor Subunit Alpha
IL2RB	Interleukin 2 Receptor Subunit Beta
IL3	Interleukin 3
IL4	Interleukin 4
IL5	Interleukin 5
IL6	Interleukin 6
IL9	Interleukin 9
INCENP	Inner Centromere Protein
INS	Insulin
INTS8	Integrator Complex Subunit 8
IQCJ	IQ Motif Containing J
IRAK1	Interleukin 1 Receptor Associated Kinase 1
ITPR1	Inositol 1,4,5-Trisphosphate Receptor Type 1
JADE1	Jade Family PHD Finger 1
JAK1	Janus Kinase 1
JAK3	Janus Kinase 3
JUN	Jun Proto-Oncogene, AP-1 Transcription Factor Subunit
KCNE1	Potassium Voltage-Gated Channel Subfamily E Regulatory Subunit 1
KCNMA1	Potassium Calcium-Activated Channel Subfamily M Alpha 1
KCNN4	Potassium Calcium-Activated Channel Subfamily N Member 4
KDR	Kinase Insert Domain Receptor
KEAP1	Kelch Like ECH Associated Protein 1
KIT	KIT Proto-Oncogene, Receptor Tyrosine Kinase
KITLG	KIT Ligand
KLF10	Kruppel Like Factor 10
KLK3	Kallikrein Related Peptidase 3
KNG1	Kininogen 1
KRAS	KRAS Proto-Oncogene, GTPase
LACTB	Lactamase Beta
LCAT	Lecithin-Cholesterol Acyltransferase
LCT	Lactase
LDLR	Low Density Lipoprotein Receptor
LEFTY1	Left-Right Determination Factor 1
LEFTY2	Left-Right Determination Factor 2
LEP	Leptin
LEPQTL1	Leptin, Serum Levels Of
LGALS4	Galectin 4
LGSN	Lengsin, Lens Protein With Glutamine Synthetase Domain
LHB	Luteinizing Hormone Subunit Beta
LIPC	Lipase C, Hepatic Type
LIPE	Lipase E, Hormone Sensitive Type
LIPG	Lipase G, Endothelial Type
LOC101926964	Uncharacterized LOC101926964
LOC106728418	LEP 5' Regulatory Region
LPA	Lipoprotein(A)
LPCAT1	Lysophosphatidylcholine Acyltransferase 1
LPCAT2	Lysophosphatidylcholine Acyltransferase 2
LPCAT3	Lysophosphatidylcholine Acyltransferase 3
LPL	Lipoprotein Lipase
LRAT	Lecithin Retinol Acyltransferase
LTA4H	Leukotriene A4 Hydrolase
LTBP1	Latent Transforming Growth Factor Beta Binding Protein 1
LTBP2	Latent Transforming Growth Factor Beta Binding Protein 2
LTBP3	Latent Transforming Growth Factor Beta Binding Protein 3
LTBP4	Latent Transforming Growth Factor Beta Binding Protein 4
LY96	Lymphocyte Antigen 96
LYPLA1	Lysophospholipase 1
LYPLA2	Lysophospholipase 2
MAP1LC3B	Microtubule Associated Protein 1 Light Chain 3 Beta
MAP2K1	Mitogen-Activated Protein Kinase Kinase 1
MAP3K1	Mitogen-Activated Protein Kinase Kinase Kinase 1
MAP3K14	Mitogen-Activated Protein Kinase Kinase Kinase 14
MAPK1	Mitogen-Activated Protein Kinase 1
MAPK10	Mitogen-Activated Protein Kinase 10
MAPK14	Mitogen-Activated Protein Kinase 14
MAPK3	Mitogen-Activated Protein Kinase 3
MAPK8	Mitogen-Activated Protein Kinase 8
MAPT	Microtubule Associated Protein Tau
MAT2B	Methionine Adenosyltransferase 2B
MC2R	Melanocortin 2 Receptor
MCL1	MCL1 Apoptosis Regulator, BCL2 Family Member
MDK	Midkine
MET	MET Proto-Oncogene, Receptor Tyrosine Kinase
MFSD2A	Major Facilitator Superfamily Domain Containing 2A
MIP	Major Intrinsic Protein Of Lens Fiber
MIR155	MicroRNA 155
MIR15B	MicroRNA 15b
MIR16-1	MicroRNA 16-1
MIR192	MicroRNA 192
MIR21	MicroRNA 21
MIR26A1	MicroRNA 26a-1
MIR26B	MicroRNA 26b
MIR30C1	MicroRNA 30c-1
MIR611	MicroRNA 611
MIRLET7B	MicroRNA Let-7b
MLX	MAX Dimerization Protein MLX
MLXIPL	MLX Interacting Protein Like
MMP1	Matrix Metallopeptidase 1
MMP13	Matrix Metallopeptidase 13
MMP2	Matrix Metallopeptidase 2
MMP3	Matrix Metallopeptidase 3
MMP7	Matrix Metallopeptidase 7
MMP8	Matrix Metallopeptidase 8
MMP9	Matrix Metallopeptidase 9
MOGAT2	Monoacylglycerol O-Acyltransferase 2
MPO	Myeloperoxidase
MS4A1	Membrane Spanning 4-Domains A1
MTCH2	Mitochondrial Carrier 2
MTHFR	Methylenetetrahydrofolate Reductase
MTOR	Mechanistic Target Of Rapamycin Kinase
MYB	MYB Proto-Oncogene, Transcription Factor
MYC	MYC Proto-Oncogene, BHLH Transcription Factor
MYCN	MYCN Proto-Oncogene, BHLH Transcription Factor
MYD88	MYD88 Innate Immune Signal Transduction Adaptor
MYRF	Myelin Regulatory Factor
NAMPT	Nicotinamide Phosphoribosyltransferase
NFE2L2	Nuclear Factor, Erythroid 2 Like 2
NFIA	Nuclear Factor I A
NFKB1	Nuclear Factor Kappa B Subunit 1
NFKBIA	NFKB Inhibitor Alpha
NGF	Nerve Growth Factor
NGFR	Nerve Growth Factor Receptor
NLRP3	NLR Family Pyrin Domain Containing 3
NOS1	Nitric Oxide Synthase 1
NOS2	Nitric Oxide Synthase 2
NOS3	Nitric Oxide Synthase 3
NOX4	NADPH Oxidase 4
NPC1L1	NPC1 Like Intracellular Cholesterol Transporter 1
NPPA	Natriuretic Peptide A
NPTX1	Neuronal Pentraxin 1
NPTX2	Neuronal Pentraxin 2
NQO1	NAD(P)H Quinone Dehydrogenase 1
NR1H2	Nuclear Receptor Subfamily 1 Group H Member 2
NR1H3	Nuclear Receptor Subfamily 1 Group H Member 3
NR1I3	Nuclear Receptor Subfamily 1 Group I Member 3
NR4A1	Nuclear Receptor Subfamily 4 Group A Member 1
NR4A2	Nuclear Receptor Subfamily 4 Group A Member 2
NR5A1	Nuclear Receptor Subfamily 5 Group A Member 1
NRG1	Neuregulin 1
NRG2	Neuregulin 2
NRG3	Neuregulin 3
NRG4	Neuregulin 4
NRIP1	Nuclear Receptor Interacting Protein 1
NRP1	Neuropilin 1
NRP2	Neuropilin 2
NTF3	Neurotrophin 3
NTF4	Neurotrophin 4
NTRK1	Neurotrophic Receptor Tyrosine Kinase 1
NTRK2	Neurotrophic Receptor Tyrosine Kinase 2
NTRK3	Neurotrophic Receptor Tyrosine Kinase 3
NUDT6	Nudix Hydrolase 6
NXPH1	Neurexophilin 1
ODC1	Ornithine Decarboxylase 1
OGFR	Opioid Growth Factor Receptor
OGN	Osteoglycin
OLR1	Oxidized Low Density Lipoprotein Receptor 1
OXA1L	OXA1L Mitochondrial Inner Membrane Protein
OXT	Oxytocin/Neurophysin I Prepropeptide
OXTR	Oxytocin Receptor
P2RY12	Purinergic Receptor P2Y12
P4HB	Prolyl 4-Hydroxylase Subunit Beta
PARK7	Parkinsonism Associated Deglycase
PARP1	Poly(ADP-Ribose) Polymerase 1
PARP3	Poly(ADP-Ribose) Polymerase Family Member 3
PAX5	Paired Box 5
PBX1	PBX Homeobox 1
PCK1	Phosphoenolpyruvate Carboxykinase 1
PCNA	Proliferating Cell Nuclear Antigen
PCTP	Phosphatidylcholine Transfer Protein
PCYT1A	Phosphate Cytidylyltransferase 1, Choline, Alpha
PCYT1B	Phosphate Cytidylyltransferase 1, Choline, Beta
PDGFA	Platelet Derived Growth Factor Subunit A
PDGFB	Platelet Derived Growth Factor Subunit B
PDGFC	Platelet Derived Growth Factor C
PDGFD	Platelet Derived Growth Factor D
PDGFRA	Platelet Derived Growth Factor Receptor Alpha
PDGFRB	Platelet Derived Growth Factor Receptor Beta
PDIA2	Protein Disulfide Isomerase Family A Member 2
PDP1	Pyruvate Dehyrogenase Phosphatase Catalytic Subunit 1
PDPK1	3-Phosphoinositide Dependent Protein Kinase 1
PDXDC1	Pyridoxal Dependent Decarboxylase Domain Containing 1
PEBP1	Phosphatidylethanolamine Binding Protein 1
PEBP4	Phosphatidylethanolamine Binding Protein 4
PEMT	Phosphatidylethanolamine N-Methyltransferase
PENK	Proenkephalin
PEX16	Peroxisomal Biogenesis Factor 16
PEX2	Peroxisomal Biogenesis Factor 2
PEX26	Peroxisomal Biogenesis Factor 26
PGD	Phosphogluconate Dehydrogenase
PGF	Placental Growth Factor
PGR	Progesterone Receptor
PIK3CG	Phosphatidylinositol-4,5-Bisphosphate 3-Kinase Catalytic Subunit Gamma
PIK3R1	Phosphoinositide-3-Kinase Regulatory Subunit 1
PIK3R2	Phosphoinositide-3-Kinase Regulatory Subunit 2
PIK3R3	Phosphoinositide-3-Kinase Regulatory Subunit 3
PIK3R4	Phosphoinositide-3-Kinase Regulatory Subunit 4
PIK3R5	Phosphoinositide-3-Kinase Regulatory Subunit 5
PITPNA	Phosphatidylinositol Transfer Protein Alpha
PITPNB	Phosphatidylinositol Transfer Protein Beta
PITPNM1	Phosphatidylinositol Transfer Protein Membrane Associated 1
PITPNM2	Phosphatidylinositol Transfer Protein Membrane Associated 2
PITPNM3	PITPNM Family Member 3
PLA2G10	Phospholipase A2 Group X
PLA2G12A	Phospholipase A2 Group XIIA
PLA2G12B	Phospholipase A2 Group XIIB
PLA2G15	Phospholipase A2 Group XV
PLA2G1B	Phospholipase A2 Group IB
PLA2G2A	Phospholipase A2 Group IIA
PLA2G2C	Phospholipase A2 Group IIC
PLA2G2D	Phospholipase A2 Group IID
PLA2G2E	Phospholipase A2 Group IIE
PLA2G2F	Phospholipase A2 Group IIF
PLA2G3	Phospholipase A2 Group III
PLA2G4A	Phospholipase A2 Group IVA
PLA2G4B	Phospholipase A2 Group IVB
PLA2G4C	Phospholipase A2 Group IVC
PLA2G4D	Phospholipase A2 Group IVD
PLA2G4E	Phospholipase A2 Group IVE
PLA2G4F	Phospholipase A2 Group IVF
PLA2G5	Phospholipase A2 Group V
PLA2G6	Phospholipase A2 Group VI
PLA2G7	Phospholipase A2 Group VII
PLAT	Plasminogen Activator, Tissue Type
PLB1	Phospholipase B1
PLCD3	Phospholipase C Delta 3
PLD1	Phospholipase D1
PLD2	Phospholipase D2
PLD3	Phospholipase D Family Member 3
PLD4	Phospholipase D Family Member 4
PLD6	Phospholipase D Family Member 6
PLIN1	Perilipin 1
PLIN2	Perilipin 2
PLPP3	Phospholipid Phosphatase 3
PLSCR1	Phospholipid Scramblase 1
PLSCR2	Phospholipid Scramblase 2
PLSCR3	Phospholipid Scramblase 3
PLSCR4	Phospholipid Scramblase 4
PLSCR5	Phospholipid Scramblase Family Member 5
PLTP	Phospholipid Transfer Protein
PNPLA3	Patatin Like Phospholipase Domain Containing 3
PNPLA6	Patatin Like Phospholipase Domain Containing 6
POLR2L	RNA Polymerase II, I And III Subunit L
POMC	Proopiomelanocortin
PON1	Paraoxonase 1
PPA1	Inorganic Pyrophosphatase 1
PPARA	Peroxisome Proliferator Activated Receptor Alpha
PPARD	Peroxisome Proliferator Activated Receptor Delta
PPARG	Peroxisome Proliferator Activated Receptor Gamma
PPBP	Pro-Platelet Basic Protein
PPIG	Peptidylprolyl Isomerase G
PRC1	Protein Regulator Of Cytokinesis 1
PRDX5	Peroxiredoxin 5
PRKAA1	Protein Kinase AMP-Activated Catalytic Subunit Alpha 1
PRKAB1	Protein Kinase AMP-Activated Non-Catalytic Subunit Beta 1
PRKACA	Protein Kinase CAMP-Activated Catalytic Subunit Alpha
PRKCA	Protein Kinase C Alpha
PRKCB	Protein Kinase C Beta
PRKCD	Protein Kinase C Delta
PRKCE	Protein Kinase C Epsilon
PRKCG	Protein Kinase C Gamma
PRL	Prolactin
PROK1	Prokineticin 1
PRSS8	Serine Protease 8
PSIP1	PC4 And SFRS1 Interacting Protein 1
PTDSS1	Phosphatidylserine Synthase 1
PTDSS2	Phosphatidylserine Synthase 2
PTEN	Phosphatase And Tensin Homolog
PTGES2	Prostaglandin E Synthase 2
PTGS1	Prostaglandin-Endoperoxide Synthase 1
PTGS2	Prostaglandin-Endoperoxide Synthase 2
PTH	Parathyroid Hormone
PTH1R	Parathyroid Hormone 1 Receptor
PTN	Pleiotrophin
PTPA	Protein Phosphatase 2 Phosphatase Activator
RAB3IL1	RAB3A Interacting Protein Like 1
RAC1	Rac Family Small GTPase 1
RAC2	Rac Family Small GTPase 2
RARA	Retinoic Acid Receptor Alpha
RASGRP1	RAS Guanyl Releasing Protein 1
RBP3	Retinol Binding Protein 3
RBP4	Retinol Binding Protein 4
RHO	Rhodopsin
RHOA	Ras Homolog Family Member A
RNF146	Ring Finger Protein 146
RNU7-66P	RNA, U7 Small Nuclear 66 Pseudogene
RPL26P3	Ribosomal Protein L26 Pseudogene 3
RPLP0P2	Ribosomal Protein Lateral Stalk Subunit P0 Pseudogene 2
RPS15P6	Ribosomal Protein S15 Pseudogene 6
RPS2P37	Ribosomal Protein S2 Pseudogene 37
RUNX1	RUNX Family Transcription Factor 1
RXRA	Retinoid X Receptor Alpha
RXRB	Retinoid X Receptor Beta
RXRG	Retinoid X Receptor Gamma
S100A12	S100 Calcium Binding Protein A12
S100A8	S100 Calcium Binding Protein A8
S100A9	S100 Calcium Binding Protein A9
SAA1	Serum Amyloid A1
SAA4	Serum Amyloid A4, Constitutive
SCARB1	Scavenger Receptor Class B Member 1
SCD	Stearoyl-CoA Desaturase
SCGB1A1	Secretoglobin Family 1A Member 1
SCP2	Sterol Carrier Protein 2
SDC1	Syndecan 1
SELE	Selectin E
SELP	Selectin P
SEMA3A	Semaphorin 3A
SEMA4B	Semaphorin 4B
SEMA4G	Semaphorin 4G
SEMA5A	Semaphorin 5A
SEPHS1	Selenophosphate Synthetase 1
SERPINA6	Serpin Family A Member 6
SERPINA7	Serpin Family A Member 7
SERPINC1	Serpin Family C Member 1
SERPINE1	Serpin Family E Member 1
SERPINF1	Serpin Family F Member 1
SERPINF2	Serpin Family F Member 2
SGMS1	Sphingomyelin Synthase 1
SGMS2	Sphingomyelin Synthase 2
SHBG	Sex Hormone Binding Globulin
SIGMAR1	Sigma Non-Opioid Intracellular Receptor 1
SIRT1	Sirtuin 1
SLC10A2	Solute Carrier Family 10 Member 2
SLC10A6	Solute Carrier Family 10 Member 6
SLC17A5	Solute Carrier Family 17 Member 5
SLC1A1	Solute Carrier Family 1 Member 1
SLC1A2	Solute Carrier Family 1 Member 2
SLC1A3	Solute Carrier Family 1 Member 3
SLC22A6	Solute Carrier Family 22 Member 6
SLC22A8	Solute Carrier Family 22 Member 8
SLC23A1	Solute Carrier Family 23 Member 1
SLC23A2	Solute Carrier Family 23 Member 2
SLC27A1	Solute Carrier Family 27 Member 1
SLC27A4	Solute Carrier Family 27 Member 4
SLC27A6	Solute Carrier Family 27 Member 6
SLC2A1	Solute Carrier Family 2 Member 1
SLC2A12	Solute Carrier Family 2 Member 12
SLC2A2	Solute Carrier Family 2 Member 2
SLC2A3	Solute Carrier Family 2 Member 3
SLC30A3	Solute Carrier Family 30 Member 3
SLC4A4	Solute Carrier Family 4 Member 4
SLC4A8	Solute Carrier Family 4 Member 8
SLC5A1	Solute Carrier Family 5 Member 1
SLC5A6	Solute Carrier Family 5 Member 6
SLC8A1	Solute Carrier Family 8 Member A1
SLCO1A2	Solute Carrier Organic Anion Transporter Family Member 1A2
SLCO1B1	Solute Carrier Organic Anion Transporter Family Member 1B1
SLCO1B3	Solute Carrier Organic Anion Transporter Family Member 1B3
SLCO2B1	Solute Carrier Organic Anion Transporter Family Member 2B1
SMAP1	Small ArfGAP 1
SMPD1	Sphingomyelin Phosphodiesterase 1
SMPD2	Sphingomyelin Phosphodiesterase 2
SNAP25	Synaptosome Associated Protein 25
SNCA	Synuclein Alpha
SOAT1	Sterol O-Acyltransferase 1
SOAT2	Sterol O-Acyltransferase 2
SOCS3	Suppressor Of Cytokine Signaling 3
SOD1	Superoxide Dismutase 1
SOD2	Superoxide Dismutase 2
SORL1	Sortilin Related Receptor 1
SPON1	Spondin 1
SPRR2F	Small Proline Rich Protein 2F
SQSTM1	Sequestosome 1
SRC	SRC Proto-Oncogene, Non-Receptor Tyrosine Kinase
SRD5A1	Steroid 5 Alpha-Reductase 1
SREBF1	Sterol Regulatory Element Binding Transcription Factor 1
SREBF2	Sterol Regulatory Element Binding Transcription Factor 2
STAT3	Signal Transducer And Activator Of Transcription 3
STAT5A	Signal Transducer And Activator Of Transcription 5A
STAT5B	Signal Transducer And Activator Of Transcription 5B
STAT6	Signal Transducer And Activator Of Transcription 6
STIM2	Stromal Interaction Molecule 2
STOM	Stomatin
STS	Steroid Sulfatase
STX3	Syntaxin 3
SULT1A3	Sulfotransferase Family 1A Member 3
SULT2A1	Sulfotransferase Family 2A Member 1
SULT2B1	Sulfotransferase Family 2B Member 1
SYCP2L	Synaptonemal Complex Protein 2 Like
SYP	Synaptophysin
TALDO1	Transaldolase 1
TAX1BP1	Tax1 Binding Protein 1
TBRG1	Transforming Growth Factor Beta Regulator 1
TBXA2R	Thromboxane A2 Receptor
TDGF1	Teratocarcinoma-Derived Growth Factor 1
TERT	Telomerase Reverse Transcriptase
TF	Transferrin
TFRC	Transferrin Receptor
TGFA	Transforming Growth Factor Alpha
TGFB1	Transforming Growth Factor Beta 1
TGFB2	Transforming Growth Factor Beta 2
TGFB3	Transforming Growth Factor Beta 3
TGFBR1	Transforming Growth Factor Beta Receptor 1
TGFBR3	Transforming Growth Factor Beta Receptor 3
THBD	Thrombomodulin
THBS1	Thrombospondin 1
THPO	Thrombopoietin
TIMP1	TIMP Metallopeptidase Inhibitor 1
TIMP2	TIMP Metallopeptidase Inhibitor 2
TIMP3	TIMP Metallopeptidase Inhibitor 3
TIMP4	TIMP Metallopeptidase Inhibitor 4
TJP1	Tight Junction Protein 1
TKFC	Triokinase And FMN Cyclase
TLR1	Toll Like Receptor 1
TLR2	Toll Like Receptor 2
TLR4	Toll Like Receptor 4
TLR6	Toll Like Receptor 6
TM6SF2	Transmembrane 6 Superfamily Member 2
TMEM258	Transmembrane Protein 258
TNF	Tumor Necrosis Factor
TNFRSF10B	TNF Receptor Superfamily Member 10b
TNFRSF11A	TNF Receptor Superfamily Member 11a
TNFRSF11B	TNF Receptor Superfamily Member 11b
TNFRSF1A	TNF Receptor Superfamily Member 1A
TNFSF11	TNF Superfamily Member 11
TNXB	Tenascin XB
TOP1	DNA Topoisomerase I
TOP2B	DNA Topoisomerase II Beta
TP53	Tumor Protein P53
TPT1	Tumor Protein, Translationally-Controlled 1
TRAF6	TNF Receptor Associated Factor 6
TSHZ3	Teashirt Zinc Finger Homeobox 3
TTR	Transthyretin
TXN	Thioredoxin
TXNRD1	Thioredoxin Reductase 1
TYMP	Thymidine Phosphorylase
UCN	Urocortin
UCP1	Uncoupling Protein 1
UCP2	Uncoupling Protein 2
UGT1A1	UDP Glucuronosyltransferase Family 1 Member A1
UGT1A9	UDP Glucuronosyltransferase Family 1 Member A9
UGT2B7	UDP Glucuronosyltransferase Family 2 Member B7
UMPS	Uridine Monophosphate Synthetase
UTS2	Urotensin 2
VAMP1	Vesicle Associated Membrane Protein 1
VCAM1	Vascular Cell Adhesion Molecule 1
VDR	Vitamin D Receptor
VEGFA	Vascular Endothelial Growth Factor A
VEGFB	Vascular Endothelial Growth Factor B
VEGFC	Vascular Endothelial Growth Factor C
VEGFD	Vascular Endothelial Growth Factor D
VWF	Von Willebrand Factor
XDH	Xanthine Dehydrogenase
XIAP	X-Linked Inhibitor Of Apoptosis
YWHAB	Tyrosine 3-Monooxygenase/Tryptophan 5-Monooxygenase Activation Protein Beta
YWHAE	Tyrosine 3-Monooxygenase/Tryptophan 5-Monooxygenase Activation Protein Epsilon
YWHAG	Tyrosine 3-Monooxygenase/Tryptophan 5-Monooxygenase Activation Protein Gamma
YWHAH	Tyrosine 3-Monooxygenase/Tryptophan 5-Monooxygenase Activation Protein Eta
YWHAQ	Tyrosine 3-Monooxygenase/Tryptophan 5-Monooxygenase Activation Protein Theta
YWHAZ	Tyrosine 3-Monooxygenase/Tryptophan 5-Monooxygenase Activation Protein Zeta
ZNF536	Zinc Finger Protein 536
AADAT	Aminoadipate Aminotransferase
AASS	Aminoadipate-Semialdehyde Synthase
ABAT	4-Aminobutyrate Aminotransferase
ABCC8	ATP Binding Cassette Subfamily C Member 8
ABCG1	ATP Binding Cassette Subfamily G Member 1
ABCG2	ATP Binding Cassette Subfamily G Member 2 (Junior Blood Group)
ACHE	Acetylcholinesterase (Cartwright Blood Group)
ACOT8	Acyl-CoA Thioesterase 8
ACP1	Acid Phosphatase 1
ACSL3	Acyl-CoA Synthetase Long Chain Family Member 3
ACVR1	Activin A Receptor Type 1
ADA	Adenosine Deaminase
ADAM10	ADAM Metallopeptidase Domain 10
ADCYAP1	Adenylate Cyclase Activating Polypeptide 1
ADGRL3	Adhesion G Protein-Coupled Receptor L3
ADK	Adenosine Kinase
ADM	Adrenomedullin
ADORA2A	Adenosine A2a Receptor
ADORA2B	Adenosine A2b Receptor
ADORA3	Adenosine A3 Receptor
ADPRH	ADP-Ribosylarginine Hydrolase
ADSL	Adenylosuccinate Lyase
AGRN	Agrin
AGTR1	Angiotensin II Receptor Type 1
AGTR2	Angiotensin II Receptor Type 2
AGXT2	Alanine--Glyoxylate Aminotransferase 2
AHR	Aryl Hydrocarbon Receptor
AKAP1	A-Kinase Anchoring Protein 1
AKAP13	A-Kinase Anchoring Protein 13
AKR1A1	Aldo-Keto Reductase Family 1 Member A1
AKR1B1	Aldo-Keto Reductase Family 1 Member B
AKR1C1	Aldo-Keto Reductase Family 1 Member C1
ALDH18A1	Aldehyde Dehydrogenase 18 Family Member A1
ALDH4A1	Aldehyde Dehydrogenase 4 Family Member A1
ALDH9A1	Aldehyde Dehydrogenase 9 Family Member A1
ALK	ALK Receptor Tyrosine Kinase
AMPD3	Adenosine Monophosphate Deaminase 3
ANG	Angiogenin
ANKK1	Ankyrin Repeat And Kinase Domain Containing 1
ANXA1	Annexin A1
AOX1	Aldehyde Oxidase 1
APOH	Apolipoprotein H
ASIC1	Acid Sensing Ion Channel Subunit 1
ASIC3	Acid Sensing Ion Channel Subunit 3
ASL	Argininosuccinate Lyase
ASNS	Asparagine Synthetase (Glutamine-Hydrolyzing)
ASPH	Aspartate Beta-Hydroxylase
ATF4	Activating Transcription Factor 4
ATP1A1	ATPase Na+/K+ Transporting Subunit Alpha 1
AXL	AXL Receptor Tyrosine Kinase
AZIN2	Antizyme Inhibitor 2
B2M	Beta-2-Microglobulin
B3GAT1	Beta-1,3-Glucuronyltransferase 1
BAAT	Bile Acid-CoA:Amino Acid N-Acyltransferase
BACE1	Beta-Secretase 1
BCAT1	Branched Chain Amino Acid Transaminase 1
BCAT2	Branched Chain Amino Acid Transaminase 2
BCHE	Butyrylcholinesterase
BNIP3	BCL2 Interacting Protein 3
CA2	Carbonic Anhydrase 2
CA4	Carbonic Anhydrase 4
CA9	Carbonic Anhydrase 9
CACNA1A	Calcium Voltage-Gated Channel Subunit Alpha1 A
CACNA1B	Calcium Voltage-Gated Channel Subunit Alpha1 B
CACNA1C	Calcium Voltage-Gated Channel Subunit Alpha1 C
CACNA1D	Calcium Voltage-Gated Channel Subunit Alpha1 D
CACNA1F	Calcium Voltage-Gated Channel Subunit Alpha1 F
CACNA1S	Calcium Voltage-Gated Channel Subunit Alpha1 S
CACNB1	Calcium Voltage-Gated Channel Auxiliary Subunit Beta 1
CACNB2	Calcium Voltage-Gated Channel Auxiliary Subunit Beta 2
CACNB3	Calcium Voltage-Gated Channel Auxiliary Subunit Beta 3
CACNB4	Calcium Voltage-Gated Channel Auxiliary Subunit Beta 4
CACUL1	CDK2 Associated Cullin Domain 1
CAD	Carbamoyl-Phosphate Synthetase 2, Aspartate Transcarbamylase, And Dihydroorotase
CALU	Calumenin
CAMP	Cathelicidin Antimicrobial Peptide
CANT1	Calcium Activated Nucleotidase 1
CAPN2	Calpain 2
CASR	Calcium Sensing Receptor
CCK	Cholecystokinin
CCKBR	Cholecystokinin B Receptor
CCR7	C-C Motif Chemokine Receptor 7
CD160	CD160 Molecule
CD163	CD163 Molecule
CD209	CD209 Molecule
CD40	CD40 Molecule
CD47	CD47 Molecule
CD58	CD58 Molecule
CD63	CD63 Molecule
CDK12	Cyclin Dependent Kinase 12
CEACAM3	CEA Cell Adhesion Molecule 3
CEACAM5	CEA Cell Adhesion Molecule 5
CEBPB	CCAAT Enhancer Binding Protein Beta
CES1	Carboxylesterase 1
CFP	Complement Factor Properdin
CHAT	Choline O-Acetyltransferase
CHGA	Chromogranin A
CHRM1	Cholinergic Receptor Muscarinic 1
CHRM2	Cholinergic Receptor Muscarinic 2
CHRM3	Cholinergic Receptor Muscarinic 3
CHRNA1	Cholinergic Receptor Nicotinic Alpha 1 Subunit
CHRNA10	Cholinergic Receptor Nicotinic Alpha 10 Subunit
CHRNA2	Cholinergic Receptor Nicotinic Alpha 2 Subunit
CHRNA3	Cholinergic Receptor Nicotinic Alpha 3 Subunit
CHRNA4	Cholinergic Receptor Nicotinic Alpha 4 Subunit
CHRNA5	Cholinergic Receptor Nicotinic Alpha 5 Subunit
CHRNA6	Cholinergic Receptor Nicotinic Alpha 6 Subunit
CHRNA7	Cholinergic Receptor Nicotinic Alpha 7 Subunit
CHRNA9	Cholinergic Receptor Nicotinic Alpha 9 Subunit
CHRNB2	Cholinergic Receptor Nicotinic Beta 2 Subunit
CHRNB3	Cholinergic Receptor Nicotinic Beta 3 Subunit
CHRNB4	Cholinergic Receptor Nicotinic Beta 4 Subunit
CLEC4G	C-Type Lectin Domain Family 4 Member G
CLEC4M	C-Type Lectin Domain Family 4 Member M
CMA1	Chymase 1
CMKLR1	Chemerin Chemokine-Like Receptor 1
CNR1	Cannabinoid Receptor 1
CNR2	Cannabinoid Receptor 2
COMT	Catechol-O-Methyltransferase
CPOX	Coproporphyrinogen Oxidase
CPQ	Carboxypeptidase Q
CRAT	Carnitine O-Acetyltransferase
CSN1S1	Casein Alpha S1
CTPS1	CTP Synthase 1
CTPS2	CTP Synthase 2
CTSG	Cathepsin G
CXADR	CXADR Ig-Like Cell Adhesion Molecule
CXCL1	C-X-C Motif Chemokine Ligand 1
CXCR4	C-X-C Motif Chemokine Receptor 4
CYB5R3	Cytochrome B5 Reductase 3
CYBB	Cytochrome B-245 Beta Chain
CYP1B1	Cytochrome P450 Family 1 Subfamily B Member 1
CYP20A1	Cytochrome P450 Family 20 Subfamily A Member 1
CYP24A1	Cytochrome P450 Family 24 Subfamily A Member 1
CYP27A1	Cytochrome P450 Family 27 Subfamily A Member 1
CYP27B1	Cytochrome P450 Family 27 Subfamily B Member 1
CYP2A13	Cytochrome P450 Family 2 Subfamily A Member 13
CYP2A6	Cytochrome P450 Family 2 Subfamily A Member 6
CYP2A7	Cytochrome P450 Family 2 Subfamily A Member 7
CYP2B6	Cytochrome P450 Family 2 Subfamily B Member 6
CYP2C18	Cytochrome P450 Family 2 Subfamily C Member 18
CYP2R1	Cytochrome P450 Family 2 Subfamily R Member 1
CYP3A5	Cytochrome P450 Family 3 Subfamily A Member 5
CYP4F11	Cytochrome P450 Family 4 Subfamily F Member 11
DCK	Deoxycytidine Kinase
DDC	Dopa Decarboxylase
DDHD1	DDHD Domain Containing 1
DDIT3	DNA Damage Inducible Transcript 3
DDX42	DEAD-Box Helicase 42
DDX5	DEAD-Box Helicase 5
DGKQ	Diacylglycerol Kinase Theta
DHFR	Dihydrofolate Reductase
DLD	Dihydrolipoamide Dehydrogenase
DNAH8	Dynein Axonemal Heavy Chain 8
DNAI1	Dynein Axonemal Intermediate Chain 1
DNMT3A	DNA Methyltransferase 3 Alpha
DNPEP	Aspartyl Aminopeptidase
DPYD	Dihydropyrimidine Dehydrogenase
DRD1	Dopamine Receptor D1
DRD2	Dopamine Receptor D2
DRD3	Dopamine Receptor D3
DRD4	Dopamine Receptor D4
DSPP	Dentin Sialophosphoprotein
DUSP19	Dual Specificity Phosphatase 19
DUSP2	Dual Specificity Phosphatase 2
EARS2	Glutamyl-TRNA Synthetase 2, Mitochondrial
EDN1	Endothelin 1
EDNRA	Endothelin Receptor Type A
EEF1A1	Eukaryotic Translation Elongation Factor 1 Alpha 1
EGLN1	Egl-9 Family Hypoxia Inducible Factor 1
EIF2S1	Eukaryotic Translation Initiation Factor 2 Subunit Alpha
ELANE	Elastase, Neutrophil Expressed
ELN	Elastin
ELOVL3	ELOVL Fatty Acid Elongase 3
ENOX2	Ecto-NOX Disulfide-Thiol Exchanger 2
ENPEP	Glutamyl Aminopeptidase
EPAS1	Endothelial PAS Domain Protein 1
EPB41	Erythrocyte Membrane Protein Band 4.1
EPHX1	Epoxide Hydrolase 1
EPHX2	Epoxide Hydrolase 2
EPRS1	Glutamyl-Prolyl-TRNA Synthetase 1
ERAS	ES Cell Expressed Ras
ERBB2	Erb-B2 Receptor Tyrosine Kinase 2
ESD	Esterase D
ESR2	Estrogen Receptor 2
ETS1	ETS Proto-Oncogene 1, Transcription Factor
F10	Coagulation Factor X
F2	Coagulation Factor II, Thrombin
F2RL1	F2R Like Trypsin Receptor 1
F8	Coagulation Factor VIII
F9	Coagulation Factor IX
FABP2	Fatty Acid Binding Protein 2
FABP4	Fatty Acid Binding Protein 4
FAH	Fumarylacetoacetate Hydrolase
FAHD1	Fumarylacetoacetate Hydrolase Domain Containing 1
FBN1	Fibrillin 1
FCER2	Fc Fragment Of IgE Receptor II
FECH	Ferrochelatase
FH	Fumarate Hydratase
FLI1	Fli-1 Proto-Oncogene, ETS Transcription Factor
FLT3	Fms Related Receptor Tyrosine Kinase 3
FMO1	Flavin Containing Dimethylaniline Monoxygenase 1
FMO3	Flavin Containing Dimethylaniline Monoxygenase 3
FOLH1	Folate Hydrolase 1
FPGS	Folylpolyglutamate Synthase
FTCD	Formimidoyltransferase Cyclodeaminase
FXN	Frataxin
GABBR1	Gamma-Aminobutyric Acid Type B Receptor Subunit 1
GABRA1	Gamma-Aminobutyric Acid Type A Receptor Subunit Alpha1
GABRA2	Gamma-Aminobutyric Acid Type A Receptor Subunit Alpha2
GABRA3	Gamma-Aminobutyric Acid Type A Receptor Subunit Alpha3
GABRA4	Gamma-Aminobutyric Acid Type A Receptor Subunit Alpha4
GABRA5	Gamma-Aminobutyric Acid Type A Receptor Subunit Alpha5
GABRA6	Gamma-Aminobutyric Acid Type A Receptor Subunit Alpha6
GABRB1	Gamma-Aminobutyric Acid Type A Receptor Subunit Beta1
GABRB2	Gamma-Aminobutyric Acid Type A Receptor Subunit Beta2
GABRB3	Gamma-Aminobutyric Acid Type A Receptor Subunit Beta3
GABRD	Gamma-Aminobutyric Acid Type A Receptor Subunit Delta
GABRE	Gamma-Aminobutyric Acid Type A Receptor Subunit Epsilon
GABRG1	Gamma-Aminobutyric Acid Type A Receptor Subunit Gamma1
GABRG2	Gamma-Aminobutyric Acid Type A Receptor Subunit Gamma2
GABRG3	Gamma-Aminobutyric Acid Type A Receptor Subunit Gamma3
GABRP	Gamma-Aminobutyric Acid Type A Receptor Subunit Pi
GABRQ	Gamma-Aminobutyric Acid Type A Receptor Subunit Theta
GABRR1	Gamma-Aminobutyric Acid Type A Receptor Subunit Rho1
GABRR2	Gamma-Aminobutyric Acid Type A Receptor Subunit Rho2
GABRR3	Gamma-Aminobutyric Acid Type A Receptor Subunit Rho3
GAD1	Glutamate Decarboxylase 1
GAD2	Glutamate Decarboxylase 2
GADD45A	Growth Arrest And DNA Damage Inducible Alpha
GAL	Galanin And GMAP Prepropeptide
GALR1	Galanin Receptor 1
GALR2	Galanin Receptor 2
GARS1	Glycyl-TRNA Synthetase 1
GAST	Gastrin
GATA4	GATA Binding Protein 4
GATB	Glutamyl-TRNA Amidotransferase Subunit B
GATC	Glutamyl-TRNA Amidotransferase Subunit C
GBA	Glucosylceramidase Beta
GC	GC Vitamin D Binding Protein
GCLC	Glutamate-Cysteine Ligase Catalytic Subunit
GCLM	Glutamate-Cysteine Ligase Modifier Subunit
GDA	Guanine Deaminase
GDNF	Glial Cell Derived Neurotrophic Factor
GFAP	Glial Fibrillary Acidic Protein
GFPT1	Glutamine--Fructose-6-Phosphate Transaminase 1
GFPT2	Glutamine-Fructose-6-Phosphate Transaminase 2
GGCX	Gamma-Glutamyl Carboxylase
GGT2	Gamma-Glutamyltransferase 2
GGT3P	Gamma-Glutamyltransferase 3 Pseudogene
GGT5	Gamma-Glutamyltransferase 5
GGT6	Gamma-Glutamyltransferase 6
GGT7	Gamma-Glutamyltransferase 7
GJA1	Gap Junction Protein Alpha 1
GLRA1	Glycine Receptor Alpha 1
GLRA2	Glycine Receptor Alpha 2
GLRA3	Glycine Receptor Alpha 3
GLRB	Glycine Receptor Beta
GLS	Glutaminase
GLS2	Glutaminase 2
GLUD1	Glutamate Dehydrogenase 1
GLUD2	Glutamate Dehydrogenase 2
GLUL	Glutamate-Ammonia Ligase
GLYAT	Glycine-N-Acyltransferase
GMPS	Guanine Monophosphate Synthase
GNAI1	G Protein Subunit Alpha I1
GOT1	Glutamic-Oxaloacetic Transaminase 1
GOT1L1	Glutamic-Oxaloacetic Transaminase 1 Like 1
GOT2	Glutamic-Oxaloacetic Transaminase 2
GPAM	Glycerol-3-Phosphate Acyltransferase, Mitochondrial
GPHN	Gephyrin
GPT2	Glutamic--Pyruvic Transaminase 2
GRIA1	Glutamate Ionotropic Receptor AMPA Type Subunit 1
GRIA2	Glutamate Ionotropic Receptor AMPA Type Subunit 2
GRIA3	Glutamate Ionotropic Receptor AMPA Type Subunit 3
GRIA4	Glutamate Ionotropic Receptor AMPA Type Subunit 4
GRIK1	Glutamate Ionotropic Receptor Kainate Type Subunit 1
GRIK2	Glutamate Ionotropic Receptor Kainate Type Subunit 2
GRIK3	Glutamate Ionotropic Receptor Kainate Type Subunit 3
GRIK4	Glutamate Ionotropic Receptor Kainate Type Subunit 4
GRIK5	Glutamate Ionotropic Receptor Kainate Type Subunit 5
GRIN1	Glutamate Ionotropic Receptor NMDA Type Subunit 1
GRIN2C	Glutamate Ionotropic Receptor NMDA Type Subunit 2C
GRIN2D	Glutamate Ionotropic Receptor NMDA Type Subunit 2D
GRIN3A	Glutamate Ionotropic Receptor NMDA Type Subunit 3A
GRIN3B	Glutamate Ionotropic Receptor NMDA Type Subunit 3B
GRM1	Glutamate Metabotropic Receptor 1
GRM2	Glutamate Metabotropic Receptor 2
GRM3	Glutamate Metabotropic Receptor 3
GRM4	Glutamate Metabotropic Receptor 4
GRM6	Glutamate Metabotropic Receptor 6
GRM7	Glutamate Metabotropic Receptor 7
GRM8	Glutamate Metabotropic Receptor 8
GRP	Gastrin Releasing Peptide
GSS	Glutathione Synthetase
GSTM1	Glutathione S-Transferase Mu 1
GSTP1	Glutathione S-Transferase Pi 1
GSTT1	Glutathione S-Transferase Theta 1
GUSB	Glucuronidase Beta
HBB	Hemoglobin Subunit Beta
HBG1	Hemoglobin Subunit Gamma 1
HDAC1	Histone Deacetylase 1
HELLS	Helicase, Lymphoid Specific
HINT1	Histidine Triad Nucleotide Binding Protein 1
HLA-DRB1	Major Histocompatibility Complex, Class II, DR Beta 1
HNF4A	Hepatocyte Nuclear Factor 4 Alpha
HRAS	HRas Proto-Oncogene, GTPase
HRH1	Histamine Receptor H1
HRH2	Histamine Receptor H2
HRH3	Histamine Receptor H3
HSD11B2	Hydroxysteroid 11-Beta Dehydrogenase 2
HSF1	Heat Shock Transcription Factor 1
HSP90AA1	Heat Shock Protein 90 Alpha Family Class A Member 1
HSPA1A	Heat Shock Protein Family A (Hsp70) Member 1A
HSPA4	Heat Shock Protein Family A (Hsp70) Member 4
HSPA8	Heat Shock Protein Family A (Hsp70) Member 8
HSPD1	Heat Shock Protein Family D (Hsp60) Member 1
HTR3B	5-Hydroxytryptamine Receptor 3B
IDO1	Indoleamine 2,3-Dioxygenase 1
IFNA2	Interferon Alpha 2
IFNB1	Interferon Beta 1
IGHE	Immunoglobulin Heavy Constant Epsilon
IGKV2D-29	Immunoglobulin Kappa Variable 2D-29
IL11	Interleukin 11
IL13	Interleukin 13
IL1A	Interleukin 1 Alpha
IL1RAPL2	Interleukin 1 Receptor Accessory Protein Like 2
IL1RN	Interleukin 1 Receptor Antagonist
IL7	Interleukin 7
INHA	Inhibin Subunit Alpha
IRS1	Insulin Receptor Substrate 1
ITFG1	Integrin Alpha FG-GAP Repeat Containing 1
ITGAL	Integrin Subunit Alpha L
ITIH4	Inter-Alpha-Trypsin Inhibitor Heavy Chain 4
IVL	Involucrin
IVNS1ABP	Influenza Virus NS1A Binding Protein
JAK2	Janus Kinase 2
KCNA1	Potassium Voltage-Gated Channel Subfamily A Member 1
KCNA10	Potassium Voltage-Gated Channel Subfamily A Member 10
KCNA2	Potassium Voltage-Gated Channel Subfamily A Member 2
KCNA3	Potassium Voltage-Gated Channel Subfamily A Member 3
KCNA4	Potassium Voltage-Gated Channel Subfamily A Member 4
KCNA5	Potassium Voltage-Gated Channel Subfamily A Member 5
KCNA6	Potassium Voltage-Gated Channel Subfamily A Member 6
KCNA7	Potassium Voltage-Gated Channel Subfamily A Member 7
KCNB1	Potassium Voltage-Gated Channel Subfamily B Member 1
KCNB2	Potassium Voltage-Gated Channel Subfamily B Member 2
KCNC1	Potassium Voltage-Gated Channel Subfamily C Member 1
KCNC2	Potassium Voltage-Gated Channel Subfamily C Member 2
KCNC3	Potassium Voltage-Gated Channel Subfamily C Member 3
KCND1	Potassium Voltage-Gated Channel Subfamily D Member 1
KCND2	Potassium Voltage-Gated Channel Subfamily D Member 2
KCND3	Potassium Voltage-Gated Channel Subfamily D Member 3
KCNH2	Potassium Voltage-Gated Channel Subfamily H Member 2
KCNJ13	Potassium Inwardly Rectifying Channel Subfamily J Member 13
KCNJ5	Potassium Inwardly Rectifying Channel Subfamily J Member 5
KCNK5	Potassium Two Pore Domain Channel Subfamily K Member 5
KCNN1	Potassium Calcium-Activated Channel Subfamily N Member 1
KCNQ1	Potassium Voltage-Gated Channel Subfamily Q Member 1
KDM1A	Lysine Demethylase 1A
KLF2	Kruppel Like Factor 2
KLK1	Kallikrein 1
KRIT1	KRIT1 Ankyrin Repeat Containing
KRT1	Keratin 1
KRT12	Keratin 12
KRT18	Keratin 18
KRT8	Keratin 8
KYAT1	Kynurenine Aminotransferase 1
KYAT3	Kynurenine Aminotransferase 3
LBR	Lamin B Receptor
LDHA	Lactate Dehydrogenase A
LEO1	LEO1 Homolog, Paf1/RNA Polymerase II Complex Component
LEPR	Leptin Receptor
LIF	LIF Interleukin 6 Family Cytokine
LOX	Lysyl Oxidase
LPO	Lactoperoxidase
LTF	Lactotransferrin
LYVE1	Lymphatic Vessel Endothelial Hyaluronan Receptor 1
MAOA	Monoamine Oxidase A
MAOB	Monoamine Oxidase B
MAP10	Microtubule Associated Protein 10
MAP1LC3A	Microtubule Associated Protein 1 Light Chain 3 Alpha
MAP2	Microtubule Associated Protein 2
MAP2K4	Mitogen-Activated Protein Kinase Kinase 4
MAP7	Microtubule Associated Protein 7
MAPK7	Mitogen-Activated Protein Kinase 7
MB	Myoglobin
MBOAT7	Membrane Bound O-Acyltransferase Domain Containing 7
MBP	Myelin Basic Protein
MCFD2	Multiple Coagulation Factor Deficiency 2, ER Cargo Receptor Complex Subunit
MDH2	Malate Dehydrogenase 2
ME2	Malic Enzyme 2
MGP	Matrix Gla Protein
MIF	Macrophage Migration Inhibitory Factor
MIR365A	MicroRNA 365a
MME	Membrane Metalloendopeptidase
MPG	N-Methylpurine DNA Glycosylase
MT-RNR1	Mitochondrially Encoded 12S RRNA
MT3	Metallothionein 3
MUC1	Mucin 1, Cell Surface Associated
MUC5AC	Mucin 5AC, Oligomeric Mucus/Gel-Forming
MUSK	Muscle Associated Receptor Tyrosine Kinase
MYH6	Myosin Heavy Chain 6
MYLK	Myosin Light Chain Kinase
NADSYN1	NAD Synthetase 1
NAGLU	N-Acetyl-Alpha-Glucosaminidase
NAGS	N-Acetylglutamate Synthase
NAT2	N-Acetyltransferase 2
NCOA3	Nuclear Receptor Coactivator 3
NCOA6	Nuclear Receptor Coactivator 6
NEDD4	NEDD4 E3 Ubiquitin Protein Ligase
NOTCH1	Notch Receptor 1
NPAS3	Neuronal PAS Domain Protein 3
NPR1	Natriuretic Peptide Receptor 1
NPY	Neuropeptide Y
NR1I2	Nuclear Receptor Subfamily 1 Group I Member 2
NR3C2	Nuclear Receptor Subfamily 3 Group C Member 2
NT5E	5'-Nucleotidase Ecto
NTS	Neurotensin
OAT	Ornithine Aminotransferase
OPLAH	5-Oxoprolinase, ATP-Hydrolysing
OPRD1	Opioid Receptor Delta 1
OPRK1	Opioid Receptor Kappa 1
OPRM1	Opioid Receptor Mu 1
ORM1	Orosomucoid 1
P2RX3	Purinergic Receptor P2X 3
PADI4	Peptidyl Arginine Deiminase 4
PAFAH2	Platelet Activating Factor Acetylhydrolase 2
PCK2	Phosphoenolpyruvate Carboxykinase 2, Mitochondrial
PDE4A	Phosphodiesterase 4A
PDK4	Pyruvate Dehydrogenase Kinase 4
PDPN	Podoplanin
PDX1	Pancreatic And Duodenal Homeobox 1
PDYN	Prodynorphin
PEPD	Peptidase D
PF4	Platelet Factor 4
PFAS	Phosphoribosylformylglycinamidine Synthase
PGM3	Phosphoglucomutase 3
PHB2	Prohibitin 2
PHOX2B	Paired Like Homeobox 2B
PIK3C2A	Phosphatidylinositol-4-Phosphate 3-Kinase Catalytic Subunit Type 2 Alpha
PIK3CA	Phosphatidylinositol-4,5-Bisphosphate 3-Kinase Catalytic Subunit Alpha
PLAU	Plasminogen Activator, Urokinase
PLCB1	Phospholipase C Beta 1
PLCB4	Phospholipase C Beta 4
PLCG1	Phospholipase C Gamma 1
PLEK	Pleckstrin
PLP1	Proteolipid Protein 1
PML	PML Nuclear Body Scaffold
PNMT	Phenylethanolamine N-Methyltransferase
PNOC	Prepronociceptin
PNP	Purine Nucleoside Phosphorylase
POR	Cytochrome P450 Oxidoreductase
PPARGC1B	PPARG Coactivator 1 Beta
PPAT	Phosphoribosyl Pyrophosphate Amidotransferase
PPIB	Peptidylprolyl Isomerase B
PPIC	Peptidylprolyl Isomerase C
PPP1R1B	Protein Phosphatase 1 Regulatory Inhibitor Subunit 1B
PRKAR1A	Protein Kinase CAMP-Dependent Type I Regulatory Subunit Alpha
PRKG1	Protein Kinase CGMP-Dependent 1
PROC	Protein C, Inactivator Of Coagulation Factors Va And VIIIa
PROS1	Protein S
PRSS53	Serine Protease 53
PSAT1	Phosphoserine Aminotransferase 1
PSG2	Pregnancy Specific Beta-1-Glycoprotein 2
PSMC6	Proteasome 26S Subunit, ATPase 6
PTBP1	Polypyrimidine Tract Binding Protein 1
PTGER1	Prostaglandin E Receptor 1
PTGER2	Prostaglandin E Receptor 2
PTGER3	Prostaglandin E Receptor 3
PTHLH	Parathyroid Hormone Like Hormone
PTK2B	Protein Tyrosine Kinase 2 Beta
PTPN11	Protein Tyrosine Phosphatase Non-Receptor Type 11
PTPN3	Protein Tyrosine Phosphatase Non-Receptor Type 3
PTPN6	Protein Tyrosine Phosphatase Non-Receptor Type 6
PTS	6-Pyruvoyltetrahydropterin Synthase
QRSL1	Glutaminyl-TRNA Amidotransferase Subunit QRSL1
RAF1	Raf-1 Proto-Oncogene, Serine/Threonine Kinase
RARS1	Arginyl-TRNA Synthetase 1
RB1	RB Transcriptional Corepressor 1
REN	Renin
RIF1	Replication Timing Regulatory Factor 1
RIMKLA	Ribosomal Modification Protein RimK Like Family Member A
RIMKLB	Ribosomal Modification Protein RimK Like Family Member B
RMST	Rhabdomyosarcoma 2 Associated Transcript
RNASE3	Ribonuclease A Family Member 3
RNGTT	RNA Guanylyltransferase And 5'-Phosphatase
RNPC3	RNA Binding Region (RNP1, RRM) Containing 3
RPS12	Ribosomal Protein S12
RPS27A	Ribosomal Protein S27a
RPS6	Ribosomal Protein S6
RPS6KA3	Ribosomal Protein S6 Kinase A3
RSAD2	Radical S-Adenosyl Methionine Domain Containing 2
RYR1	Ryanodine Receptor 1
RYR2	Ryanodine Receptor 2
RYR3	Ryanodine Receptor 3
S100B	S100 Calcium Binding Protein B
SCG2	Secretogranin II
SCIN	Scinderin
SCN10A	Sodium Voltage-Gated Channel Alpha Subunit 10
SCN11A	Sodium Voltage-Gated Channel Alpha Subunit 11
SCN3A	Sodium Voltage-Gated Channel Alpha Subunit 3
SCN5A	Sodium Voltage-Gated Channel Alpha Subunit 5
SCN7A	Sodium Voltage-Gated Channel Alpha Subunit 7
SCN9A	Sodium Voltage-Gated Channel Alpha Subunit 9
SCT	Secretin
SDHA	Succinate Dehydrogenase Complex Flavoprotein Subunit A
SDHB	Succinate Dehydrogenase Complex Iron Sulfur Subunit B
SDHC	Succinate Dehydrogenase Complex Subunit C
SDHD	Succinate Dehydrogenase Complex Subunit D
SELL	Selectin L
SERPINA1	Serpin Family A Member 1
SERPINA5	Serpin Family A Member 5
SETD2	SET Domain Containing 2, Histone Lysine Methyltransferase
SFN	Stratifin
SGCB	Sarcoglycan Beta
SIK2	Salt Inducible Kinase 2
SKP1	S-Phase Kinase Associated Protein 1
SLC12A1	Solute Carrier Family 12 Member 1
SLC12A2	Solute Carrier Family 12 Member 2
SLC12A4	Solute Carrier Family 12 Member 4
SLC12A5	Solute Carrier Family 12 Member 5
SLC12A6	Solute Carrier Family 12 Member 6
SLC12A7	Solute Carrier Family 12 Member 7
SLC16A1	Solute Carrier Family 16 Member 1
SLC16A10	Solute Carrier Family 16 Member 10
SLC18A2	Solute Carrier Family 18 Member A2
SLC1A6	Solute Carrier Family 1 Member 6
SLC1A7	Solute Carrier Family 1 Member 7
SLC22A1	Solute Carrier Family 22 Member 1
SLC22A10	Solute Carrier Family 22 Member 10
SLC22A11	Solute Carrier Family 22 Member 11
SLC22A2	Solute Carrier Family 22 Member 2
SLC22A3	Solute Carrier Family 22 Member 3
SLC22A4	Solute Carrier Family 22 Member 4
SLC22A5	Solute Carrier Family 22 Member 5
SLC22A7	Solute Carrier Family 22 Member 7
SLC25A18	Solute Carrier Family 25 Member 18
SLC25A22	Solute Carrier Family 25 Member 22
SLC26A5	Solute Carrier Family 26 Member 5
SLC4A1	Solute Carrier Family 4 Member 1 (Diego Blood Group)
SLC4A10	Solute Carrier Family 4 Member 10
SLC4A5	Solute Carrier Family 4 Member 5
SLC4A7	Solute Carrier Family 4 Member 7
SLC4A9	Solute Carrier Family 4 Member 9
SLC6A2	Solute Carrier Family 6 Member 2
SLC6A3	Solute Carrier Family 6 Member 3
SLC6A4	Solute Carrier Family 6 Member 4
SLC7A11	Solute Carrier Family 7 Member 11
SLC9A3	Solute Carrier Family 9 Member A3
SLCO2A1	Solute Carrier Organic Anion Transporter Family Member 2A1
SLCO4C1	Solute Carrier Organic Anion Transporter Family Member 4C1
SOD3	Superoxide Dismutase 3
SPCS1	Signal Peptidase Complex Subunit 1
SPP1	Secreted Phosphoprotein 1
SRGN	Serglycin
STX1B	Syntaxin 1B
STX4	Syntaxin 4
SULT1A1	Sulfotransferase Family 1A Member 1
SULT1E1	Sulfotransferase Family 1E Member 1
SUMO1	Small Ubiquitin Like Modifier 1
SUOX	Sulfite Oxidase
TAC1	Tachykinin Precursor 1
TAC3	Tachykinin Precursor 3
TACR1	Tachykinin Receptor 1
TACR2	Tachykinin Receptor 2
TACR3	Tachykinin Receptor 3
TAF4	TATA-Box Binding Protein Associated Factor 4
TAT	Tyrosine Aminotransferase
TFAP2A	Transcription Factor AP-2 Alpha
TFF2	Trefoil Factor 2
TH	Tyrosine Hydroxylase
TKT	Transketolase
TLR3	Toll Like Receptor 3
TLR7	Toll Like Receptor 7
TMEM37	Transmembrane Protein 37
TMPO	Thymopoietin
TPH1	Tryptophan Hydroxylase 1
TPMT	Thiopurine S-Methyltransferase
TPO	Thyroid Peroxidase
TPR	Translocated Promoter Region, Nuclear Basket Protein
TRAF3IP2	TRAF3 Interacting Protein 2
TRIM22	Tripartite Motif Containing 22
TRIM52	Tripartite Motif Containing 52
TRPA1	Transient Receptor Potential Cation Channel Subfamily A Member 1
TRPC1	Transient Receptor Potential Cation Channel Subfamily C Member 1
TRPM8	Transient Receptor Potential Cation Channel Subfamily M Member 8
TRPV1	Transient Receptor Potential Cation Channel Subfamily V Member 1
TRPV2	Transient Receptor Potential Cation Channel Subfamily V Member 2
TRPV3	Transient Receptor Potential Cation Channel Subfamily V Member 3
TRPV4	Transient Receptor Potential Cation Channel Subfamily V Member 4
TSPO	Translocator Protein
TTF2	Transcription Termination Factor 2
TUBA1A	Tubulin Alpha 1a
TUBA3C	Tubulin Alpha 3c
TUBA4A	Tubulin Alpha 4a
TUBB	Tubulin Beta Class I
TXK	TXK Tyrosine Kinase
UGT1A	UDP Glucuronosyltransferase Family 1 Member A Complex Locus
UGT1A10	UDP Glucuronosyltransferase Family 1 Member A10
UGT1A3	UDP Glucuronosyltransferase Family 1 Member A3
UGT1A4	UDP Glucuronosyltransferase Family 1 Member A4
UGT1A6	UDP Glucuronosyltransferase Family 1 Member A6
UGT1A7	UDP Glucuronosyltransferase Family 1 Member A7
UGT1A8	UDP Glucuronosyltransferase Family 1 Member A8
UGT2B10	UDP Glucuronosyltransferase Family 2 Member B10
UGT2B15	UDP Glucuronosyltransferase Family 2 Member B15
VHL	Von Hippel-Lindau Tumor Suppressor
VIM	Vimentin
VIP	Vasoactive Intestinal Peptide
VKORC1	Vitamin K Epoxide Reductase Complex Subunit 1
VKORC1L1	Vitamin K Epoxide Reductase Complex Subunit 1 Like 1
POU5F1	POU Class 5 Homeobox 1
ZFP42	ZFP42 Zinc Finger Protein
ITGA2B	Integrin Subunit Alpha 2b
CD40LG	CD40 Ligand
TNFRSF8	TNF Receptor Superfamily Member 8
LYN	LYN Proto-Oncogene, Src Family Tyrosine Kinase
SMAD3	SMAD Family Member 3
DDR1	Discoidin Domain Receptor Tyrosine Kinase 1
RPS6KA5	Ribosomal Protein S6 Kinase A5
TNNT2	Troponin T2, Cardiac Type
CDK6	Cyclin Dependent Kinase 6
PCSK9	Proprotein Convertase Subtilisin/Kexin Type 9
CCND2	Cyclin D2
HTRA2	HtrA Serine Peptidase 2
PINK1	PTEN Induced Kinase 1
BIRC3	Baculoviral IAP Repeat Containing 3
MARK2	Microtubule Affinity Regulating Kinase 2
HAX1	HCLS1 Associated Protein X-1
TRAP1	TNF Receptor Associated Protein 1
PARL	Presenilin Associated Rhomboid Like
PRKN	Parkin RBR E3 Ubiquitin Protein Ligase
