# Supplementary material for: Krill Oil Alleviated Methamphetamine-Induced Memory Impairment via the MAPK Signaling Pathway and Dopaminergic Synapse Pathway
Source: Front Pharmacol. 2021 Oct 29;12:756822. doi: 10.3389/fphar.2021.756822 (PMC8586701; doi:10.3389/fphar.2021.756822)
Supplement: Supplementary file 11 [file DataSheet2.XLSX]

## Sheet: Memory Deficits
		Symbol	Description	Category	GIFtS	GC id	Score
1		APOE	Apolipoprotein E	Protein Coding	50	GC19P044906	74.51
2		MAPT	Microtubule Associated Protein Tau	Protein Coding	50	GC17P045894	58.82
3		APP	Amyloid Beta Precursor Protein	Protein Coding	51	GC21M025880	58.82
4		BDNF	Brain Derived Neurotrophic Factor	Protein Coding	47	GC11M027654	56.1
5		SNCA	Synuclein Alpha	Protein Coding	50	GC04M089724	56.1
6		COMT	Catechol-O-Methyltransferase	Protein Coding	51	GC22P019941	50.9
7		TP53	Tumor Protein P53	Protein Coding	54	GC17M007661	50.28
8		SCN8A	Sodium Voltage-Gated Channel Alpha Subunit 8	Protein Coding	47	GC12P051590	47.77
9		TNF	Tumor Necrosis Factor	Protein Coding	51	GC06P047305	47.13
10		MECP2	Methyl-CpG Binding Protein 2	Protein Coding	45	GC0XM154021	46.83
11		FMR1	FMRP Translational Regulator 1	Protein Coding	44	GC0XP147913	45.34
12		PSEN1	Presenilin 1	Protein Coding	52	GC14P073136	45.3
13		CACNA1A	Calcium Voltage-Gated Channel Subunit Alpha1 A	Protein Coding	47	GC19M013206	44.34
14		SLC6A3	Solute Carrier Family 6 Member 3	Protein Coding	49	GC05M001392	44.06
15		PLA2G6	Phospholipase A2 Group VI	Protein Coding	47	GC22M046185	43.52
16		SOD1	Superoxide Dismutase 1	Protein Coding	51	GC21P031659	43.52
17		IL6	Interleukin 6	Protein Coding	50	GC07P022765	43.33
18		PRNP	Prion Protein	Protein Coding	47	GC20P004686	42.32
19		SPG11	SPG11 Vesicle Trafficking Associated, Spatacsin	Protein Coding	39	GC15M044562	41.79
20		HTT	Huntingtin	Protein Coding	43	GC04P003041	41.61
21		INS	Insulin	Protein Coding	48	GC11M002159	41.24
22		IGF1	Insulin Like Growth Factor 1	Protein Coding	50	GC12M102395	41.17
23		IL10	Interleukin 10	Protein Coding	47	GC01M206767	40.84
24		GRIN2B	Glutamate Ionotropic Receptor NMDA Type Subunit 2B	Protein Coding	50	GC12M013437	40.35
25		PRODH	Proline Dehydrogenase 1	Protein Coding	45	GC22M018912	40.24
26		PRKN	Parkin RBR E3 Ubiquitin Protein Ligase	Protein Coding	40	GC06M161348	40.18
27		POLG	DNA Polymerase Gamma, Catalytic Subunit	Protein Coding	45	GC15M089316	40.16
28		SPG7	SPG7 Matrix AAA Peptidase Subunit, Paraplegin	Protein Coding	43	GC16P089492	39.75
29		C9orf72	C9orf72-SMCR8 Complex Subunit	Protein Coding	41	GC09M027539	39.12
30		ALB	Albumin	Protein Coding	50	GC04P073397	39.07
31		MTOR	Mechanistic Target Of Rapamycin Kinase	Protein Coding	54	GC01M011106	39.07
32		GJB2	Gap Junction Protein Beta 2	Protein Coding	47	GC13M020187	39.04
33		CHAT	Choline O-Acetyltransferase	Protein Coding	47	GC10P049609	38.77
34		LRRK2	Leucine Rich Repeat Kinase 2	Protein Coding	49	GC12P040196	38.43
35		GFAP	Glial Fibrillary Acidic Protein	Protein Coding	47	GC17M044905	38.36
36		ATP13A2	ATPase Cation Transporting 13A2	Protein Coding	42	GC01M016985	38.14
37		PSEN2	Presenilin 2	Protein Coding	49	GC01P226870	38.13
38		FA2H	Fatty Acid 2-Hydroxylase	Protein Coding	44	GC16M074746	37.74
39		MTHFR	Methylenetetrahydrofolate Reductase	Protein Coding	47	GC01M011785	37.51
40		NTRK2	Neurotrophic Receptor Tyrosine Kinase 2	Protein Coding	53	GC09P084668	37.27
41		ERCC6	ERCC Excision Repair 6, Chromatin Remodeling Factor	Protein Coding	45	GC10M049454	37.2
42		HTR2A	5-Hydroxytryptamine Receptor 2A	Protein Coding	47	GC13M046831	37.06
43		SCN1A	Sodium Voltage-Gated Channel Alpha Subunit 1	Protein Coding	47	GC02M165989	37.05
44		ZFYVE26	Zinc Finger FYVE-Type Containing 26	Protein Coding	39	GC14M067727	36.8
45		VCP	Valosin Containing Protein	Protein Coding	48	GC09M035056	36.8
46		AKT1	AKT Serine/Threonine Kinase 1	Protein Coding	54	GC14M104769	36.77
47		SLC6A4	Solute Carrier Family 6 Member 4	Protein Coding	47	GC17M030194	36.72
48		GRN	Granulin Precursor	Protein Coding	47	GC17P044345	36.35
49		NGF	Nerve Growth Factor	Protein Coding	50	GC01M115285	35.99
50		TARDBP	TAR DNA Binding Protein	Protein Coding	45	GC01P011013	35.91
51		SYP	Synaptophysin	Protein Coding	43	GC0XM049187	35.78
52		GRIN2A	Glutamate Ionotropic Receptor NMDA Type Subunit 2A	Protein Coding	51	GC16M009753	35.45
53		MFN2	Mitofusin 2	Protein Coding	48	GC01P011980	35.34
54		NRXN1	Neurexin 1	Protein Coding	47	GC02M049918	35.14
55		DGUOK	Deoxyguanosine Kinase	Protein Coding	44	GC02P073926	35.13
56		ARSA	Arylsulfatase A	Protein Coding	47	GC22M050622	34.9
57		NEFL	Neurofilament Light	Protein Coding	46	GC08M024950	34.88
58		NOTCH3	Notch Receptor 3	Protein Coding	49	GC19M015159	34.81
59		GABRG2	Gamma-Aminobutyric Acid Type A Receptor Subunit Gamma2	Protein Coding	46	GC05P162000	34.71
60		CNTNAP2	Contactin Associated Protein 2	Protein Coding	44	GC07P146116	34.66
61		PLP1	Proteolipid Protein 1	Protein Coding	43	GC0XP103773	34.56
62		SPG21	SPG21 Abhydrolase Domain Containing, Maspardin	Protein Coding	40	GC15M064963	34.51
63		ATXN2	Ataxin 2	Protein Coding	42	GC12M111443	34.51
64		ATXN1	Ataxin 1	Protein Coding	43	GC06M016299	34.27
65		ATXN3	Ataxin 3	Protein Coding	44	GC14M094059	34.21
66		SLC1A2	Solute Carrier Family 1 Member 2	Protein Coding	48	GC11M035272	34.2
67		GBA	Glucosylceramidase Beta	Protein Coding	47	GC01M155234	34.16
68		GDNF	Glial Cell Derived Neurotrophic Factor	Protein Coding	47	GC05M037812	34.02
69		SPAST	Spastin	Protein Coding	40	GC02P032063	33.95
70		DRD3	Dopamine Receptor D3	Protein Coding	44	GC03M114128	33.9
71		C19orf12	Chromosome 19 Open Reading Frame 12	Protein Coding	36	GC19M029699	33.73
72		DARS2	Aspartyl-TRNA Synthetase 2, Mitochondrial	Protein Coding	41	GC01P173824	33.57
73		SQSTM1	Sequestosome 1	Protein Coding	48	GC05P179806	33.29
74		NPC1	NPC Intracellular Cholesterol Transporter 1	Protein Coding	47	GC18M023506	33.25
75		FXN	Frataxin	Protein Coding	46	GC09P069035	33.17
76		CP	Ceruloplasmin	Protein Coding	47	GC03M149162	33.14
77		PNPLA6	Patatin Like Phospholipase Domain Containing 6	Protein Coding	44	GC19P007534	33.05
78		MT-ND4	Mitochondrially Encoded NADH:Ubiquinone Oxidoreductase Core Subunit 4	Protein Coding	31	GCMTP010762	32.99
79		TREM2	Triggering Receptor Expressed On Myeloid Cells 2	Protein Coding	43	GC06M042280	32.95
80		PINK1	PTEN Induced Kinase 1	Protein Coding	47	GC01P020634	32.76
81		FGF14	Fibroblast Growth Factor 14	Protein Coding	44	GC13M101710	32.75
82		MT-CO1	Mitochondrially Encoded Cytochrome C Oxidase I	Protein Coding	32	GCMTP005906	32.74
83		PSAP	Prosaposin	Protein Coding	46	GC10M071816	32.73
84		MAOA	Monoamine Oxidase A	Protein Coding	50	GC0XP043654	32.7
85		CTNNB1	Catenin Beta 1	Protein Coding	53	GC03P041236	32.38
86		ATXN7	Ataxin 7	Protein Coding	40	GC03P063864	32.21
87		SLC2A1	Solute Carrier Family 2 Member 1	Protein Coding	52	GC01M042925	32.19
88		DNM1L	Dynamin 1 Like	Protein Coding	47	GC12P032679	32.12
89		MT-ND1	Mitochondrially Encoded NADH:Ubiquinone Oxidoreductase Core Subunit 1	Protein Coding	32	GCMTP003309	32.06
90		STXBP1	Syntaxin Binding Protein 1	Protein Coding	48	GC09P127581	32.03
91		TMEM106B	Transmembrane Protein 106B	Protein Coding	38	GC07P012217	31.96
92		GABRA1	Gamma-Aminobutyric Acid Type A Receptor Subunit Alpha1	Protein Coding	46	GC05P161847	31.94
93		APTX	Aprataxin	Protein Coding	44	GC09M032886	31.83
94		TBP	TATA-Box Binding Protein	Protein Coding	48	GC06P170554	31.83
95		PANK2	Pantothenate Kinase 2	Protein Coding	43	GC20P003887	31.73
96		CAT	Catalase	Protein Coding	50	GC11P034460	31.72
97		PARK7	Parkinsonism Associated Deglycase	Protein Coding	45	GC01P007983	31.59
98		AFG3L2	AFG3 Like Matrix AAA Peptidase Subunit 2	Protein Coding	44	GC18M012328	31.59
99		TTR	Transthyretin	Protein Coding	49	GC18P031557	31.32
100		GABRB3	Gamma-Aminobutyric Acid Type A Receptor Subunit Beta3	Protein Coding	48	GC15M026543	31.32
101		FTL	Ferritin Light Chain	Protein Coding	47	GC19P048965	31.31
102		SORL1	Sortilin Related Receptor 1	Protein Coding	43	GC11P121452	31.27
103		HLA-DRB1	Major Histocompatibility Complex, Class II, DR Beta 1	Protein Coding	46	GC06M032578	31.17
104		CTSD	Cathepsin D	Protein Coding	52	GC11M001752	31.16
105		PTEN	Phosphatase And Tensin Homolog	Protein Coding	52	GC10P087863	31.13
106		CSF1R	Colony Stimulating Factor 1 Receptor	Protein Coding	52	GC05M150053	30.91
107		TLR4	Toll Like Receptor 4	Protein Coding	51	GC09P117704	30.82
108		AP5Z1	Adaptor Related Protein Complex 5 Subunit Zeta 1	Protein Coding	36	GC07P004775	30.77
109		UCHL1	Ubiquitin C-Terminal Hydrolase L1	Protein Coding	51	GC04P041256	30.76
110		TWNK	Twinkle MtDNA Helicase	Protein Coding	33	GC10P100993	30.71
111		ITPR1	Inositol 1,4,5-Trisphosphate Receptor Type 1	Protein Coding	48	GC03P004486	30.63
112		ATP1A3	ATPase Na+/K+ Transporting Subunit Alpha 3	Protein Coding	47	GC19M041966	30.48
113		ACTB	Actin Beta	Protein Coding	49	GC07M005527	30.47
114		SNAP25	Synaptosome Associated Protein 25	Protein Coding	49	GC20P010218	30.42
115		USH2A	Usherin	Protein Coding	38	GC01M215622	30.42
116		FGFR3	Fibroblast Growth Factor Receptor 3	Protein Coding	55	GC04P001795	30.39
117		MAG	Myelin Associated Glycoprotein	Protein Coding	45	GC19P035292	30.37
118		GRIN1	Glutamate Ionotropic Receptor NMDA Type Subunit 1	Protein Coding	49	GC09P137138	30.33
119		GJC2	Gap Junction Protein Gamma 2	Protein Coding	41	GC01P228175	30.32
120		KIF5A	Kinesin Family Member 5A	Protein Coding	44	GC12P057549	30.14
121		COASY	Coenzyme A Synthase	Protein Coding	45	GC17P042561	30.1
122		SHANK3	SH3 And Multiple Ankyrin Repeat Domains 3	Protein Coding	40	GC22P050674	29.96
123		FGFR1	Fibroblast Growth Factor Receptor 1	Protein Coding	55	GC08M038400	29.92
124		MT-ND6	Mitochondrially Encoded NADH:Ubiquinone Oxidoreductase Core Subunit 6	Protein Coding	32	GCMTM014151	29.62
126		JPH3	Junctophilin 3	Protein Coding	41	GC16P087601	29.54
127		NLGN4X	Neuroligin 4 X-Linked	Protein Coding	40	GC0XM005840	29.53
128		WASHC5	WASH Complex Subunit 5	Protein Coding	32	GC08M128215	29.47
129		ATXN10	Ataxin 10	Protein Coding	42	GC22P045673	29.41
130		FUS	FUS RNA Binding Protein	Protein Coding	44	GC16P031180	29.34
131		WFS1	Wolframin ER Transmembrane Glycoprotein	Protein Coding	45	GC04P006271	29.29
132		BSCL2	BSCL2 Lipid Droplet Biogenesis Associated, Seipin	Protein Coding	42	GC11M063438	29.28
133		GJB1	Gap Junction Protein Beta 1	Protein Coding	47	GC0XP071215	29.24
134		CRYAA	Crystallin Alpha A	Protein Coding	44	GC21P043169	29.08
135		AIFM1	Apoptosis Inducing Factor Mitochondria Associated 1	Protein Coding	49	GC0XM130129	29.02
136		EPRS1	Glutamyl-Prolyl-TRNA Synthetase 1	Protein Coding	36	GC01M219969	28.96
137		IDUA	Alpha-L-Iduronidase	Protein Coding	42	GC04P000986	28.92
139		ATN1	Atrophin 1	Protein Coding	43	GC12P008222	28.85
140		MT-ATP6	Mitochondrially Encoded ATP Synthase Membrane Subunit 6	Protein Coding	31	GCMTP008531	28.84
141		NDUFS4	NADH:Ubiquinone Oxidoreductase Subunit S4	Protein Coding	44	GC05P053560	28.84
142		ESR1	Estrogen Receptor 1	Protein Coding	53	GC06P151656	28.8
143		HTRA1	HtrA Serine Peptidase 1	Protein Coding	43	GC10P122461	28.79
144		TSC2	TSC Complex Subunit 2	Protein Coding	50	GC16P002436	28.78
145		LEP	Leptin	Protein Coding	47	GC07P128241	28.76
146		DMD	Dystrophin	Protein Coding	46	GC0XM031047	28.69
147		DCAF17	DDB1 And CUL4 Associated Factor 17	Protein Coding	36	GC02P171434	28.66
148		GABRB2	Gamma-Aminobutyric Acid Type A Receptor Subunit Beta2	Protein Coding	47	GC05M161288	28.54
149		SLC1A3	Solute Carrier Family 1 Member 3	Protein Coding	50	GC05P036606	28.38
150		DBH	Dopamine Beta-Hydroxylase	Protein Coding	50	GC09P133636	28.38
151		GBA2	Glucosylceramidase Beta 2	Protein Coding	41	GC09M035726	28.29
152		FAS	Fas Cell Surface Death Receptor	Protein Coding	50	GC10P088969	28.19
153		PEX6	Peroxisomal Biogenesis Factor 6	Protein Coding	43	GC06M042963	28.14
154		CHMP2B	Charged Multivesicular Body Protein 2B	Protein Coding	44	GC03P087277	28.14
155		SLC25A4	Solute Carrier Family 25 Member 4	Protein Coding	48	GC04P185143	28.12
156		VPS13A	Vacuolar Protein Sorting 13 Homolog A	Protein Coding	40	GC09P077177	28.06
157		WDR45	WD Repeat Domain 45	Protein Coding	40	GC0XM049074	28
158		SOX10	SRY-Box Transcription Factor 10	Protein Coding	45	GC22M046233	27.95
159		CST3	Cystatin C	Protein Coding	44	GC20M023608	27.93
160		EP300	E1A Binding Protein P300	Protein Coding	50	GC22P041091	27.86
161		CHRNA7	Cholinergic Receptor Nicotinic Alpha 7 Subunit	Protein Coding	45	GC15P031923	27.84
162		FOXP1	Forkhead Box P1	Protein Coding	45	GC03M070926	27.84
163		CDKL5	Cyclin Dependent Kinase Like 5	Protein Coding	43	GC0XP018425	27.83
164		DRD4	Dopamine Receptor D4	Protein Coding	46	GC11P000660	27.79
165		GNAS	GNAS Complex Locus	Protein Coding	50	GC20P058839	27.74
166		PCDH19	Protocadherin 19	Protein Coding	40	GC0XM100291	27.71
167		CACNA1C	Calcium Voltage-Gated Channel Subunit Alpha1 C	Protein Coding	48	GC12P001970	27.67
169		ATRX	ATRX Chromatin Remodeler	Protein Coding	45	GC0XM077504	27.55
170		TREX1	Three Prime Repair Exonuclease 1	Protein Coding	42	GC03P048466	27.55
171		SYNJ1	Synaptojanin 1	Protein Coding	45	GC21M032628	27.51
172		DNMT1	DNA Methyltransferase 1	Protein Coding	50	GC19M010133	27.51
173		SCN2A	Sodium Voltage-Gated Channel Alpha Subunit 2	Protein Coding	47	GC02P165194	27.47
174		GABRA5	Gamma-Aminobutyric Acid Type A Receptor Subunit Alpha5	Protein Coding	46	GC15P026866	27.45
175		COL4A1	Collagen Type IV Alpha 1 Chain	Protein Coding	47	GC13M110148	27.38
176		RELN	Reelin	Protein Coding	43	GC07M103471	27.3
177		NSD1	Nuclear Receptor Binding SET Domain Protein 1	Protein Coding	43	GC05P177134	27.3
178		GABRA2	Gamma-Aminobutyric Acid Type A Receptor Subunit Alpha2	Protein Coding	45	GC04M046167	27.28
179		NLGN3	Neuroligin 3	Protein Coding	43	GC0XP071144	27.2
180		HLA-DQB1	Major Histocompatibility Complex, Class II, DQ Beta 1	Protein Coding	44	GC06M032804	27.2
181		PPARG	Peroxisome Proliferator Activated Receptor Gamma	Protein Coding	52	GC03P012287	27.2
182		GALC	Galactosylceramidase	Protein Coding	43	GC14M087837	27.19
183		OPA1	OPA1 Mitochondrial Dynamin Like GTPase	Protein Coding	44	GC03P193594	27.18
184		ATP1A2	ATPase Na+/K+ Transporting Subunit Alpha 2	Protein Coding	47	GC01P160115	27.16
185		UBE3A	Ubiquitin Protein Ligase E3A	Protein Coding	47	GC15M025333	27.13
186		DMPK	DM1 Protein Kinase	Protein Coding	48	GC19M045769	27.12
187		ATL1	Atlastin GTPase 1	Protein Coding	41	GC14P050532	27.1
188		CLN6	CLN6 Transmembrane ER Protein	Protein Coding	37	GC15M068206	27.1
189		NAGLU	N-Acetyl-Alpha-Glucosaminidase	Protein Coding	43	GC17P042535	27.09
190		CYP7B1	Cytochrome P450 Family 7 Subfamily B Member 1	Protein Coding	45	GC08M064587	27
191		MT-CYB	Mitochondrially Encoded Cytochrome B	Protein Coding	31	GCMTP014749	26.94
192		BCHE	Butyrylcholinesterase	Protein Coding	48	GC03M165772	26.85
193		SLC18A2	Solute Carrier Family 18 Member A2	Protein Coding	47	GC10P117241	26.81
194		PGAP1	Post-GPI Attachment To Proteins Inositol Deacylase 1	Protein Coding	40	GC02M196833	26.8
195		HRAS	HRas Proto-Oncogene, GTPase	Protein Coding	52	GC11M000635	26.77
196		PIK3CA	Phosphatidylinositol-4,5-Bisphosphate 3-Kinase Catalytic Subunit Alpha	Protein Coding	52	GC03P179148	26.76
197		ERCC5	ERCC Excision Repair 5, Endonuclease	Protein Coding	45	GC13P102808	26.75
198		CD40LG	CD40 Ligand	Protein Coding	47	GC0XP136649	26.7
199		ELN	Elastin	Protein Coding	44	GC07P074027	26.61
200		NF1	Neurofibromin 1	Protein Coding	48	GC17P031094	26.59
201		NOS3	Nitric Oxide Synthase 3	Protein Coding	51	GC07P150990	26.56
202		HFE	Homeostatic Iron Regulator	Protein Coding	43	GC06P026087	26.48
203		C12orf65	Chromosome 12 Open Reading Frame 65	Protein Coding	36	GC12P123232	26.47
204		TTPA	Alpha Tocopherol Transfer Protein	Protein Coding	41	GC08M063048	26.44
205		ABCA7	ATP Binding Cassette Subfamily A Member 7	Protein Coding	43	GC19P001040	26.44
206		PAX6	Paired Box 6	Protein Coding	47	GC11M031784	26.43
208		SPTBN2	Spectrin Beta, Non-Erythrocytic 2	Protein Coding	41	GC11M066684	26.36
209		CCL2	C-C Motif Chemokine Ligand 2	Protein Coding	48	GC17P034255	26.34
210		KIF1A	Kinesin Family Member 1A	Protein Coding	43	GC02M240713	26.28
211		SACS	Sacsin Molecular Chaperone	Protein Coding	36	GC13M023328	26.28
212		ATM	ATM Serine/Threonine Kinase	Protein Coding	54	GC11P108222	26.26
213		CRYAB	Crystallin Alpha B	Protein Coding	45	GC11M111908	26.19
214		KCNA2	Potassium Voltage-Gated Channel Subfamily A Member 2	Protein Coding	45	GC01M110519	26.17
215		SPART	Spartin	Protein Coding	31	GC13M036302	26.17
216		TLR3	Toll Like Receptor 3	Protein Coding	52	GC04P186059	26.12
217		PPP3CA	Protein Phosphatase 3 Catalytic Subunit Alpha	Protein Coding	52	GC04M101024	26.07
218		TYMP	Thymidine Phosphorylase	Protein Coding	46	GC22M050525	26.02
219		ARX	Aristaless Related Homeobox	Protein Coding	42	GC0XM025021	26.01
220		GJB6	Gap Junction Protein Beta 6	Protein Coding	44	GC13M020221	26
221		FBN1	Fibrillin 1	Protein Coding	45	GC15M048408	25.96
222		CLN3	CLN3 Lysosomal/Endosomal Transmembrane Protein, Battenin	Protein Coding	43	GC16M028466	25.95
223		SLC33A1	Solute Carrier Family 33 Member 1	Protein Coding	43	GC03M155821	25.91
224		MAPK1	Mitogen-Activated Protein Kinase 1	Protein Coding	51	GC22M021754	25.89
225		DLG4	Discs Large MAGUK Scaffold Protein 4	Protein Coding	47	GC17M007189	25.87
226		GCH1	GTP Cyclohydrolase 1	Protein Coding	47	GC14M054842	25.75
227		SMC1A	Structural Maintenance Of Chromosomes 1A	Protein Coding	45	GC0XM053374	25.75
228		GRIN2D	Glutamate Ionotropic Receptor NMDA Type Subunit 2D	Protein Coding	48	GC19P048394	25.67
229		NTRK1	Neurotrophic Receptor Tyrosine Kinase 1	Protein Coding	48	GC01P156786	25.64
230		KCNC3	Potassium Voltage-Gated Channel Subfamily C Member 3	Protein Coding	44	GC19M050314	25.59
231		SCN3A	Sodium Voltage-Gated Channel Alpha Subunit 3	Protein Coding	47	GC02M165087	25.56
232		TBK1	TANK Binding Kinase 1	Protein Coding	49	GC12P064451	25.52
233		SCN9A	Sodium Voltage-Gated Channel Alpha Subunit 9	Protein Coding	47	GC02M166195	25.48
234		FKTN	Fukutin	Protein Coding	39	GC09P105558	25.48
235		MT-CO2	Mitochondrially Encoded Cytochrome C Oxidase II	Protein Coding	32	GCMTP007587	25.47
236		SYNGAP1	Synaptic Ras GTPase Activating Protein 1	Protein Coding	43	GC06P033419	25.45
237		SDHA	Succinate Dehydrogenase Complex Flavoprotein Subunit A	Protein Coding	46	GC05P000208	25.45
238		POMGNT1	Protein O-Linked Mannose N-Acetylglucosaminyltransferase 1 (Beta 1,2-)	Protein Coding	45	GC01M046188	25.44
239		TMEM240	Transmembrane Protein 240	Protein Coding	32	GC01M001538	25.39
240		SETX	Senataxin	Protein Coding	41	GC09M132261	25.37
241		BRCA1	BRCA1 DNA Repair Associated	Protein Coding	50	GC17M043044	25.32
242		GRIK2	Glutamate Ionotropic Receptor Kainate Type Subunit 2	Protein Coding	47	GC06P101181	25.32
243		GLA	Galactosidase Alpha	Protein Coding	48	GC0XM101393	25.28
244		TGFB1	Transforming Growth Factor Beta 1	Protein Coding	52	GC19M041301	25.25
245		STAT1	Signal Transducer And Activator Of Transcription 1	Protein Coding	53	GC02M190908	25.24
246		GLB1	Galactosidase Beta 1	Protein Coding	48	GC03M033013	25.22
247		POGZ	Pogo Transposable Element Derived With ZNF Domain	Protein Coding	40	GC01M151375	25.2
248		CYP2D6	Cytochrome P450 Family 2 Subfamily D Member 6	Protein Coding	48	GC22M042126	25.2
249		MPZ	Myelin Protein Zero	Protein Coding	44	GC01M161304	25.19
250		SMARCA2	SWI/SNF Related, Matrix Associated, Actin Dependent Regulator Of Chromatin, Subfamily A, Member 2	Protein Coding	49	GC09P001980	25.19
251		ADNP	Activity Dependent Neuroprotector Homeobox	Protein Coding	41	GC20M050888	25.18
252		CDH23	Cadherin Related 23	Protein Coding	41	GC10P071396	25.16
253		PIK3R1	Phosphoinositide-3-Kinase Regulatory Subunit 1	Protein Coding	51	GC05P068215	25.13
254		NPC2	NPC Intracellular Cholesterol Transporter 2	Protein Coding	41	GC14M074476	25.13
255		TOMM40	Translocase Of Outer Mitochondrial Membrane 40	Protein Coding	40	GC19P044890	25.12
256		SUMF1	Sulfatase Modifying Factor 1	Protein Coding	43	GC03M003700	25.11
257		HUWE1	HECT, UBA And WWE Domain Containing E3 Ubiquitin Protein Ligase 1	Protein Coding	44	GC0XM053532	25.06
258		ERCC2	ERCC Excision Repair 2, TFIIH Core Complex Helicase Subunit	Protein Coding	47	GC19M045349	25.05
259		BBS10	Bardet-Biedl Syndrome 10	Protein Coding	40	GC12M076344	25.01
260		SHH	Sonic Hedgehog Signaling Molecule	Protein Coding	50	GC07M155799	25
261		CEP290	Centrosomal Protein 290	Protein Coding	40	GC12M088049	24.92
262		ALDH18A1	Aldehyde Dehydrogenase 18 Family Member A1	Protein Coding	45	GC10M095605	24.92
263		PAH	Phenylalanine Hydroxylase	Protein Coding	48	GC12M102836	24.91
264		CACNA1G	Calcium Voltage-Gated Channel Subunit Alpha1 G	Protein Coding	48	GC17P050561	24.87
265		DRD2	Dopamine Receptor D2	Protein Coding	50	GC11M113409	24.85
266		OPA3	Outer Mitochondrial Membrane Lipid Metabolism Regulator OPA3	Protein Coding	39	GC19M045527	24.84
267		TCF4	Transcription Factor 4	Protein Coding	46	GC18M055222	24.84
268		MPO	Myeloperoxidase	Protein Coding	50	GC17M058269	24.78
269		HSPD1	Heat Shock Protein Family D (Hsp60) Member 1	Protein Coding	47	GC02M197486	24.76
270		SDHB	Succinate Dehydrogenase Complex Iron Sulfur Subunit B	Protein Coding	47	GC01M017020	24.75
271		XK	X-Linked Kx Blood Group	Protein Coding	40	GC0XP037685	24.71
272		FGFR2	Fibroblast Growth Factor Receptor 2	Protein Coding	54	GC10M121478	24.71
273		AARS2	Alanyl-TRNA Synthetase 2, Mitochondrial	Protein Coding	42	GC06M044297	24.7
274		SDHD	Succinate Dehydrogenase Complex Subunit D	Protein Coding	44	GC11P112087	24.68
275		POMT1	Protein O-Mannosyltransferase 1	Protein Coding	45	GC09P131502	24.67
276		PEX16	Peroxisomal Biogenesis Factor 16	Protein Coding	38	GC11M061098	24.67
277		AHI1	Abelson Helper Integration Site 1	Protein Coding	41	GC06M135283	24.66
278		GRIA3	Glutamate Ionotropic Receptor AMPA Type Subunit 3	Protein Coding	50	GC0XP123184	24.64
279		PEX10	Peroxisomal Biogenesis Factor 10	Protein Coding	41	GC01M002403	24.62
280		SGSH	N-Sulfoglucosamine Sulfohydrolase	Protein Coding	44	GC17M080206	24.6
281		ADGRV1	Adhesion G Protein-Coupled Receptor V1	Protein Coding	35	GC05P090529	24.59
282		VWF	Von Willebrand Factor	Protein Coding	48	GC12M005917	24.56
283		DNM1	Dynamin 1	Protein Coding	50	GC09P128191	24.56
284		CHD7	Chromodomain Helicase DNA Binding Protein 7	Protein Coding	45	GC08P060678	24.49
285		TLR2	Toll Like Receptor 2	Protein Coding	51	GC04P153684	24.49
286		MT-ND5	Mitochondrially Encoded NADH:Ubiquinone Oxidoreductase Core Subunit 5	Protein Coding	31	GCMTP012339	24.47
287		IQSEC2	IQ Motif And Sec7 Domain ArfGEF 2	Protein Coding	37	GC0XM053225	24.47
288		SNCB	Synuclein Beta	Protein Coding	43	GC05M176620	24.46
289		POLG2	DNA Polymerase Gamma 2, Accessory Subunit	Protein Coding	41	GC17M064477	24.44
290		MBD5	Methyl-CpG Binding Domain Protein 5	Protein Coding	37	GC02P148021	24.44
291		GNB5	G Protein Subunit Beta 5	Protein Coding	44	GC15M060668	24.39
292		TBC1D24	TBC1 Domain Family Member 24	Protein Coding	39	GC16P002475	24.38
293		GDAP1	Ganglioside Induced Differentiation Associated Protein 1	Protein Coding	42	GC08P074315	24.36
294		LRP5	LDL Receptor Related Protein 5	Protein Coding	48	GC11P068298	24.36
295		DAG1	Dystroglycan 1	Protein Coding	46	GC03P049482	24.36
296		PEX26	Peroxisomal Biogenesis Factor 26	Protein Coding	41	GC22P018079	24.3
297		FKRP	Fukutin Related Protein	Protein Coding	40	GC19P046746	24.3
298		BBS2	Bardet-Biedl Syndrome 2	Protein Coding	41	GC16M056467	24.29
299		REEP1	Receptor Accessory Protein 1	Protein Coding	39	GC02M086213	24.25
300		SCN1B	Sodium Voltage-Gated Channel Beta Subunit 1	Protein Coding	44	GC19P035030	24.25
301		MAP1B	Microtubule Associated Protein 1B	Protein Coding	43	GC05P072107	24.22
302		TNFRSF1A	TNF Receptor Superfamily Member 1A	Protein Coding	49	GC12M006328	24.21
303		CFH	Complement Factor H	Protein Coding	45	GC01P196621	24.21
304		PDYN	Prodynorphin	Protein Coding	43	GC20M001978	24.2
305		STUB1	STIP1 Homology And U-Box Containing Protein 1	Protein Coding	45	GC16P001405	24.19
306		PEX2	Peroxisomal Biogenesis Factor 2	Protein Coding	43	GC08M076980	24.14
307		ALMS1	ALMS1 Centrosome And Basal Body Associated Protein	Protein Coding	41	GC02P073385	24.13
308		DCTN1	Dynactin Subunit 1	Protein Coding	46	GC02M074361	24.12
309		LMNA	Lamin A/C	Protein Coding	47	GC01P156082	24.12
310		BRAF	B-Raf Proto-Oncogene, Serine/Threonine Kinase	Protein Coding	54	GC07M140719	24.12
311		AARS1	Alanyl-TRNA Synthetase 1	Protein Coding	36	GC16M070258	24.11
312		DISC1	DISC1 Scaffold Protein	Protein Coding	43	GC01P231626	24.07
313		DLG3	Discs Large MAGUK Scaffold Protein 3	Protein Coding	41	GC0XP070444	24.05
314		GRM1	Glutamate Metabotropic Receptor 1	Protein Coding	50	GC06P145973	24.02
315		SCO2	Synthesis Of Cytochrome C Oxidase 2	Protein Coding	45	GC22M050523	23.99
316		ERCC4	ERCC Excision Repair 4, Endonuclease Catalytic Subunit	Protein Coding	45	GC16P013920	23.99
317		PTPN11	Protein Tyrosine Phosphatase Non-Receptor Type 11	Protein Coding	53	GC12P112418	23.96
318		MFSD8	Major Facilitator Superfamily Domain Containing 8	Protein Coding	37	GC04M127917	23.93
319		PEX1	Peroxisomal Biogenesis Factor 1	Protein Coding	44	GC07M092487	23.87
320		KCNQ2	Potassium Voltage-Gated Channel Subfamily Q Member 2	Protein Coding	47	GC20M063400	23.86
321		GLI3	GLI Family Zinc Finger 3	Protein Coding	48	GC07M041960	23.82
322		ARID1B	AT-Rich Interaction Domain 1B	Protein Coding	44	GC06P156777	23.82
323		IGF2	Insulin Like Growth Factor 2	Protein Coding	48	GC11M002130	23.82
324		KRAS	KRAS Proto-Oncogene, GTPase	Protein Coding	51	GC12M025204	23.79
325		RAB39B	RAB39B, Member RAS Oncogene Family	Protein Coding	39	GC0XM155259	23.77
326		F2	Coagulation Factor II, Thrombin	Protein Coding	48	GC11P046720	23.75
327		MYO7A	Myosin VIIA	Protein Coding	42	GC11P077128	23.67
328		COQ2	Coenzyme Q2, Polyprenyltransferase	Protein Coding	41	GC04M083261	23.66
329		CHI3L1	Chitinase 3 Like 1	Protein Coding	43	GC01M203148	23.65
330		FGF8	Fibroblast Growth Factor 8	Protein Coding	47	GC10M101770	23.63
331		RRM2B	Ribonucleotide Reductase Regulatory TP53 Inducible Subunit M2B	Protein Coding	49	GC08M102204	23.63
332		TIMM8A	Translocase Of Inner Mitochondrial Membrane 8A	Protein Coding	43	GC0XM101345	23.59
333		POMT2	Protein O-Mannosyltransferase 2	Protein Coding	43	GC14M077274	23.57
334		CLN8	CLN8 Transmembrane ER And ERGIC Protein	Protein Coding	40	GC08P001755	23.57
335		CLN5	CLN5 Intracellular Trafficking Protein	Protein Coding	40	GC13P076990	23.44
336		CPLX1	Complexin 1	Protein Coding	43	GC04M000784	23.41
337		LAMP2	Lysosomal Associated Membrane Protein 2	Protein Coding	44	GC0XM120426	23.38
338		DYRK1A	Dual Specificity Tyrosine Phosphorylation Regulated Kinase 1A	Protein Coding	50	GC21P037365	23.32
339		GUSB	Glucuronidase Beta	Protein Coding	47	GC07M065960	23.26
340		PPP2R2B	Protein Phosphatase 2 Regulatory Subunit Bbeta	Protein Coding	45	GC05M146582	23.24
341		KIF1C	Kinesin Family Member 1C	Protein Coding	42	GC17P004998	23.23
342		NAGA	Alpha-N-Acetylgalactosaminidase	Protein Coding	43	GC22M042058	23.23
343		NPHP1	Nephrocystin 1	Protein Coding	43	GC02M110122	23.22
344		SCARB2	Scavenger Receptor Class B Member 2	Protein Coding	44	GC04M076158	23.21
345		PCNT	Pericentrin	Protein Coding	41	GC21P046324	23.19
346		TUBB4A	Tubulin Beta 4A Class IVa	Protein Coding	45	GC19M006496	23.19
347		BBS1	Bardet-Biedl Syndrome 1	Protein Coding	38	GC11P066499	23.18
348		HSPG2	Heparan Sulfate Proteoglycan 2	Protein Coding	45	GC01M021822	23.14
349		RPGR	Retinitis Pigmentosa GTPase Regulator	Protein Coding	40	GC0XM038269	23.1
350		GSR	Glutathione-Disulfide Reductase	Protein Coding	48	GC08M030678	23.07
351		AFF2	AF4/FMR2 Family Member 2	Protein Coding	41	GC0XP148500	23.06
352		NF2	Neurofibromin 2	Protein Coding	48	GC22P029603	23.04
353		PEX5	Peroxisomal Biogenesis Factor 5	Protein Coding	42	GC12P008247	22.98
354		SLC26A4	Solute Carrier Family 26 Member 4	Protein Coding	43	GC07P107660	22.93
355		HMOX1	Heme Oxygenase 1	Protein Coding	52	GC22P035380	22.92
356		PMM2	Phosphomannomutase 2	Protein Coding	47	GC16P008788	22.92
357		GABRB1	Gamma-Aminobutyric Acid Type A Receptor Subunit Beta1	Protein Coding	44	GC04P046949	22.87
358		MT-CO3	Mitochondrially Encoded Cytochrome C Oxidase III	Protein Coding	30	GCMTP009209	22.85
359		SURF1	SURF1 Cytochrome C Oxidase Assembly Factor	Protein Coding	43	GC09M133351	22.83
360		PON1	Paraoxonase 1	Protein Coding	45	GC07M095297	22.81
361		TBX1	T-Box Transcription Factor 1	Protein Coding	42	GC22P019747	22.78
362		NR4A2	Nuclear Receptor Subfamily 4 Group A Member 2	Protein Coding	46	GC02M156324	22.76
363		OFD1	OFD1 Centriole And Centriolar Satellite Protein	Protein Coding	41	GC0XP013734	22.69
364		GSN	Gelsolin	Protein Coding	48	GC09P121201	22.68
365		VPS13C	Vacuolar Protein Sorting 13 Homolog C	Protein Coding	35	GC15M061852	22.67
366		REEP2	Receptor Accessory Protein 2	Protein Coding	41	GC05P138439	22.67
367		MKS1	MKS Transition Zone Complex Subunit 1	Protein Coding	40	GC17M058205	22.66
368		PEX13	Peroxisomal Biogenesis Factor 13	Protein Coding	40	GC02P061017	22.64
369		FOXP2	Forkhead Box P2	Protein Coding	43	GC07P114086	22.61
370		GABRD	Gamma-Aminobutyric Acid Type A Receptor Subunit Delta	Protein Coding	45	GC01P002019	22.56
371		ACHE	Acetylcholinesterase (Cartwright Blood Group)	Protein Coding	45	GC07M100889	22.55
372		MT-ND2	Mitochondrially Encoded NADH:Ubiquinone Oxidoreductase Core Subunit 2	Protein Coding	32	GCMTP004472	22.53
373		CREBBP	CREB Binding Protein	Protein Coding	52	GC16M003726	22.51
374		HSD17B4	Hydroxysteroid 17-Beta Dehydrogenase 4	Protein Coding	46	GC05P119452	22.45
375		FAN1	FANCD2 And FANCI Associated Nuclease 1	Protein Coding	37	GC15P031408	22.44
376		AP4E1	Adaptor Related Protein Complex 4 Subunit Epsilon 1	Protein Coding	38	GC15P050908	22.42
377		DNAJC5	DnaJ Heat Shock Protein Family (Hsp40) Member C5	Protein Coding	43	GC20P063895	22.42
378		GRID2	Glutamate Ionotropic Receptor Delta Type Subunit 2	Protein Coding	44	GC04P092304	22.41
379		OTX2	Orthodenticle Homeobox 2	Protein Coding	45	GC14M056799	22.37
380		BRCA2	BRCA2 DNA Repair Associated	Protein Coding	49	GC13P032315	22.36
381		POLR3A	RNA Polymerase III Subunit A	Protein Coding	43	GC10M077969	22.35
382		RTN2	Reticulon 2	Protein Coding	40	GC19M045485	22.35
383		TK2	Thymidine Kinase 2	Protein Coding	42	GC16M066508	22.35
384		KCND3	Potassium Voltage-Gated Channel Subfamily D Member 3	Protein Coding	46	GC01M111770	22.34
385		TSC1	TSC Complex Subunit 1	Protein Coding	48	GC09M132891	22.31
386		ABCD1	ATP Binding Cassette Subfamily D Member 1	Protein Coding	45	GC0XP153724	22.28
387		GMPPB	GDP-Mannose Pyrophosphorylase B	Protein Coding	43	GC03M049716	22.27
388		EPM2A	EPM2A Glucan Phosphatase, Laforin	Protein Coding	43	GC06M145382	22.27
389		SLC1A1	Solute Carrier Family 1 Member 1	Protein Coding	47	GC09P004490	22.27
390		PRPS1	Phosphoribosyl Pyrophosphate Synthetase 1	Protein Coding	46	GC0XP107628	22.25
391		ABCA1	ATP Binding Cassette Subfamily A Member 1	Protein Coding	48	GC09M104781	22.24
392		ARSB	Arylsulfatase B	Protein Coding	44	GC05M078777	22.23
393		GJA1	Gap Junction Protein Alpha 1	Protein Coding	50	GC06P121436	22.23
394		TPP1	Tripeptidyl Peptidase 1	Protein Coding	43	GC11M006616	22.21
395		SMPD1	Sphingomyelin Phosphodiesterase 1	Protein Coding	47	GC11P006390	22.2
396		SOX3	SRY-Box Transcription Factor 3	Protein Coding	44	GC0XM140502	22.2
397		EHMT1	Euchromatic Histone Lysine Methyltransferase 1	Protein Coding	45	GC09P137618	22.19
398		C4A	Complement C4A (Rodgers Blood Group)	Protein Coding	42	GC06P047332	22.19
399		ABCA4	ATP Binding Cassette Subfamily A Member 4	Protein Coding	44	GC01M093992	22.15
400		LIMK1	LIM Domain Kinase 1	Protein Coding	49	GC07P074082	22.15
401		LRP2	LDL Receptor Related Protein 2	Protein Coding	45	GC02M169127	22.06
402		GNS	Glucosamine (N-Acetyl)-6-Sulfatase	Protein Coding	44	GC12M064713	22.04
403		NIPA1	NIPA Magnesium Transporter 1	Protein Coding	39	GC15P022773	22.01
404		PMPCA	Peptidase, Mitochondrial Processing Subunit Alpha	Protein Coding	43	GC09P136410	22
405		PEX12	Peroxisomal Biogenesis Factor 12	Protein Coding	39	GC17M035574	21.99
406		PRRT2	Proline Rich Transmembrane Protein 2	Protein Coding	39	GC16P029811	21.96
407		SMARCB1	SWI/SNF Related, Matrix Associated, Actin Dependent Regulator Of Chromatin, Subfamily B, Member 1	Protein Coding	45	GC22P023786	21.9
408		BBS12	Bardet-Biedl Syndrome 12	Protein Coding	35	GC04P122702	21.9
409		SOX2	SRY-Box Transcription Factor 2	Protein Coding	47	GC03P181711	21.89
410		PPARGC1A	PPARG Coactivator 1 Alpha	Protein Coding	46	GC04M023755	21.87
411		PCDH15	Protocadherin Related 15	Protein Coding	39	GC10M053802	21.85
412		RHO	Rhodopsin	Protein Coding	47	GC03P130619	21.85
413		CDC42	Cell Division Cycle 42	Protein Coding	51	GC01P022057	21.84
414		EDNRB	Endothelin Receptor Type B	Protein Coding	49	GC13M077895	21.83
415		GALNS	Galactosamine (N-Acetyl)-6-Sulfatase	Protein Coding	44	GC16M088813	21.81
416		CTSA	Cathepsin A	Protein Coding	45	GC20P045890	21.8
417		KCNB1	Potassium Voltage-Gated Channel Subfamily B Member 1	Protein Coding	47	GC20M049293	21.8
418		FOXG1	Forkhead Box G1	Protein Coding	43	GC14P028766	21.76
419		LAMA2	Laminin Subunit Alpha 2	Protein Coding	43	GC06P128863	21.71
420		COQ8A	Coenzyme Q8A	Protein Coding	36	GC01P226899	21.68
421		PEX3	Peroxisomal Biogenesis Factor 3	Protein Coding	42	GC06P143450	21.67
422		CD40	CD40 Molecule	Protein Coding	48	GC20P046118	21.67
423		PRKCG	Protein Kinase C Gamma	Protein Coding	51	GC19P053879	21.66
424		TCF20	Transcription Factor 20	Protein Coding	37	GC22M042160	21.66
425		PEX19	Peroxisomal Biogenesis Factor 19	Protein Coding	43	GC01M160276	21.66
426		PPT1	Palmitoyl-Protein Thioesterase 1	Protein Coding	45	GC01M040072	21.65
427		PDE10A	Phosphodiesterase 10A	Protein Coding	45	GC06M165327	21.64
428		SMARCA4	SWI/SNF Related, Matrix Associated, Actin Dependent Regulator Of Chromatin, Subfamily A, Member 4	Protein Coding	50	GC19P010932	21.63
429		DDC	Dopa Decarboxylase	Protein Coding	52	GC07M050458	21.63
430		APOA1	Apolipoprotein A1	Protein Coding	48	GC11M116835	21.62
431		CYP2U1	Cytochrome P450 Family 2 Subfamily U Member 1	Protein Coding	44	GC04P107931	21.62
432		TPH2	Tryptophan Hydroxylase 2	Protein Coding	48	GC12P071938	21.61
433		SPP1	Secreted Phosphoprotein 1	Protein Coding	46	GC04P087975	21.61
434		PLEKHG4	Pleckstrin Homology And RhoGEF Domain Containing G4	Protein Coding	40	GC16P067311	21.57
435		ITM2B	Integral Membrane Protein 2B	Protein Coding	43	GC13P048233	21.55
436		PAFAH1B1	Platelet Activating Factor Acetylhydrolase 1b Regulatory Subunit 1	Protein Coding	45	GC17P002593	21.55
437		PEX14	Peroxisomal Biogenesis Factor 14	Protein Coding	43	GC01P010472	21.54
438		MCOLN1	Mucolipin 1	Protein Coding	44	GC19P007523	21.52
439		IREB2	Iron Responsive Element Binding Protein 2	Protein Coding	43	GC15P078437	21.5
440		GLS	Glutaminase	Protein Coding	46	GC02P190880	21.49
441		MPV17	Mitochondrial Inner Membrane Protein MPV17	Protein Coding	41	GC02M027309	21.48
442		SNX14	Sorting Nexin 14	Protein Coding	39	GC06M085505	21.47
443		DKK1	Dickkopf WNT Signaling Pathway Inhibitor 1	Protein Coding	45	GC10P052314	21.46
444		ABCC8	ATP Binding Cassette Subfamily C Member 8	Protein Coding	45	GC11M017392	21.45
445		KCNQ3	Potassium Voltage-Gated Channel Subfamily Q Member 3	Protein Coding	45	GC08M132120	21.45
446		RPE65	Retinoid Isomerohydrolase RPE65	Protein Coding	44	GC01M068428	21.44
447		TMEM216	Transmembrane Protein 216	Protein Coding	36	GC11P061391	21.44
448		SERPINA3	Serpin Family A Member 3	Protein Coding	43	GC14P094612	21.41
449		DRD5	Dopamine Receptor D5	Protein Coding	47	GC04P009783	21.38
450		TYR	Tyrosinase	Protein Coding	47	GC11P089177	21.37
451		NDUFV2	NADH:Ubiquinone Oxidoreductase Core Subunit V2	Protein Coding	44	GC18P009092	21.36
452		DAOA	D-Amino Acid Oxidase Activator	Protein Coding	33	GC13P105465	21.36
453		SPR	Sepiapterin Reductase	Protein Coding	50	GC02P072850	21.29
454		IFT140	Intraflagellar Transport 140	Protein Coding	39	GC16M001569	21.28
455		KIF1B	Kinesin Family Member 1B	Protein Coding	44	GC01P010210	21.27
456		RET	Ret Proto-Oncogene	Protein Coding	53	GC10P043081	21.27
457		ERCC1	ERCC Excision Repair 1, Endonuclease Non-Catalytic Subunit	Protein Coding	45	GC19M045409	21.26
458		DNMT3B	DNA Methyltransferase 3 Beta	Protein Coding	50	GC20P032762	21.26
459		TH	Tyrosine Hydroxylase	Protein Coding	51	GC11M002163	21.26
460		BMP4	Bone Morphogenetic Protein 4	Protein Coding	49	GC14M053949	21.25
461		IL1B	Interleukin 1 Beta	Protein Coding	48	GC02M112829	21.24
462		SNRPN	Small Nuclear Ribonucleoprotein Polypeptide N	Protein Coding	44	GC15P024823	21.22
463		APOB	Apolipoprotein B	Protein Coding	45	GC02M020956	21.22
464		HEPACAM	Hepatic And Glial Cell Adhesion Molecule	Protein Coding	40	GC11M124919	21.2
465		CTSF	Cathepsin F	Protein Coding	46	GC11M066640	21.18
466		HNRNPA2B1	Heterogeneous Nuclear Ribonucleoprotein A2/B1	Protein Coding	45	GC07M026174	21.17
467		ANK3	Ankyrin 3	Protein Coding	44	GC10M060026	21.1
468		ERCC3	ERCC Excision Repair 3, TFIIH Core Complex Helicase Subunit	Protein Coding	47	GC02M127257	21.09
469		UBB	Ubiquitin B	Protein Coding	43	GC17P016380	21.02
470		DEAF1	DEAF1 Transcription Factor	Protein Coding	40	GC11M000644	20.99
471		COL2A1	Collagen Type II Alpha 1 Chain	Protein Coding	48	GC12M047972	20.96
472		PGM3	Phosphoglucomutase 3	Protein Coding	43	GC06M083161	20.94
473		HCRT	Hypocretin Neuropeptide Precursor	Protein Coding	40	GC17M042185	20.92
474		SDHC	Succinate Dehydrogenase Complex Subunit C	Protein Coding	44	GC01P161314	20.91
475		PDE6B	Phosphodiesterase 6B	Protein Coding	45	GC04P000587	20.9
476		SIM1	SIM BHLH Transcription Factor 1	Protein Coding	40	GC06M100386	20.9
477		HDAC8	Histone Deacetylase 8	Protein Coding	47	GC0XM072329	20.9
478		CRX	Cone-Rod Homeobox	Protein Coding	43	GC19P047819	20.89
479		MED12	Mediator Complex Subunit 12	Protein Coding	44	GC0XP071118	20.86
480		ERLIN2	ER Lipid Raft Associated 2	Protein Coding	40	GC08P037736	20.85
481		NIPBL	NIPBL Cohesin Loading Factor	Protein Coding	40	GC05P036876	20.83
482		DNMT3A	DNA Methyltransferase 3 Alpha	Protein Coding	51	GC02M025228	20.83
483		SAG	S-Antigen Visual Arrestin	Protein Coding	44	GC02P233311	20.79
484		ERBB4	Erb-B2 Receptor Tyrosine Kinase 4	Protein Coding	55	GC02M211375	20.77
485		BBS4	Bardet-Biedl Syndrome 4	Protein Coding	41	GC15P072686	20.75
486		FLNA	Filamin A	Protein Coding	49	GC0XM154348	20.7
487		RAF1	Raf-1 Proto-Oncogene, Serine/Threonine Kinase	Protein Coding	54	GC03M012583	20.69
488		TUBB2B	Tubulin Beta 2B Class IIb	Protein Coding	44	GC06M003224	20.68
489		BBS5	Bardet-Biedl Syndrome 5	Protein Coding	39	GC02P169480	20.67
490		DYNC1H1	Dynein Cytoplasmic 1 Heavy Chain 1	Protein Coding	44	GC14P104635	20.67
491		HNRNPA1	Heterogeneous Nuclear Ribonucleoprotein A1	Protein Coding	45	GC12P054280	20.63
492		ALG13	ALG13 UDP-N-Acetylglucosaminyltransferase Subunit	Protein Coding	38	GC0XP111665	20.62
493		VLDLR	Very Low Density Lipoprotein Receptor	Protein Coding	50	GC09P002611	20.6
494		QDPR	Quinoid Dihydropteridine Reductase	Protein Coding	48	GC04M017460	20.6
495		NDUFS3	NADH:Ubiquinone Oxidoreductase Core Subunit S3	Protein Coding	46	GC11P047567	20.6
496		POMK	Protein O-Mannose Kinase	Protein Coding	36	GC08P043093	20.58
497		NOP56	NOP56 Ribonucleoprotein	Protein Coding	43	GC20P002999	20.57
498		TMEM67	Transmembrane Protein 67	Protein Coding	37	GC08P093754	20.56
499		ACTG1	Actin Gamma 1	Protein Coding	50	GC17M081509	20.54
500		HGSNAT	Heparan-Alpha-Glucosaminide N-Acetyltransferase	Protein Coding	39	GC08P043140	20.52
501		MSX1	Msh Homeobox 1	Protein Coding	45	GC04P004861	20.51
502		SERAC1	Serine Active Site Containing 1	Protein Coding	36	GC06M158109	20.48
503		LMNB1	Lamin B1	Protein Coding	47	GC05P126776	20.47
504		SETD5	SET Domain Containing 5	Protein Coding	38	GC03P009402	20.45
505		CRP	C-Reactive Protein	Protein Coding	46	GC01M159716	20.43
506		NOS2	Nitric Oxide Synthase 2	Protein Coding	49	GC17M027756	20.41
507		PTPN22	Protein Tyrosine Phosphatase Non-Receptor Type 22	Protein Coding	46	GC01M113813	20.4
508		LZTFL1	Leucine Zipper Transcription Factor Like 1	Protein Coding	39	GC03M045823	20.4
509		SH3TC2	SH3 Domain And Tetratricopeptide Repeats 2	Protein Coding	38	GC05M148923	20.38
510		FBXO7	F-Box Protein 7	Protein Coding	41	GC22P032474	20.37
511		HTRA2	HtrA Serine Peptidase 2	Protein Coding	47	GC02P074529	20.36
512		HARS1	Histidyl-TRNA Synthetase 1	Protein Coding	36	GC05M140673	20.34
513		HSD17B10	Hydroxysteroid 17-Beta Dehydrogenase 10	Protein Coding	45	GC0XM053431	20.34
515		PRKAR1A	Protein Kinase CAMP-Dependent Type I Regulatory Subunit Alpha	Protein Coding	51	GC17P068414	20.31
516		ACE	Angiotensin I Converting Enzyme	Protein Coding	49	GC17P063477	20.31
517		INPP5E	Inositol Polyphosphate-5-Phosphatase E	Protein Coding	41	GC09M136428	20.31
518		HLA-B	Major Histocompatibility Complex, Class I, B	Protein Coding	45	GC06M031315	20.3
519		UBQLN2	Ubiquilin 2	Protein Coding	42	GC0XP056563	20.29
520		PDGFRB	Platelet Derived Growth Factor Receptor Beta	Protein Coding	55	GC05M150113	20.29
521		PDGFB	Platelet Derived Growth Factor Subunit B	Protein Coding	50	GC22M045657	20.28
522		STAT3	Signal Transducer And Activator Of Transcription 3	Protein Coding	52	GC17M042313	20.28
523		CYFIP2	Cytoplasmic FMR1 Interacting Protein 2	Protein Coding	43	GC05P157244	20.27
524		IQCB1	IQ Motif Containing B1	Protein Coding	41	GC03M121769	20.24
525		SLC9A6	Solute Carrier Family 9 Member A6	Protein Coding	46	GC0XP135985	20.24
526		BTD	Biotinidase	Protein Coding	44	GC03P015621	20.24
527		KMT2D	Lysine Methyltransferase 2D	Protein Coding	41	GC12M049018	20.23
528		SEMA3A	Semaphorin 3A	Protein Coding	45	GC07M083955	20.22
529		CACNA1H	Calcium Voltage-Gated Channel Subunit Alpha1 H	Protein Coding	50	GC16P001153	20.21
530		HESX1	HESX Homeobox 1	Protein Coding	39	GC03M057207	20.19
531		WDR19	WD Repeat Domain 19	Protein Coding	38	GC04P039184	20.17
532		ERCC8	ERCC Excision Repair 8, CSA Ubiquitin Ligase Complex Subunit	Protein Coding	41	GC05M060868	20.15
533		AUTS2	Activator Of Transcription And Developmental Regulator AUTS2	Protein Coding	39	GC07P069598	20.14
534		POLR3B	RNA Polymerase III Subunit B	Protein Coding	43	GC12P106357	20.12
535		GRIA4	Glutamate Ionotropic Receptor AMPA Type Subunit 4	Protein Coding	48	GC11P105609	20.11
537		PLAU	Plasminogen Activator, Urokinase	Protein Coding	51	GC10P073909	20.06
538		SETD2	SET Domain Containing 2, Histone Lysine Methyltransferase	Protein Coding	47	GC03M047033	20.06
539		OPHN1	Oligophrenin 1	Protein Coding	42	GC0XM068042	20.06
540		TTC8	Tetratricopeptide Repeat Domain 8	Protein Coding	40	GC14P089053	20.05
541		SNCAIP	Synuclein Alpha Interacting Protein	Protein Coding	44	GC05P122311	20.01
542		MAP2K1	Mitogen-Activated Protein Kinase Kinase 1	Protein Coding	54	GC15P066386	20.01
543		SLC9A7	Solute Carrier Family 9 Member A7	Protein Coding	37	GC0XM046599	20
544		TGFBR2	Transforming Growth Factor Beta Receptor 2	Protein Coding	51	GC03P030623	19.98
545		DAO	D-Amino Acid Oxidase	Protein Coding	45	GC12P108859	19.97
546		SMC3	Structural Maintenance Of Chromosomes 3	Protein Coding	45	GC10P110567	19.97
547		GBE1	1,4-Alpha-Glucan Branching Enzyme 1	Protein Coding	44	GC03M081489	19.92
548		TFAM	Transcription Factor A, Mitochondrial	Protein Coding	43	GC10P058385	19.92
549		CC2D2A	Coiled-Coil And C2 Domain Containing 2A	Protein Coding	39	GC04P015471	19.92
550		SYNE1	Spectrin Repeat Containing Nuclear Envelope Protein 1	Protein Coding	41	GC06M152121	19.89
551		DLL1	Delta Like Canonical Notch Ligand 1	Protein Coding	45	GC06M170282	19.87
552		TSEN54	TRNA Splicing Endonuclease Subunit 54	Protein Coding	38	GC17P075515	19.86
553		INSR	Insulin Receptor	Protein Coding	54	GC19M007112	19.84
554		PNKP	Polynucleotide Kinase 3'-Phosphatase	Protein Coding	45	GC19M049861	19.8
555		COL1A1	Collagen Type I Alpha 1 Chain	Protein Coding	50	GC17M050183	19.8
556		TNFRSF1B	TNF Receptor Superfamily Member 1B	Protein Coding	47	GC01P012167	19.79
557		KMT2A	Lysine Methyltransferase 2A	Protein Coding	44	GC11P118436	19.79
558		XPA	XPA, DNA Damage Recognition And Repair Factor	Protein Coding	45	GC09M097635	19.79
559		VPS13B	Vacuolar Protein Sorting 13 Homolog B	Protein Coding	39	GC08P099011	19.78
560		GM2A	GM2 Ganglioside Activator	Protein Coding	43	GC05P151229	19.78
561		KCNT1	Potassium Sodium-Activated Channel Subfamily T Member 1	Protein Coding	43	GC09P135702	19.74
562		SLC12A5	Solute Carrier Family 12 Member 5	Protein Coding	46	GC20P046021	19.73
563		CXCR4	C-X-C Motif Chemokine Receptor 4	Protein Coding	52	GC02M136114	19.73
564		HOXA1	Homeobox A1	Protein Coding	44	GC07M027092	19.72
565		RTN4R	Reticulon 4 Receptor	Protein Coding	43	GC22M020234	19.71
566		SDCCAG8	SHH Signaling And Ciliogenesis Regulator SDCCAG8	Protein Coding	41	GC01P243255	19.7
567		HDAC4	Histone Deacetylase 4	Protein Coding	51	GC02M239048	19.68
568		ELOVL4	ELOVL Fatty Acid Elongase 4	Protein Coding	45	GC06M079914	19.65
569		OTC	Ornithine Carbamoyltransferase	Protein Coding	47	GC0XP038353	19.64
570		DNAJC6	DnaJ Heat Shock Protein Family (Hsp40) Member C6	Protein Coding	43	GC01P065248	19.64
571		IDS	Iduronate 2-Sulfatase	Protein Coding	48	GC0XM149476	19.63
572		STX1B	Syntaxin 1B	Protein Coding	40	GC16M030989	19.62
573		SUCLG1	Succinate-CoA Ligase GDP/ADP-Forming Subunit Alpha	Protein Coding	45	GC02M084423	19.6
574		RPGRIP1L	RPGRIP1 Like	Protein Coding	39	GC16M053597	19.6
575		RUNX2	RUNX Family Transcription Factor 2	Protein Coding	47	GC06P047549	19.59
576		JAG1	Jagged Canonical Notch Ligand 1	Protein Coding	50	GC20M010637	19.59
577		KCNJ11	Potassium Inwardly Rectifying Channel Subfamily J Member 11	Protein Coding	47	GC11M017364	19.56
578		GNB1	G Protein Subunit Beta 1	Protein Coding	45	GC01M001785	19.55
579		SUFU	SUFU Negative Regulator Of Hedgehog Signaling	Protein Coding	43	GC10P102503	19.53
580		SDHAF1	Succinate Dehydrogenase Complex Assembly Factor 1	Protein Coding	35	GC19P035995	19.53
581		WHRN	Whirlin	Protein Coding	32	GC09M114403	19.51
582		ICAM1	Intercellular Adhesion Molecule 1	Protein Coding	50	GC19P010270	19.51
583		FRRS1L	Ferric Chelate Reductase 1 Like	Protein Coding	34	GC09M109130	19.49
584		MME	Membrane Metalloendopeptidase	Protein Coding	50	GC03P155024	19.48
585		STX1A	Syntaxin 1A	Protein Coding	47	GC07M073700	19.48
586		PTCH1	Patched 1	Protein Coding	50	GC09M095442	19.46
587		AGRN	Agrin	Protein Coding	44	GC01P001020	19.46
588		IGF1R	Insulin Like Growth Factor 1 Receptor	Protein Coding	54	GC15P098648	19.41
589		MAPK10	Mitogen-Activated Protein Kinase 10	Protein Coding	51	GC04M085990	19.41
590		IBA57	Iron-Sulfur Cluster Assembly Factor IBA57	Protein Coding	35	GC01P228165	19.41
591		MITF	Melanocyte Inducing Transcription Factor	Protein Coding	47	GC03P069788	19.38
592		TFRC	Transferrin Receptor	Protein Coding	48	GC03M196027	19.38
593		PLCB1	Phospholipase C Beta 1	Protein Coding	48	GC20P008061	19.33
594		ACOX1	Acyl-CoA Oxidase 1	Protein Coding	45	GC17M075941	19.31
595		UBA5	Ubiquitin Like Modifier Activating Enzyme 5	Protein Coding	43	GC03P132654	19.29
596		NHLRC1	NHL Repeat Containing E3 Ubiquitin Protein Ligase 1	Protein Coding	40	GC06M018065	19.27
597		NEFH	Neurofilament Heavy	Protein Coding	45	GC22P029480	19.26
598		PMP22	Peripheral Myelin Protein 22	Protein Coding	40	GC17M015229	19.24
599		TWIST1	Twist Family BHLH Transcription Factor 1	Protein Coding	45	GC07M019020	19.21
600		HEXA	Hexosaminidase Subunit Alpha	Protein Coding	45	GC15M072340	19.19
601		SLC25A13	Solute Carrier Family 25 Member 13	Protein Coding	46	GC07M096120	19.19
602		FIG4	FIG4 Phosphoinositide 5-Phosphatase	Protein Coding	43	GC06P109691	19.19
603		CISD2	CDGSH Iron Sulfur Domain 2	Protein Coding	41	GC04P102868	19.17
604		WWOX	WW Domain Containing Oxidoreductase	Protein Coding	47	GC16P078099	19.15
605		PAX3	Paired Box 3	Protein Coding	47	GC02M222199	19.15
606		CHCHD10	Coiled-Coil-Helix-Coiled-Coil-Helix Domain Containing 10	Protein Coding	39	GC22M023765	19.14
607		CTLA4	Cytotoxic T-Lymphocyte Associated Protein 4	Protein Coding	45	GC02P203867	19.14
608		SCN5A	Sodium Voltage-Gated Channel Alpha Subunit 5	Protein Coding	50	GC03M038549	19.14
609		DNAJB2	DnaJ Heat Shock Protein Family (Hsp40) Member B2	Protein Coding	43	GC02P219279	19.13
610		GNRH1	Gonadotropin Releasing Hormone 1	Protein Coding	41	GC08M025419	19.11
611		PLG	Plasminogen	Protein Coding	48	GC06P160702	19.1
612		MSH2	MutS Homolog 2	Protein Coding	48	GC02P047402	19.09
613		TYROBP	Transmembrane Immune Signaling Adaptor TYROBP	Protein Coding	43	GC19M035904	19.09
614		GUCY2D	Guanylate Cyclase 2D, Retinal	Protein Coding	43	GC17P008002	19.07
615		TUBB3	Tubulin Beta 3 Class III	Protein Coding	49	GC16P089919	19.06
616		CNKSR2	Connector Enhancer Of Kinase Suppressor Of Ras 2	Protein Coding	39	GC0XP021392	19.06
617		YWHAG	Tyrosine 3-Monooxygenase/Tryptophan 5-Monooxygenase Activation Protein Gamma	Protein Coding	49	GC07M076327	19.05
618		UBTF	Upstream Binding Transcription Factor	Protein Coding	42	GC17M044205	19.05
619		MYO15A	Myosin XVA	Protein Coding	36	GC17P018108	19.04
620		RAB7A	RAB7A, Member RAS Oncogene Family	Protein Coding	48	GC03P128749	19.02
621		AFF4	AF4/FMR2 Family Member 4	Protein Coding	41	GC05M132875	19.02
622		DCC	DCC Netrin 1 Receptor	Protein Coding	46	GC18P052340	19.02
623		REST	RE1 Silencing Transcription Factor	Protein Coding	44	GC04P056907	19.01
624		CACNA1D	Calcium Voltage-Gated Channel Subunit Alpha1 D	Protein Coding	47	GC03P053328	19
625		PIEZO2	Piezo Type Mechanosensitive Ion Channel Component 2	Protein Coding	36	GC18M010670	19
626		ACADS	Acyl-CoA Dehydrogenase Short Chain	Protein Coding	46	GC12P120843	18.97
628		METTL23	Methyltransferase Like 23	Protein Coding	35	GC17P076726	18.93
629		MC4R	Melanocortin 4 Receptor	Protein Coding	45	GC18M060371	18.92
630		MARS2	Methionyl-TRNA Synthetase 2, Mitochondrial	Protein Coding	42	GC02P197705	18.91
631		LGI1	Leucine Rich Glioma Inactivated 1	Protein Coding	43	GC10P093757	18.9
632		ADAR	Adenosine Deaminase RNA Specific	Protein Coding	44	GC01M154582	18.89
633		ZIC1	Zic Family Member 1	Protein Coding	45	GC03P147393	18.86
634		EDN3	Endothelin 3	Protein Coding	47	GC20P059300	18.86
635		GLUD1	Glutamate Dehydrogenase 1	Protein Coding	50	GC10M087050	18.84
636		GAMT	Guanidinoacetate N-Methyltransferase	Protein Coding	46	GC19M001397	18.82
637		XRCC4	X-Ray Repair Cross Complementing 4	Protein Coding	43	GC05P083077	18.78
638		YME1L1	YME1 Like 1 ATPase	Protein Coding	42	GC10M027110	18.77
639		NDUFS8	NADH:Ubiquinone Oxidoreductase Core Subunit S8	Protein Coding	45	GC11P068030	18.77
640		OCRL	OCRL Inositol Polyphosphate-5-Phosphatase	Protein Coding	44	GC0XP129539	18.76
641		CAPN1	Calpain 1	Protein Coding	49	GC11P065198	18.76
642		HNMT	Histamine N-Methyltransferase	Protein Coding	45	GC02P137964	18.75
643		ARL13B	ADP Ribosylation Factor Like GTPase 13B	Protein Coding	37	GC03P093980	18.75
644		LPL	Lipoprotein Lipase	Protein Coding	49	GC08P019901	18.71
645		CFAP43	Cilia And Flagella Associated Protein 43	Protein Coding	30	GC10M104129	18.71
646		CLTC	Clathrin Heavy Chain	Protein Coding	46	GC17P059619	18.7
647		IFIH1	Interferon Induced With Helicase C Domain 1	Protein Coding	47	GC02M162267	18.7
648		DCX	Doublecortin	Protein Coding	45	GC0XM111293	18.69
649		HCN1	Hyperpolarization Activated Cyclic Nucleotide Gated Potassium Channel 1	Protein Coding	45	GC05M045260	18.69
650		MSH6	MutS Homolog 6	Protein Coding	50	GC02P047695	18.69
651		CR1	Complement C3b/C4b Receptor 1 (Knops Blood Group)	Protein Coding	44	GC01P207496	18.67
652		FN1	Fibronectin 1	Protein Coding	50	GC02M215360	18.65
653		PDZD7	PDZ Domain Containing 7	Protein Coding	37	GC10M101007	18.64
654		GLUD2	Glutamate Dehydrogenase 2	Protein Coding	42	GC0XP121047	18.63
655		CHD8	Chromodomain Helicase DNA Binding Protein 8	Protein Coding	41	GC14M021385	18.63
656		SALL1	Spalt Like Transcription Factor 1	Protein Coding	44	GC16M051135	18.62
657		SLC39A14	Solute Carrier Family 39 Member 14	Protein Coding	43	GC08P022367	18.62
658		CTCF	CCCTC-Binding Factor	Protein Coding	46	GC16P067563	18.62
659		PITX2	Paired Like Homeodomain 2	Protein Coding	47	GC04M110617	18.61
660		MICOS13	Mitochondrial Contact Site And Cristae Organizing System Subunit 13	Protein Coding	27	GC19M005688	18.6
661		RAD51	RAD51 Recombinase	Protein Coding	52	GC15P040694	18.59
662		RAC1	Rac Family Small GTPase 1	Protein Coding	49	GC07P006380	18.58
663		SUOX	Sulfite Oxidase	Protein Coding	45	GC12P055997	18.58
664		CRB1	Crumbs Cell Polarity Complex Component 1	Protein Coding	43	GC01P197170	18.58
665		CFAP410	Cilia And Flagella Associated Protein 410	Protein Coding	29	GC21M044330	18.58
666		SYN2	Synapsin II	Protein Coding	39	GC03P012020	18.58
667		ADSL	Adenylosuccinate Lyase	Protein Coding	47	GC22P040346	18.57
668		FKBP5	FKBP Prolyl Isomerase 5	Protein Coding	45	GC06M042217	18.56
669		VIM	Vimentin	Protein Coding	50	GC10P017227	18.54
671		COG4	Component Of Oligomeric Golgi Complex 4	Protein Coding	40	GC16M070482	18.51
672		PTPRC	Protein Tyrosine Phosphatase Receptor Type C	Protein Coding	51	GC01P198607	18.49
673		USH1G	USH1 Protein Network Component Sans	Protein Coding	40	GC17M074916	18.49
674		ALS2	Alsin Rho Guanine Nucleotide Exchange Factor ALS2	Protein Coding	44	GC02M201701	18.48
676		NRAS	NRAS Proto-Oncogene, GTPase	Protein Coding	50	GC01M114704	18.48
677		DAB1	DAB Adaptor Protein 1	Protein Coding	43	GC01M056994	18.47
678		BBIP1	BBSome Interacting Protein 1	Protein Coding	32	GC10M110898	18.45
679		IRF6	Interferon Regulatory Factor 6	Protein Coding	43	GC01M209785	18.44
680		LIG4	DNA Ligase 4	Protein Coding	48	GC13M108207	18.44
681		PEX7	Peroxisomal Biogenesis Factor 7	Protein Coding	43	GC06P136822	18.44
682		TNNT2	Troponin T2, Cardiac Type	Protein Coding	48	GC01M201359	18.43
683		GP1BA	Glycoprotein Ib Platelet Subunit Alpha	Protein Coding	45	GC17P004932	18.42
684		MFF	Mitochondrial Fission Factor	Protein Coding	37	GC02P227325	18.42
685		TTN	Titin	Protein Coding	47	GC02M178525	18.42
686		GH1	Growth Hormone 1	Protein Coding	44	GC17M063917	18.41
687		USH1C	USH1 Protein Network Component Harmonin	Protein Coding	41	GC11M017494	18.4
688		MEF2C	Myocyte Enhancer Factor 2C	Protein Coding	48	GC05M088718	18.33
689		H2AC18	H2A Clustered Histone 18	Protein Coding	26	GC01M149961	18.32
690		TRPV4	Transient Receptor Potential Cation Channel Subfamily V Member 4	Protein Coding	49	GC12M109783	18.3
691		MAP2K2	Mitogen-Activated Protein Kinase Kinase 2	Protein Coding	53	GC19M004090	18.28
692		WRN	WRN RecQ Like Helicase	Protein Coding	45	GC08P031033	18.28
693		COX6B1	Cytochrome C Oxidase Subunit 6B1	Protein Coding	43	GC19P038224	18.27
694		PRDM8	PR/SET Domain 8	Protein Coding	36	GC04P080183	18.26
695		TACR3	Tachykinin Receptor 3	Protein Coding	50	GC04M103586	18.26
696		PQBP1	Polyglutamine Binding Protein 1	Protein Coding	40	GC0XP048890	18.25
697		SLC6A8	Solute Carrier Family 6 Member 8	Protein Coding	45	GC0XP153688	18.25
698		STS	Steroid Sulfatase	Protein Coding	44	GC0XP007146	18.23
699		TCOF1	Treacle Ribosome Biogenesis Factor 1	Protein Coding	42	GC05P150358	18.23
700		MDH2	Malate Dehydrogenase 2	Protein Coding	48	GC07P076048	18.22
701		ATP2B3	ATPase Plasma Membrane Ca2+ Transporting 3	Protein Coding	47	GC0XP153517	18.22
702		IKBKG	Inhibitor Of Nuclear Factor Kappa B Kinase Regulatory Subunit Gamma	Protein Coding	48	GC0XP154541	18.21
703		GNPTAB	N-Acetylglucosamine-1-Phosphate Transferase Subunits Alpha And Beta	Protein Coding	41	GC12M101745	18.21
704		PEX11B	Peroxisomal Biogenesis Factor 11 Beta	Protein Coding	40	GC01M145911	18.19
705		CASK	Calcium/Calmodulin Dependent Serine Protein Kinase	Protein Coding	48	GC0XM041514	18.18
706		KCNA4	Potassium Voltage-Gated Channel Subfamily A Member 4	Protein Coding	43	GC11M030009	18.17
707		ITGB3	Integrin Subunit Beta 3	Protein Coding	49	GC17P047254	18.17
708		PITX3	Paired Like Homeodomain 3	Protein Coding	40	GC10M102230	18.17
709		TNFRSF13B	TNF Receptor Superfamily Member 13B	Protein Coding	46	GC17M016929	18.17
710		ACOX2	Acyl-CoA Oxidase 2	Protein Coding	43	GC03M058490	18.15
711		COL1A2	Collagen Type I Alpha 2 Chain	Protein Coding	47	GC07P094394	18.15
713		APC	APC Regulator Of WNT Signaling Pathway	Protein Coding	48	GC05P112707	18.14
714		SRPX2	Sushi Repeat Containing Protein X-Linked 2	Protein Coding	40	GC0XP100648	18.14
715		SPTLC1	Serine Palmitoyltransferase Long Chain Base Subunit 1	Protein Coding	47	GC09M092002	18.13
716		IFT88	Intraflagellar Transport 88	Protein Coding	40	GC13P020566	18.13
717		TUBGCP6	Tubulin Gamma Complex Associated Protein 6	Protein Coding	39	GC22M050217	18.08
718		HK1	Hexokinase 1	Protein Coding	51	GC10P069269	18.07
719		LARGE1	LARGE Xylosyl- And Glucuronyltransferase 1	Protein Coding	32	GC22M033163	18.06
720		SCN4A	Sodium Voltage-Gated Channel Alpha Subunit 4	Protein Coding	44	GC17M063938	18.06
721		NAGS	N-Acetylglutamate Synthase	Protein Coding	42	GC17P044004	18.05
722		ALG2	ALG2 Alpha-1,3/1,6-Mannosyltransferase	Protein Coding	41	GC09M099216	18.03
723		SLC25A46	Solute Carrier Family 25 Member 46	Protein Coding	39	GC05P110738	18
724		L1CAM	L1 Cell Adhesion Molecule	Protein Coding	46	GC0XM153864	17.99
725		ADAM10	ADAM Metallopeptidase Domain 10	Protein Coding	52	GC15M058588	17.99
726		RYR1	Ryanodine Receptor 1	Protein Coding	47	GC19P038528	17.97
727		DTNBP1	Dystrobrevin Binding Protein 1	Protein Coding	41	GC06M015470	17.97
728		NDUFAF2	NADH:Ubiquinone Oxidoreductase Complex Assembly Factor 2	Protein Coding	40	GC05P060945	17.96
729		MYT1L	Myelin Transcription Factor 1 Like	Protein Coding	41	GC02M001789	17.95
730		IFT172	Intraflagellar Transport 172	Protein Coding	39	GC02M027448	17.95
731		BPTF	Bromodomain PHD Finger Transcription Factor	Protein Coding	40	GC17P067825	17.94
732		BTK	Bruton Tyrosine Kinase	Protein Coding	53	GC0XM101349	17.94
733		HTR1A	5-Hydroxytryptamine Receptor 1A	Protein Coding	47	GC05M063960	17.92
734		HLA-A	Major Histocompatibility Complex, Class I, A	Protein Coding	46	GC06P047265	17.92
735		CA2	Carbonic Anhydrase 2	Protein Coding	51	GC08P085463	17.92
736		DDHD1	DDHD Domain Containing 1	Protein Coding	38	GC14M053036	17.91
737		NEXMIF	Neurite Extension And Migration Factor	Protein Coding	27	GC0XM074733	17.91
738		WASHC4	WASH Complex Subunit 4	Protein Coding	30	GC12P105108	17.91
739		TSPAN7	Tetraspanin 7	Protein Coding	42	GC0XP038561	17.9
740		MAGEL2	MAGE Family Member L2	Protein Coding	37	GC15M023643	17.9
741		RAI1	Retinoic Acid Induced 1	Protein Coding	40	GC17P017682	17.89
742		SERPINI1	Serpin Family I Member 1	Protein Coding	45	GC03P167735	17.89
743		AP4S1	Adaptor Related Protein Complex 4 Subunit Sigma 1	Protein Coding	38	GC14P031025	17.89
744		RAD21	RAD21 Cohesin Complex Component	Protein Coding	45	GC08M116846	17.89
745		VPS37A	VPS37A Subunit Of ESCRT-I	Protein Coding	41	GC08P017246	17.88
746		ASAH1	N-Acylsphingosine Amidohydrolase 1	Protein Coding	46	GC08M018055	17.87
747		NUP133	Nucleoporin 133	Protein Coding	40	GC01M229441	17.86
748		EGR2	Early Growth Response 2	Protein Coding	43	GC10M062811	17.85
749		GTPBP3	GTP Binding Protein 3, Mitochondrial	Protein Coding	40	GC19P023303	17.85
750		NALCN	Sodium Leak Channel, Non-Selective	Protein Coding	40	GC13M101053	17.85
751		SATB2	SATB Homeobox 2	Protein Coding	44	GC02M199269	17.84
752		U2AF1	U2 Small Nuclear RNA Auxiliary Factor 1	Protein Coding	41	GC21M043092	17.83
753		BCOR	BCL6 Corepressor	Protein Coding	41	GC0XM040049	17.8
754		NDUFAF3	NADH:Ubiquinone Oxidoreductase Complex Assembly Factor 3	Protein Coding	40	GC03P049020	17.79
755		FCSK	Fucose Kinase	Protein Coding	31	GC16P070454	17.78
756		EEF1A2	Eukaryotic Translation Elongation Factor 1 Alpha 2	Protein Coding	45	GC20M063488	17.76
757		SLC25A12	Solute Carrier Family 25 Member 12	Protein Coding	46	GC02M171783	17.73
758		GNB3	G Protein Subunit Beta 3	Protein Coding	47	GC12P006839	17.7
759		DNM2	Dynamin 2	Protein Coding	49	GC19P010718	17.69
760		LAMA1	Laminin Subunit Alpha 1	Protein Coding	45	GC18M006941	17.69
761		RBM12	RNA Binding Motif Protein 12	Protein Coding	37	GC20M035648	17.69
762		RNF216	Ring Finger Protein 216	Protein Coding	42	GC07M005620	17.68
763		TULP1	TUB Like Protein 1	Protein Coding	42	GC06M042216	17.67
764		PARS2	Prolyl-TRNA Synthetase 2, Mitochondrial	Protein Coding	41	GC01M054756	17.67
765		CUX2	Cut Like Homeobox 2	Protein Coding	40	GC12P111034	17.66
766		KDM5C	Lysine Demethylase 5C	Protein Coding	43	GC0XM053176	17.65
767		IL1RAPL1	Interleukin 1 Receptor Accessory Protein Like 1	Protein Coding	41	GC0XP028605	17.65
768		KMT2B	Lysine Methyltransferase 2B	Protein Coding	39	GC19P038227	17.64
769		GAN	Gigaxonin	Protein Coding	39	GC16P081319	17.61
770		MAN2B1	Mannosidase Alpha Class 2B Member 1	Protein Coding	43	GC19M012663	17.6
771		SHANK2	SH3 And Multiple Ankyrin Repeat Domains 2	Protein Coding	41	GC11M070467	17.6
772		HINT1	Histidine Triad Nucleotide Binding Protein 1	Protein Coding	45	GC05M131159	17.58
773		TIMM50	Translocase Of Inner Mitochondrial Membrane 50	Protein Coding	38	GC19P039480	17.58
774		EDN1	Endothelin 1	Protein Coding	47	GC06P012290	17.57
775		RARS2	Arginyl-TRNA Synthetase 2, Mitochondrial	Protein Coding	42	GC06M087514	17.55
776		CAV1	Caveolin 1	Protein Coding	48	GC07P116524	17.54
777		ALG12	ALG12 Alpha-1,6-Mannosyltransferase	Protein Coding	39	GC22M049859	17.53
778		ZNF41	Zinc Finger Protein 41	Protein Coding	40	GC0XM047444	17.53
779		DMXL2	Dmx Like 2	Protein Coding	36	GC15M051447	17.52
780		B3GALNT2	Beta-1,3-N-Acetylgalactosaminyltransferase 2	Protein Coding	40	GC01M235440	17.52
781		EIF2B4	Eukaryotic Translation Initiation Factor 2B Subunit Delta	Protein Coding	44	GC02M027364	17.51
782		ASPM	Assembly Factor For Spindle Microtubules	Protein Coding	39	GC01M197084	17.51
783		SOST	Sclerostin	Protein Coding	44	GC17M043753	17.51
784		ANKRD11	Ankyrin Repeat Domain 11	Protein Coding	38	GC16M089267	17.5
785		NLGN1	Neuroligin 1	Protein Coding	44	GC03P173396	17.5
786		RNASEH1	Ribonuclease H1	Protein Coding	44	GC02M003544	17.48
787		KARS1	Lysyl-TRNA Synthetase 1	Protein Coding	38	GC16M075628	17.48
788		HERC2	HECT And RLD Domain Containing E3 Ubiquitin Protein Ligase 2	Protein Coding	45	GC15M028111	17.47
789		SCP2	Sterol Carrier Protein 2	Protein Coding	47	GC01P052927	17.47
790		KIAA0586	KIAA0586	Protein Coding	36	GC14P058427	17.47
791		RAB27A	RAB27A, Member RAS Oncogene Family	Protein Coding	48	GC15M055202	17.47
792		NDE1	NudE Neurodevelopment Protein 1	Protein Coding	43	GC16P015661	17.45
793		RERE	Arginine-Glutamic Acid Dipeptide Repeats	Protein Coding	41	GC01M008364	17.44
794		CSTB	Cystatin B	Protein Coding	45	GC21M043772	17.43
795		NLRP3	NLR Family Pyrin Domain Containing 3	Protein Coding	47	GC01P247415	17.42
796		TNFSF11	TNF Superfamily Member 11	Protein Coding	47	GC13P042562	17.42
797		AGK	Acylglycerol Kinase	Protein Coding	41	GC07P141551	17.41
798		CUBN	Cubilin	Protein Coding	46	GC10M016824	17.41
799		GARS1	Glycyl-TRNA Synthetase 1	Protein Coding	36	GC07P030595	17.41
800		VAMP1	Vesicle Associated Membrane Protein 1	Protein Coding	44	GC12M006462	17.4
801		PAX2	Paired Box 2	Protein Coding	46	GC10P100735	17.38
802		IFNG	Interferon Gamma	Protein Coding	48	GC12M068064	17.38
803		AP4B1	Adaptor Related Protein Complex 4 Subunit Beta 1	Protein Coding	41	GC01M113894	17.37
804		CLRN1	Clarin 1	Protein Coding	35	GC03M150926	17.37
805		RD3	Retinal Degeneration 3, GUCY2D Regulator	Protein Coding	38	GC01M211476	17.36
806		ACTL6B	Actin Like 6B	Protein Coding	41	GC07M100643	17.35
807		PAK3	P21 (RAC1) Activated Kinase 3	Protein Coding	50	GC0XP110944	17.32
808		SERPINA1	Serpin Family A Member 1	Protein Coding	49	GC14M094376	17.32
809		BCS1L	BCS1 Homolog, Ubiquinol-Cytochrome C Reductase Complex Chaperone	Protein Coding	43	GC02P218658	17.3
810		SLC16A2	Solute Carrier Family 16 Member 2	Protein Coding	45	GC0XP074425	17.29
811		RPS6KA3	Ribosomal Protein S6 Kinase A3	Protein Coding	52	GC0XM020149	17.29
812		SLC1A4	Solute Carrier Family 1 Member 4	Protein Coding	44	GC02P064988	17.29
813		ROBO3	Roundabout Guidance Receptor 3	Protein Coding	43	GC11P124865	17.28
814		MEN1	Menin 1	Protein Coding	46	GC11M064803	17.27
815		CACNA1B	Calcium Voltage-Gated Channel Subunit Alpha1 B	Protein Coding	48	GC09P137877	17.26
816		KCNJ10	Potassium Inwardly Rectifying Channel Subfamily J Member 10	Protein Coding	44	GC01M159998	17.24
817		EGFR	Epidermal Growth Factor Receptor	Protein Coding	54	GC07P055019	17.23
819		TCTN2	Tectonic Family Member 2	Protein Coding	39	GC12P123671	17.22
820		BMP2	Bone Morphogenetic Protein 2	Protein Coding	47	GC20P006696	17.22
821		PPP1R15B	Protein Phosphatase 1 Regulatory Subunit 15B	Protein Coding	37	GC01M204400	17.21
822		DNAJC19	DnaJ Heat Shock Protein Family (Hsp40) Member C19	Protein Coding	41	GC03M180983	17.21
823		USP7	Ubiquitin Specific Peptidase 7	Protein Coding	47	GC16M008892	17.21
824		MLH1	MutL Homolog 1	Protein Coding	48	GC03P036993	17.21
825		TRAK1	Trafficking Kinesin Protein 1	Protein Coding	40	GC03P042016	17.19
826		CNR1	Cannabinoid Receptor 1	Protein Coding	46	GC06M088139	17.19
827		COX10	Cytochrome C Oxidase Assembly Factor Heme A:Farnesyltransferase COX10	Protein Coding	43	GC17P014069	17.18
828		PRPH2	Peripherin 2	Protein Coding	39	GC06M043145	17.18
829		NPHP4	Nephrocystin 4	Protein Coding	40	GC01M005863	17.18
830		DNAAF4	Dynein Axonemal Assembly Factor 4	Protein Coding	31	GC15M060651	17.17
831		PTCHD1	Patched Domain Containing 1	Protein Coding	35	GC0XP023334	17.16
832		NDN	Necdin, MAGE Family Member	Protein Coding	41	GC15M023686	17.15
833		KIT	KIT Proto-Oncogene, Receptor Tyrosine Kinase	Protein Coding	53	GC04P054657	17.13
834		ABAT	4-Aminobutyrate Aminotransferase	Protein Coding	45	GC16P008674	17.09
836		MBL2	Mannose Binding Lectin 2	Protein Coding	47	GC10M052760	17.08
837		DNA2	DNA Replication Helicase/Nuclease 2	Protein Coding	41	GC10M068414	17.08
838		MRE11	MRE11 Homolog, Double Strand Break Repair Nuclease	Protein Coding	41	GC11M094444	17.08
839		CTDP1	CTD Phosphatase Subunit 1	Protein Coding	41	GC18P079679	17.06
840		FUCA1	Alpha-L-Fucosidase 1	Protein Coding	47	GC01M023845	17.06
841		CACNA1F	Calcium Voltage-Gated Channel Subunit Alpha1 F	Protein Coding	45	GC0XM049205	17.06
842		SYT1	Synaptotagmin 1	Protein Coding	46	GC12P078863	17.04
843		MT-ND3	Mitochondrially Encoded NADH:Ubiquinone Oxidoreductase Core Subunit 3	Protein Coding	31	GCMTP010061	17.04
844		KAT6B	Lysine Acetyltransferase 6B	Protein Coding	41	GC10P074827	17.03
845		LTA	Lymphotoxin Alpha	Protein Coding	42	GC06P047303	17.03
847		TTC21B	Tetratricopeptide Repeat Domain 21B	Protein Coding	38	GC02M165905	17.02
848		RPS27A	Ribosomal Protein S27a	Protein Coding	43	GC02P055231	16.99
849		RDH12	Retinol Dehydrogenase 12	Protein Coding	45	GC14P067701	16.98
850		S100B	S100 Calcium Binding Protein B	Protein Coding	45	GC21M047431	16.96
851		NPAP1	Nuclear Pore Associated Protein 1	Protein Coding	27	GC15P024675	16.94
853		MTRR	5-Methyltetrahydrofolate-Homocysteine Methyltransferase Reductase	Protein Coding	43	GC05P007851	16.93
854		NBN	Nibrin	Protein Coding	47	GC08M089933	16.93
855		CAMK2G	Calcium/Calmodulin Dependent Protein Kinase II Gamma	Protein Coding	47	GC10M073812	16.92
857		PSMD12	Proteasome 26S Subunit, Non-ATPase 12	Protein Coding	41	GC17M067337	16.91
858		DHX30	DExH-Box Helicase 30	Protein Coding	40	GC03P047802	16.9
859		SLC18A3	Solute Carrier Family 18 Member A3	Protein Coding	43	GC10P049610	16.9
860		PTH	Parathyroid Hormone	Protein Coding	47	GC11M013492	16.89
861		NUBPL	Nucleotide Binding Protein Like	Protein Coding	39	GC14P031489	16.87
862		JAK2	Janus Kinase 2	Protein Coding	54	GC09P004985	16.86
863		MMACHC	Metabolism Of Cobalamin Associated C	Protein Coding	43	GC01P045500	16.85
864		MYH7	Myosin Heavy Chain 7	Protein Coding	47	GC14M023412	16.85
865		PICALM	Phosphatidylinositol Binding Clathrin Assembly Protein	Protein Coding	43	GC11M085957	16.84
867		TSPO	Translocator Protein	Protein Coding	43	GC22P043151	16.83
868		TGM1	Transglutaminase 1	Protein Coding	45	GC14M024249	16.82
869		KIF7	Kinesin Family Member 7	Protein Coding	39	GC15M089608	16.81
870		NDUFB8	NADH:Ubiquinone Oxidoreductase Subunit B8	Protein Coding	43	GC10M100523	16.81
871		EIF2AK2	Eukaryotic Translation Initiation Factor 2 Alpha Kinase 2	Protein Coding	45	GC02M037099	16.8
872		SLC19A3	Solute Carrier Family 19 Member 3	Protein Coding	46	GC02M227685	16.79
874		DDB2	Damage Specific DNA Binding Protein 2	Protein Coding	45	GC11P047237	16.78
875		GATM	Glycine Amidinotransferase	Protein Coding	45	GC15M045361	16.78
876		POMC	Proopiomelanocortin	Protein Coding	48	GC02M025160	16.78
877		SLC2A3	Solute Carrier Family 2 Member 3	Protein Coding	48	GC12M007919	16.76
878		PDE4D	Phosphodiesterase 4D	Protein Coding	48	GC05M058969	16.76
879		CDK5RAP2	CDK5 Regulatory Subunit Associated Protein 2	Protein Coding	42	GC09M120388	16.75
880		ACADM	Acyl-CoA Dehydrogenase Medium Chain	Protein Coding	47	GC01P075724	16.74
881		ACSL4	Acyl-CoA Synthetase Long Chain Family Member 4	Protein Coding	44	GC0XM109624	16.71
882		F5	Coagulation Factor V	Protein Coding	45	GC01M169511	16.7
883		ABHD12	Abhydrolase Domain Containing 12, Lysophospholipase	Protein Coding	40	GC20M025294	16.7
884		SMAD4	SMAD Family Member 4	Protein Coding	50	GC18P051028	16.7
885		G6PD	Glucose-6-Phosphate Dehydrogenase	Protein Coding	50	GC0XM154531	16.7
886		TRAPPC9	Trafficking Protein Particle Complex 9	Protein Coding	39	GC08M139728	16.69
887		ATP6V1A	ATPase H+ Transporting V1 Subunit A	Protein Coding	44	GC03P113747	16.69
888		ESPN	Espin	Protein Coding	37	GC01P006484	16.69
889		DPYD	Dihydropyrimidine Dehydrogenase	Protein Coding	51	GC01M097015	16.68
890		MAOB	Monoamine Oxidase B	Protein Coding	43	GC0XM043766	16.67
891		ITPR3	Inositol 1,4,5-Trisphosphate Receptor Type 3	Protein Coding	45	GC06P033620	16.67
892		BBS9	Bardet-Biedl Syndrome 9	Protein Coding	39	GC07P033112	16.66
893		DVL1	Dishevelled Segment Polarity Protein 1	Protein Coding	47	GC01M001335	16.65
894		MCM3AP	Minichromosome Maintenance Complex Component 3 Associated Protein	Protein Coding	40	GC21M046235	16.65
895		NOTCH2	Notch Receptor 2	Protein Coding	50	GC01M119911	16.62
896		KCNQ1	Potassium Voltage-Gated Channel Subfamily Q Member 1	Protein Coding	49	GC11P002444	16.62
897		POU1F1	POU Class 1 Homeobox 1	Protein Coding	43	GC03M087259	16.61
898		SLC5A7	Solute Carrier Family 5 Member 7	Protein Coding	44	GC02P107969	16.61
899		BACE1	Beta-Secretase 1	Protein Coding	47	GC11M117285	16.59
900		HCCS	Holocytochrome C Synthase	Protein Coding	41	GC0XP011111	16.58
901		ARHGEF9	Cdc42 Guanine Nucleotide Exchange Factor 9	Protein Coding	41	GC0XM063634	16.58
902		CASP3	Caspase 3	Protein Coding	50	GC04M184627	16.57
903		AUH	AU RNA Binding Methylglutaconyl-CoA Hydratase	Protein Coding	43	GC09M091213	16.57
905		TP63	Tumor Protein P63	Protein Coding	48	GC03P189598	16.55
906		FAT4	FAT Atypical Cadherin 4	Protein Coding	40	GC04P125315	16.54
907		PTPRQ	Protein Tyrosine Phosphatase Receptor Type Q	Protein Coding	33	GC12P080402	16.53
908		SERPINE1	Serpin Family E Member 1	Protein Coding	50	GC07P101127	16.53
909		RSRC1	Arginine And Serine Rich Coiled-Coil 1	Protein Coding	39	GC03P158105	16.52
910		CYP2C19	Cytochrome P450 Family 2 Subfamily C Member 19	Protein Coding	46	GC10P094762	16.52
911		TM4SF20	Transmembrane 4 L Six Family Member 20	Protein Coding	37	GC02M227362	16.52
912		LCA5	Lebercilin LCA5	Protein Coding	39	GC06M079484	16.51
913		GJB3	Gap Junction Protein Beta 3	Protein Coding	44	GC01P034781	16.51
914		PTS	6-Pyruvoyltetrahydropterin Synthase	Protein Coding	47	GC11P112226	16.5
915		PHYH	Phytanoyl-CoA 2-Hydroxylase	Protein Coding	45	GC10M013277	16.48
916		MAF	MAF BZIP Transcription Factor	Protein Coding	45	GC16M079204	16.48
917		SETBP1	SET Binding Protein 1	Protein Coding	40	GC18P044680	16.48
918		NPHP3	Nephrocystin 3	Protein Coding	39	GC03M132683	16.48
919		TTC19	Tetratricopeptide Repeat Domain 19	Protein Coding	39	GC17P015999	16.47
920		DDX3X	DEAD-Box Helicase 3 X-Linked	Protein Coding	47	GC0XP041333	16.46
921		FGF3	Fibroblast Growth Factor 3	Protein Coding	44	GC11M069811	16.46
922		TNIK	TRAF2 And NCK Interacting Kinase	Protein Coding	44	GC03M171061	16.46
923		NSDHL	NAD(P) Dependent Steroid Dehydrogenase-Like	Protein Coding	44	GC0XP152830	16.46
924		PMS2	PMS1 Homolog 2, Mismatch Repair System Component	Protein Coding	48	GC07M005973	16.44
925		COG5	Component Of Oligomeric Golgi Complex 5	Protein Coding	39	GC07M107201	16.44
926		CREB1	CAMP Responsive Element Binding Protein 1	Protein Coding	48	GC02P207529	16.43
927		GTF2I	General Transcription Factor IIi	Protein Coding	42	GC07P074658	16.43
928		PRL	Prolactin	Protein Coding	44	GC06M022230	16.43
929		MMP9	Matrix Metallopeptidase 9	Protein Coding	52	GC20P046008	16.43
930		KANSL1	KAT8 Regulatory NSL Complex Subunit 1	Protein Coding	39	GC17M046031	16.42
931		NARS2	Asparaginyl-TRNA Synthetase 2, Mitochondrial	Protein Coding	43	GC11M078435	16.39
932		DOCK3	Dedicator Of Cytokinesis 3	Protein Coding	41	GC03P050675	16.39
933		SLC12A6	Solute Carrier Family 12 Member 6	Protein Coding	48	GC15M034229	16.39
934		KCNC1	Potassium Voltage-Gated Channel Subfamily C Member 1	Protein Coding	43	GC11P017756	16.38
935		MVK	Mevalonate Kinase	Protein Coding	48	GC12P109573	16.38
936		GLI2	GLI Family Zinc Finger 2	Protein Coding	47	GC02P120735	16.36
937		TMC1	Transmembrane Channel Like 1	Protein Coding	39	GC09P072521	16.34
938		PURA	Purine Rich Element Binding Protein A	Protein Coding	43	GC05P140076	16.34
939		TAZ	Tafazzin	Protein Coding	44	GC0XP154411	16.33
940		MAN1B1	Mannosidase Alpha Class 1B Member 1	Protein Coding	46	GC09P137086	16.33
941		CTC1	CST Telomere Replication Complex Component 1	Protein Coding	35	GC17M008875	16.32
942		HBB	Hemoglobin Subunit Beta	Protein Coding	45	GC11M005352	16.32
943		CIB2	Calcium And Integrin Binding Family Member 2	Protein Coding	40	GC15M078104	16.32
944		SAMHD1	SAM And HD Domain Containing Deoxynucleoside Triphosphate Triphosphohydrolase 1	Protein Coding	43	GC20M036890	16.31
945		DHCR7	7-Dehydrocholesterol Reductase	Protein Coding	46	GC11M071428	16.31
946		CARS2	Cysteinyl-TRNA Synthetase 2, Mitochondrial	Protein Coding	41	GC13M110641	16.3
947		GDI1	GDP Dissociation Inhibitor 1	Protein Coding	43	GC0XP154436	16.3
948		FH	Fumarate Hydratase	Protein Coding	45	GC01M241499	16.3
949		CBS	Cystathionine Beta-Synthase	Protein Coding	48	GC21M043053	16.3
950		LMX1B	LIM Homeobox Transcription Factor 1 Beta	Protein Coding	45	GC09P126614	16.29
951		EYS	Eyes Shut Homolog	Protein Coding	36	GC06M063719	16.27
952		HNF1B	HNF1 Homeobox B	Protein Coding	44	GC17M037686	16.27
953		IFT27	Intraflagellar Transport 27	Protein Coding	37	GC22M036759	16.26
954		ARVCF	ARVCF Delta Catenin Family Member	Protein Coding	38	GC22M019966	16.25
955		PLA2G4A	Phospholipase A2 Group IVA	Protein Coding	49	GC01P186798	16.23
956		TECTA	Tectorin Alpha	Protein Coding	39	GC11P121101	16.23
957		BBS7	Bardet-Biedl Syndrome 7	Protein Coding	38	GC04M121824	16.22
958		NMNAT1	Nicotinamide Nucleotide Adenylyltransferase 1	Protein Coding	48	GC01P009944	16.19
959		MBTPS2	Membrane Bound Transcription Factor Peptidase, Site 2	Protein Coding	43	GC0XP021839	16.19
960		PODXL	Podocalyxin Like	Protein Coding	41	GC07M131500	16.17
961		OTOF	Otoferlin	Protein Coding	41	GC02M026458	16.16
962		CTNND2	Catenin Delta 2	Protein Coding	41	GC05M010971	16.16
963		HNF1A	HNF1 Homeobox A	Protein Coding	45	GC12P120978	16.16
964		PCARE	Photoreceptor Cilium Actin Regulator	Protein Coding	28	GC02M029060	16.15
965		ATR	ATR Serine/Threonine Kinase	Protein Coding	51	GC03M142449	16.15
966		PRF1	Perforin 1	Protein Coding	45	GC10M070597	16.14
967		MYD88	MYD88 Innate Immune Signal Transduction Adaptor	Protein Coding	50	GC03P038179	16.14
968		CRADD	CASP2 And RIPK1 Domain Containing Adaptor With Death Domain	Protein Coding	44	GC12P093677	16.13
969		CEP120	Centrosomal Protein 120	Protein Coding	40	GC05M123344	16.13
970		GPC4	Glypican 4	Protein Coding	45	GC0XM133300	16.11
971		EGF	Epidermal Growth Factor	Protein Coding	51	GC04P109912	16.11
972		BAZ1B	Bromodomain Adjacent To Zinc Finger Domain 1B	Protein Coding	40	GC07M073440	16.11
973		MSX2	Msh Homeobox 2	Protein Coding	47	GC05P174724	16.11
974		TNFRSF11B	TNF Receptor Superfamily Member 11b	Protein Coding	47	GC08M118923	16.11
975		IARS2	Isoleucyl-TRNA Synthetase 2, Mitochondrial	Protein Coding	41	GC01P220094	16.1
976		NEU1	Neuraminidase 1	Protein Coding	44	GC06M031857	16.09
977		KDM6A	Lysine Demethylase 6A	Protein Coding	46	GC0XP044873	16.09
978		LDLR	Low Density Lipoprotein Receptor	Protein Coding	49	GC19P011061	16.08
979		CEP152	Centrosomal Protein 152	Protein Coding	39	GC15M048663	16.07
980		PLD3	Phospholipase D Family Member 3	Protein Coding	41	GC19P040348	16.07
981		ATP7B	ATPase Copper Transporting Beta	Protein Coding	47	GC13M051930	16.06
982		ATAD3A	ATPase Family AAA Domain Containing 3A	Protein Coding	39	GC01P001570	16.06
983		ACO2	Aconitase 2	Protein Coding	46	GC22P041469	16.06
984		ISCA2	Iron-Sulfur Cluster Assembly 2	Protein Coding	39	GC14P074493	16.04
985		LHX3	LIM Homeobox 3	Protein Coding	41	GC09M136196	16.03
986		VEGFA	Vascular Endothelial Growth Factor A	Protein Coding	48	GC06P043770	16
987		STAT4	Signal Transducer And Activator Of Transcription 4	Protein Coding	45	GC02M191029	15.97
988		WDR4	WD Repeat Domain 4	Protein Coding	38	GC21M042843	15.96
989		AIMP1	Aminoacyl TRNA Synthetase Complex Interacting Multifunctional Protein 1	Protein Coding	43	GC04P106315	15.94
990		FLVCR1	FLVCR Heme Transporter 1	Protein Coding	40	GC01P212858	15.93
991		FGF12	Fibroblast Growth Factor 12	Protein Coding	43	GC03M192139	15.93
992		NDUFS2	NADH:Ubiquinone Oxidoreductase Core Subunit S2	Protein Coding	44	GC01P161197	15.92
993		ADH1C	Alcohol Dehydrogenase 1C (Class I), Gamma Polypeptide	Protein Coding	42	GC04M099336	15.92
994		EMC1	ER Membrane Protein Complex Subunit 1	Protein Coding	35	GC01M019215	15.92
995		CDH1	Cadherin 1	Protein Coding	50	GC16P068737	15.9
996		CDK5	Cyclin Dependent Kinase 5	Protein Coding	52	GC07M151053	15.9
997		SPTLC2	Serine Palmitoyltransferase Long Chain Base Subunit 2	Protein Coding	48	GC14M077505	15.89
998		BMPR1A	Bone Morphogenetic Protein Receptor Type 1A	Protein Coding	51	GC10P086756	15.88
999		WDR35	WD Repeat Domain 35	Protein Coding	38	GC02M019910	15.88
1000		HNF4A	Hepatocyte Nuclear Factor 4 Alpha	Protein Coding	50	GC20P044355	15.87
1001		VAMP2	Vesicle Associated Membrane Protein 2	Protein Coding	43	GC17M008854	15.87
1002		GAL	Galanin And GMAP Prepropeptide	Protein Coding	44	GC11P068684	15.87
1003		CLCN7	Chloride Voltage-Gated Channel 7	Protein Coding	45	GC16M001444	15.85
1004		COG7	Component Of Oligomeric Golgi Complex 7	Protein Coding	39	GC16M023307	15.85
1005		DGCR2	DiGeorge Syndrome Critical Region Gene 2	Protein Coding	39	GC22M019037	15.85
1006		ARID1A	AT-Rich Interaction Domain 1A	Protein Coding	44	GC01P026693	15.85
1007		MATR3	Matrin 3	Protein Coding	41	GC05P139274	15.84
1008		ASPA	Aspartoacylase	Protein Coding	44	GC17P003472	15.84
1009		PROP1	PROP Paired-Like Homeobox 1	Protein Coding	40	GC05M177992	15.84
1010		HNRNPH2	Heterogeneous Nuclear Ribonucleoprotein H2	Protein Coding	37	GC0XP101408	15.83
1011		GAD1	Glutamate Decarboxylase 1	Protein Coding	51	GC02P170813	15.82
1012		TUBA1A	Tubulin Alpha 1a	Protein Coding	48	GC12M049184	15.82
1013		SST	Somatostatin	Protein Coding	42	GC03M187668	15.82
1014		GALT	Galactose-1-Phosphate Uridylyltransferase	Protein Coding	47	GC09P034860	15.81
1015		AKT3	AKT Serine/Threonine Kinase 3	Protein Coding	52	GC01M243488	15.79
1016		PDCD1	Programmed Cell Death 1	Protein Coding	48	GC02M241849	15.79
1017		CACNG2	Calcium Voltage-Gated Channel Auxiliary Subunit Gamma 2	Protein Coding	44	GC22M036561	15.78
1018		EPG5	Ectopic P-Granules Autophagy Protein 5 Homolog	Protein Coding	36	GC18M045800	15.78
1019		ECE1	Endothelin Converting Enzyme 1	Protein Coding	47	GC01M021217	15.78
1020		ADA	Adenosine Deaminase	Protein Coding	51	GC20M044620	15.77
1021		ST3GAL3	ST3 Beta-Galactoside Alpha-2,3-Sialyltransferase 3	Protein Coding	45	GC01P043705	15.75
1022		NTNG2	Netrin G2	Protein Coding	40	GC09P132161	15.74
1023		CXCL8	C-X-C Motif Chemokine Ligand 8	Protein Coding	41	GC04P073740	15.73
1024		NFIB	Nuclear Factor I B	Protein Coding	43	GC09M014077	15.73
1025		KCNH2	Potassium Voltage-Gated Channel Subfamily H Member 2	Protein Coding	49	GC07M150944	15.73
1026		CNBP	CCHC-Type Zinc Finger Nucleic Acid Binding Protein	Protein Coding	41	GC03M129167	15.72
1027		VPS11	VPS11 Core Subunit Of CORVET And HOPS Complexes	Protein Coding	41	GC11P119067	15.71
1028		COCH	Cochlin	Protein Coding	42	GC14P030874	15.69
1029		SAMD12	Sterile Alpha Motif Domain Containing 12	Protein Coding	37	GC08M118131	15.69
1030		OPTN	Optineurin	Protein Coding	44	GC10P013099	15.69
1031		GOSR2	Golgi SNAP Receptor Complex Member 2	Protein Coding	43	GC17P046924	15.68
1032		CACNA1E	Calcium Voltage-Gated Channel Subunit Alpha1 E	Protein Coding	46	GC01P181317	15.68
1033		MKRN3	Makorin Ring Finger Protein 3	Protein Coding	39	GC15P024594	15.67
1034		AR	Androgen Receptor	Protein Coding	53	GC0XP067544	15.67
1035		SLC52A2	Solute Carrier Family 52 Member 2	Protein Coding	37	GC08P144354	15.66
1036		KCNJ2	Potassium Inwardly Rectifying Channel Subfamily J Member 2	Protein Coding	48	GC17P070168	15.65
1037		TAF1	TATA-Box Binding Protein Associated Factor 1	Protein Coding	45	GC0XP071366	15.65
1038		SLC39A8	Solute Carrier Family 39 Member 8	Protein Coding	43	GC04M102252	15.65
1039		CRLF1	Cytokine Receptor Like Factor 1	Protein Coding	41	GC19M018572	15.61
1040		PROKR2	Prokineticin Receptor 2	Protein Coding	41	GC20M005303	15.61
1041		LMNB2	Lamin B2	Protein Coding	43	GC19M002439	15.61
1042		ADGRG1	Adhesion G Protein-Coupled Receptor G1	Protein Coding	39	GC16P057610	15.6
1043		NUS1	NUS1 Dehydrodolichyl Diphosphate Synthase Subunit	Protein Coding	39	GC06P117675	15.6
1044		EIF2B2	Eukaryotic Translation Initiation Factor 2B Subunit Beta	Protein Coding	44	GC14P075002	15.58
1045		PNPLA2	Patatin Like Phospholipase Domain Containing 2	Protein Coding	44	GC11P000896	15.57
1046		LYST	Lysosomal Trafficking Regulator	Protein Coding	38	GC01M235661	15.52
1047		IL12RB1	Interleukin 12 Receptor Subunit Beta 1	Protein Coding	44	GC19M018058	15.51
1048		TWIST2	Twist Family BHLH Transcription Factor 2	Protein Coding	41	GC02P238848	15.49
1049		SIN3A	SIN3 Transcription Regulator Family Member A	Protein Coding	45	GC15M075369	15.48
1050		YAP1	Yes1 Associated Transcriptional Regulator	Protein Coding	47	GC11P102110	15.48
1051		ITGAM	Integrin Subunit Alpha M	Protein Coding	46	GC16P031550	15.48
1052		EFTUD2	Elongation Factor Tu GTP Binding Domain Containing 2	Protein Coding	42	GC17M044852	15.47
1053		SLC25A20	Solute Carrier Family 25 Member 20	Protein Coding	46	GC03M048869	15.46
1054		FANCI	FA Complementation Group I	Protein Coding	41	GC15P089243	15.44
1055		ERBB2	Erb-B2 Receptor Tyrosine Kinase 2	Protein Coding	54	GC17P039687	15.43
1056		PJVK	Pejvakin	Protein Coding	28	GC02P178450	15.42
1057		KLHL7	Kelch Like Family Member 7	Protein Coding	41	GC07P023105	15.41
1058		SLC6A1	Solute Carrier Family 6 Member 1	Protein Coding	47	GC03P011009	15.41
1059		A2M	Alpha-2-Macroglobulin	Protein Coding	45	GC12M009067	15.41
1060		RFC1	Replication Factor C Subunit 1	Protein Coding	45	GC04M039291	15.4
1061		GNAQ	G Protein Subunit Alpha Q	Protein Coding	49	GC09M077716	15.4
1062		PVALB	Parvalbumin	Protein Coding	39	GC22M036800	15.4
1063		ITGA2B	Integrin Subunit Alpha 2b	Protein Coding	50	GC17M044388	15.4
1064		MEFV	MEFV Innate Immuity Regulator, Pyrin	Protein Coding	43	GC16M003281	15.4
1065		HIKESHI	Heat Shock Protein Nuclear Import Factor Hikeshi	Protein Coding	32	GC11P086303	15.39
1066		CLU	Clusterin	Protein Coding	46	GC08M027596	15.39
1067		FGD1	FYVE, RhoGEF And PH Domain Containing 1	Protein Coding	41	GC0XM054488	15.39
1068		USP9X	Ubiquitin Specific Peptidase 9 X-Linked	Protein Coding	47	GC0XP041085	15.38
1070		EIF2B1	Eukaryotic Translation Initiation Factor 2B Subunit Alpha	Protein Coding	43	GC12M123620	15.36
1071		ATP7A	ATPase Copper Transporting Alpha	Protein Coding	45	GC0XP077927	15.36
1072		DOLK	Dolichol Kinase	Protein Coding	39	GC09M128945	15.34
1073		PIGP	Phosphatidylinositol Glycan Anchor Biosynthesis Class P	Protein Coding	38	GC21M037059	15.32
1074		DLG1	Discs Large MAGUK Scaffold Protein 1	Protein Coding	43	GC03M197042	15.32
1075		MLH3	MutL Homolog 3	Protein Coding	42	GC14M075013	15.32
1076		DLD	Dihydrolipoamide Dehydrogenase	Protein Coding	50	GC07P107890	15.31
1077		AGTR2	Angiotensin II Receptor Type 2	Protein Coding	43	GC0XP116170	15.31
1078		CCR1	C-C Motif Chemokine Receptor 1	Protein Coding	45	GC03M046218	15.31
1079		RNASEH2B	Ribonuclease H2 Subunit B	Protein Coding	37	GC13P050909	15.29
1080		PRKDC	Protein Kinase, DNA-Activated, Catalytic Subunit	Protein Coding	49	GC08M047773	15.29
1081		PNPO	Pyridoxamine 5'-Phosphate Oxidase	Protein Coding	45	GC17P047941	15.29
1082		SUCLA2	Succinate-CoA Ligase ADP-Forming Subunit Beta	Protein Coding	46	GC13M047745	15.29
1083		RBBP8	RB Binding Protein 8, Endonuclease	Protein Coding	44	GC18P022798	15.28
1084		PLK4	Polo Like Kinase 4	Protein Coding	47	GC04P127880	15.28
1085		DCAF8	DDB1 And CUL4 Associated Factor 8	Protein Coding	38	GC01M160215	15.27
1086		GALE	UDP-Galactose-4-Epimerase	Protein Coding	45	GC01M023795	15.27
1087		MRAP	Melanocortin 2 Receptor Accessory Protein	Protein Coding	37	GC21P032291	15.25
1088		TMEM126B	Transmembrane Protein 126B	Protein Coding	39	GC11P085628	15.25
1089		SOS1	SOS Ras/Rac Guanine Nucleotide Exchange Factor 1	Protein Coding	47	GC02M038981	15.24
1090		SLC25A22	Solute Carrier Family 25 Member 22	Protein Coding	41	GC11M000791	15.23
1091		RPL10	Ribosomal Protein L10	Protein Coding	45	GC0XP154389	15.22
1092		MARCHF6	Membrane Associated Ring-CH-Type Finger 6	Protein Coding	29	GC05P010358	15.21
1093		CAMK2A	Calcium/Calmodulin Dependent Protein Kinase II Alpha	Protein Coding	49	GC05M150219	15.21
1094		ARMC9	Armadillo Repeat Containing 9	Protein Coding	39	GC02P231198	15.2
1095		CHRNA3	Cholinergic Receptor Nicotinic Alpha 3 Subunit	Protein Coding	44	GC15M078594	15.19
1096		NEK1	NIMA Related Kinase 1	Protein Coding	43	GC04M169393	15.17
1097		MTR	5-Methyltetrahydrofolate-Homocysteine Methyltransferase	Protein Coding	46	GC01P236795	15.17
1098		AMMECR1	AMMECR Nuclear Protein 1	Protein Coding	39	GC0XM110194	15.16
1099		PTRH2	Peptidyl-TRNA Hydrolase 2	Protein Coding	44	GC17M059674	15.16
1100		WDR81	WD Repeat Domain 81	Protein Coding	36	GC17P001716	15.16
1101		COG1	Component Of Oligomeric Golgi Complex 1	Protein Coding	36	GC17P073193	15.16
1102		DNAH8	Dynein Axonemal Heavy Chain 8	Protein Coding	37	GC06P047481	15.16
1103		RNASEH2A	Ribonuclease H2 Subunit A	Protein Coding	43	GC19P012809	15.15
1104		PROM1	Prominin 1	Protein Coding	44	GC04M015965	15.14
1105		KCNN3	Potassium Calcium-Activated Channel Subfamily N Member 3	Protein Coding	44	GC01M154697	15.14
1106		ROM1	Retinal Outer Segment Membrane Protein 1	Protein Coding	43	GC11P062611	15.13
1107		NKX2-5	NK2 Homeobox 5	Protein Coding	44	GC05M173232	15.12
1108		CNGB1	Cyclic Nucleotide Gated Channel Subunit Beta 1	Protein Coding	43	GC16M057884	15.12
1109		KCNE1	Potassium Voltage-Gated Channel Subfamily E Regulatory Subunit 1	Protein Coding	44	GC21M034446	15.11
1110		FANCD2	FA Complementation Group D2	Protein Coding	47	GC03P010026	15.11
1111		PCNA	Proliferating Cell Nuclear Antigen	Protein Coding	51	GC20M005114	15.1
1112		ADIPOQ	Adiponectin, C1Q And Collagen Domain Containing	Protein Coding	45	GC03P186842	15.08
1113		DICER1	Dicer 1, Ribonuclease III	Protein Coding	47	GC14M095086	15.08
1114		CLIP2	CAP-Gly Domain Containing Linker Protein 2	Protein Coding	37	GC07P074289	15.07
1115		GRM7	Glutamate Metabotropic Receptor 7	Protein Coding	44	GC03P006770	15.07
1116		GNA11	G Protein Subunit Alpha 11	Protein Coding	47	GC19P003094	15.07
1117		SLC25A15	Solute Carrier Family 25 Member 15	Protein Coding	44	GC13P040789	15.06
1118		GSK3B	Glycogen Synthase Kinase 3 Beta	Protein Coding	50	GC03M119821	15.06
1119		ARNT2	Aryl Hydrocarbon Receptor Nuclear Translocator 2	Protein Coding	43	GC15P080404	15.06
1120		CD27	CD27 Molecule	Protein Coding	45	GC12P008144	15.06
1121		ZNF81	Zinc Finger Protein 81	Protein Coding	33	GC0XP047836	15.05
1122		EIF2B5	Eukaryotic Translation Initiation Factor 2B Subunit Epsilon	Protein Coding	43	GC03P184135	15.05
1123		DNAJC21	DnaJ Heat Shock Protein Family (Hsp40) Member C21	Protein Coding	35	GC05P034929	15.05
1124		TNNI3	Troponin I3, Cardiac Type	Protein Coding	48	GC19M055151	15.05
1125		VAC14	VAC14 Component Of PIKFYVE Complex	Protein Coding	43	GC16M070688	15.04
1126		SRD5A3	Steroid 5 Alpha-Reductase 3	Protein Coding	43	GC04P055346	15.03
1127		BCAP31	B Cell Receptor Associated Protein 31	Protein Coding	41	GC0XM153701	15.03
1128		PIGQ	Phosphatidylinositol Glycan Anchor Biosynthesis Class Q	Protein Coding	42	GC16P001392	15.03
1129		HCFC1	Host Cell Factor C1	Protein Coding	46	GC0XM153947	15
1130		GJB4	Gap Junction Protein Beta 4	Protein Coding	40	GC01P034759	14.99
1131		CHD2	Chromodomain Helicase DNA Binding Protein 2	Protein Coding	43	GC15P092900	14.97
1132		EZR	Ezrin	Protein Coding	45	GC06M158765	14.96
1133		GDF6	Growth Differentiation Factor 6	Protein Coding	43	GC08M096142	14.95
1134		SOD2	Superoxide Dismutase 2	Protein Coding	51	GC06M159669	14.95
1135		ST3GAL5	ST3 Beta-Galactoside Alpha-2,3-Sialyltransferase 5	Protein Coding	48	GC02M085839	14.94
1136		MARS1	Methionyl-TRNA Synthetase 1	Protein Coding	35	GC12P057476	14.94
1137		SIGMAR1	Sigma Non-Opioid Intracellular Receptor 1	Protein Coding	46	GC09M034634	14.94
1138		ATG5	Autophagy Related 5	Protein Coding	44	GC06M106045	14.93
1139		TKT	Transketolase	Protein Coding	46	GC03M053224	14.93
1140		MBP	Myelin Basic Protein	Protein Coding	44	GC18M076978	14.93
1141		ACTA1	Actin Alpha 1, Skeletal Muscle	Protein Coding	47	GC01M229431	14.93
1142		FOS	Fos Proto-Oncogene, AP-1 Transcription Factor Subunit	Protein Coding	50	GC14P075278	14.92
1143		CD19	CD19 Molecule	Protein Coding	49	GC16P029083	14.9
1144		IL12B	Interleukin 12B	Protein Coding	44	GC05M159314	14.89
1145		ASH1L	ASH1 Like Histone Lysine Methyltransferase	Protein Coding	41	GC01M155335	14.89
1146		VPS35	VPS35 Retromer Complex Component	Protein Coding	43	GC16M046704	14.89
1147		NPY	Neuropeptide Y	Protein Coding	45	GC07P024290	14.88
1148		WDPCP	WD Repeat Containing Planar Cell Polarity Effector	Protein Coding	36	GC02M063121	14.88
1149		NR3C2	Nuclear Receptor Subfamily 3 Group C Member 2	Protein Coding	48	GC04M148078	14.87
1150		SIX5	SIX Homeobox 5	Protein Coding	39	GC19M045764	14.86
1151		IRAK1	Interleukin 1 Receptor Associated Kinase 1	Protein Coding	50	GC0XM154010	14.85
1152		CCND1	Cyclin D1	Protein Coding	52	GC11P069641	14.84
1153		KAT6A	Lysine Acetyltransferase 6A	Protein Coding	43	GC08M041929	14.83
1154		NR3C1	Nuclear Receptor Subfamily 3 Group C Member 1	Protein Coding	50	GC05M143277	14.82
1155		ECHS1	Enoyl-CoA Hydratase, Short Chain 1	Protein Coding	47	GC10M133362	14.82
1156		OSGEP	O-Sialoglycoprotein Endopeptidase	Protein Coding	41	GC14M020446	14.81
1157		NOTCH2NLC	Notch 2 N-Terminal Like C	Protein Coding	14	GC01P149390	14.81
1158		CAMK2B	Calcium/Calmodulin Dependent Protein Kinase II Beta	Protein Coding	50	GC07M044217	14.81
1159		BICD2	BICD Cargo Adaptor 2	Protein Coding	40	GC09M092711	14.8
1160		ADCY5	Adenylate Cyclase 5	Protein Coding	48	GC03M123282	14.8
1161		CERS1	Ceramide Synthase 1	Protein Coding	41	GC19M018868	14.79
1162		TRIM32	Tripartite Motif Containing 32	Protein Coding	43	GC09P116687	14.78
1163		B4GALNT1	Beta-1,4-N-Acetyl-Galactosaminyltransferase 1	Protein Coding	44	GC12M057623	14.78
1164		CAV3	Caveolin 3	Protein Coding	43	GC03P008733	14.77
1165		ENPP1	Ectonucleotide Pyrophosphatase/Phosphodiesterase 1	Protein Coding	47	GC06P131808	14.76
1166		PDE6A	Phosphodiesterase 6A	Protein Coding	47	GC05M149857	14.74
1167		IFNGR1	Interferon Gamma Receptor 1	Protein Coding	50	GC06M137197	14.74
1168		CYP27B1	Cytochrome P450 Family 27 Subfamily B Member 1	Protein Coding	47	GC12M057757	14.74
1169		GNAO1	G Protein Subunit Alpha O1	Protein Coding	47	GC16P056231	14.73
1170		RNF13	Ring Finger Protein 13	Protein Coding	41	GC03P149812	14.72
1171		DHCR24	24-Dehydrocholesterol Reductase	Protein Coding	45	GC01M054849	14.72
1172		LINGO1	Leucine Rich Repeat And Ig Domain Containing 1	Protein Coding	44	GC15M077613	14.72
1173		ATP6AP2	ATPase H+ Transporting Accessory Protein 2	Protein Coding	44	GC0XP040582	14.72
1174		DHDDS	Dehydrodolichyl Diphosphate Synthase Subunit	Protein Coding	43	GC01P026432	14.72
1175		TP53RK	TP53 Regulating Kinase	Protein Coding	40	GC20M046684	14.7
1176		TMEM231	Transmembrane Protein 231	Protein Coding	37	GC16M075536	14.7
1177		PRKAR1B	Protein Kinase CAMP-Dependent Type I Regulatory Subunit Beta	Protein Coding	46	GC07M000549	14.7
1178		DSTYK	Dual Serine/Threonine And Tyrosine Protein Kinase	Protein Coding	41	GC01M205111	14.67
1179		AP3B2	Adaptor Related Protein Complex 3 Subunit Beta 2	Protein Coding	41	GC15M082870	14.67
1180		TBR1	T-Box Brain Transcription Factor 1	Protein Coding	41	GC02P161416	14.67
1181		TBCK	TBC1 Domain Containing Kinase	Protein Coding	40	GC04M106041	14.65
1182		LAMB2	Laminin Subunit Beta 2	Protein Coding	44	GC03M049121	14.65
1183		ADA2	Adenosine Deaminase 2	Protein Coding	34	GC22M017179	14.64
1185		XRCC1	X-Ray Repair Cross Complementing 1	Protein Coding	43	GC19M043543	14.62
1186		CFTR	CF Transmembrane Conductance Regulator	Protein Coding	51	GC07P117287	14.62
1187		KATNB1	Katanin Regulatory Subunit B1	Protein Coding	40	GC16P057735	14.6
1188		ARV1	ARV1 Homolog, Fatty Acid Homeostasis Modulator	Protein Coding	36	GC01P230978	14.6
1189		EXOSC3	Exosome Component 3	Protein Coding	42	GC09M037772	14.6
1190		MYH9	Myosin Heavy Chain 9	Protein Coding	49	GC22M036281	14.59
1191		STRC	Stereocilin	Protein Coding	35	GC15M043599	14.58
1193		DES	Desmin	Protein Coding	48	GC02P219418	14.56
1194		GTPBP2	GTP Binding Protein 2	Protein Coding	38	GC06M043605	14.56
1195		GABBR2	Gamma-Aminobutyric Acid Type B Receptor Subunit 2	Protein Coding	47	GC09M098288	14.55
1196		CTSK	Cathepsin K	Protein Coding	48	GC01M150796	14.54
1197		CERKL	Ceramide Kinase Like	Protein Coding	39	GC02M181536	14.54
1198		STAG2	Stromal Antigen 2	Protein Coding	44	GC0XP123960	14.54
1199		GNE	Glucosamine (UDP-N-Acetyl)-2-Epimerase/N-Acetylmannosamine Kinase	Protein Coding	43	GC09M036214	14.53
1200		WARS2	Tryptophanyl TRNA Synthetase 2, Mitochondrial	Protein Coding	44	GC01M119031	14.51
1201		DRD1	Dopamine Receptor D1	Protein Coding	44	GC05M175440	14.51
1202		AP4M1	Adaptor Related Protein Complex 4 Subunit Mu 1	Protein Coding	39	GC07P100101	14.5
1203		SRCAP	Snf2 Related CREBBP Activator Protein	Protein Coding	40	GC16P030700	14.5
1204		PHEX	Phosphate Regulating Endopeptidase Homolog X-Linked	Protein Coding	40	GC0XP022032	14.5
1205		XPC	XPC Complex Subunit, DNA Damage Recognition And Repair Factor	Protein Coding	45	GC03M015787	14.49
1206		RNASEH2C	Ribonuclease H2 Subunit C	Protein Coding	39	GC11M065714	14.49
1207		RECQL4	RecQ Like Helicase 4	Protein Coding	41	GC08M144512	14.49
1209		CALR	Calreticulin	Protein Coding	51	GC19P012938	14.48
1211		SCYL1	SCY1 Like Pseudokinase 1	Protein Coding	41	GC11P065525	14.47
1212		DGCR8	DGCR8 Microprocessor Complex Subunit	Protein Coding	40	GC22P020080	14.46
1213		NECTIN1	Nectin Cell Adhesion Molecule 1	Protein Coding	37	GC11M119624	14.46
1214		DPM2	Dolichyl-Phosphate Mannosyltransferase Subunit 2, Regulatory	Protein Coding	37	GC09M127935	14.45
1215		MYO9A	Myosin IXA	Protein Coding	39	GC15M071822	14.44
1216		GABRG3	Gamma-Aminobutyric Acid Type A Receptor Subunit Gamma3	Protein Coding	42	GC15P026971	14.44
1217		POMGNT2	Protein O-Linked Mannose N-Acetylglucosaminyltransferase 2 (Beta 1,4-)	Protein Coding	36	GC03M043121	14.44
1218		ALDH5A1	Aldehyde Dehydrogenase 5 Family Member A1	Protein Coding	46	GC06P024494	14.43
1219		DNAJC3	DnaJ Heat Shock Protein Family (Hsp40) Member C3	Protein Coding	40	GC13P095677	14.43
1220		DCDC2	Doublecortin Domain Containing 2	Protein Coding	39	GC06M024171	14.43
1221		H3-3A	H3.3 Histone A	Protein Coding	34	GC01P226062	14.42
1222		PDCD10	Programmed Cell Death 10	Protein Coding	42	GC03M167683	14.42
1223		FMN2	Formin 2	Protein Coding	40	GC01P240014	14.42
1224		IFT80	Intraflagellar Transport 80	Protein Coding	37	GC03M160256	14.42
1225		AP1S1	Adaptor Related Protein Complex 1 Subunit Sigma 1	Protein Coding	39	GC07P101154	14.41
1227		CHM	CHM Rab Escort Protein	Protein Coding	39	GC0XM085861	14.4
1228		COL3A1	Collagen Type III Alpha 1 Chain	Protein Coding	47	GC02P188974	14.39
1229		GRHL2	Grainyhead Like Transcription Factor 2	Protein Coding	40	GC08P101492	14.39
1230		NR1H4	Nuclear Receptor Subfamily 1 Group H Member 4	Protein Coding	48	GC12P100473	14.39
1231		AAAS	Aladin WD Repeat Nucleoporin	Protein Coding	41	GC12M053307	14.37
1232		PLAA	Phospholipase A2 Activating Protein	Protein Coding	43	GC09M026903	14.37
1234		KCNA1	Potassium Voltage-Gated Channel Subfamily A Member 1	Protein Coding	44	GC12P008111	14.36
1235		RFC2	Replication Factor C Subunit 2	Protein Coding	44	GC07M074231	14.36
1236		FGD4	FYVE, RhoGEF And PH Domain Containing 4	Protein Coding	43	GC12P032407	14.35
1237		FANCA	FA Complementation Group A	Protein Coding	48	GC16M089748	14.35
1238		TCIRG1	T Cell Immune Regulator 1, ATPase H+ Transporting V0 Subunit A3	Protein Coding	45	GC11P068038	14.35
1239		SNAI2	Snail Family Transcriptional Repressor 2	Protein Coding	44	GC08M048854	14.35
1240		UPF3B	UPF3B Regulator Of Nonsense Mediated MRNA Decay	Protein Coding	39	GC0XM119805	14.35
1241		NDUFB3	NADH:Ubiquinone Oxidoreductase Subunit B3	Protein Coding	42	GC02P201071	14.34
1242		MTFMT	Mitochondrial Methionyl-TRNA Formyltransferase	Protein Coding	41	GC15M065001	14.34
1243		C2CD3	C2 Domain Containing 3 Centriole Elongation Regulator	Protein Coding	39	GC11M074012	14.33
1244		ADD3	Adducin 3	Protein Coding	41	GC10P109996	14.32
1245		CLCF1	Cardiotrophin Like Cytokine Factor 1	Protein Coding	41	GC11M067364	14.32
1246		ZIC2	Zic Family Member 2	Protein Coding	42	GC13P099981	14.32
1247		SLC35A2	Solute Carrier Family 35 Member A2	Protein Coding	40	GC0XM048903	14.3
1248		GRIP1	Glutamate Receptor Interacting Protein 1	Protein Coding	43	GC12M066347	14.29
1249		SLC7A7	Solute Carrier Family 7 Member 7	Protein Coding	47	GC14M022773	14.29
1250		CDH2	Cadherin 2	Protein Coding	50	GC18M027950	14.28
1251		C1QBP	Complement C1q Binding Protein	Protein Coding	45	GC17M005432	14.27
1252		MYH3	Myosin Heavy Chain 3	Protein Coding	43	GC17M010628	14.26
1253		COL4A2	Collagen Type IV Alpha 2 Chain	Protein Coding	44	GC13P110305	14.26
1254		LTBP4	Latent Transforming Growth Factor Beta Binding Protein 4	Protein Coding	40	GC19P040592	14.26
1255		BCL11B	BAF Chromatin Remodeling Complex Subunit BCL11B	Protein Coding	42	GC14M099169	14.25
1256		UNC80	Unc-80 Homolog, NALCN Channel Complex Subunit	Protein Coding	33	GC02P209771	14.25
1257		AMPD2	Adenosine Monophosphate Deaminase 2	Protein Coding	46	GC01P109616	14.24
1258		CLCN2	Chloride Voltage-Gated Channel 2	Protein Coding	45	GC03M184346	14.24
1259		COX4I1	Cytochrome C Oxidase Subunit 4I1	Protein Coding	44	GC16P085798	14.23
1260		ALG11	ALG11 Alpha-1,2-Mannosyltransferase	Protein Coding	40	GC13P052012	14.23
1261		MOG	Myelin Oligodendrocyte Glycoprotein	Protein Coding	45	GC06P047247	14.23
1262		PPP2R1A	Protein Phosphatase 2 Scaffold Subunit Aalpha	Protein Coding	47	GC19P052189	14.22
1263		CDC45	Cell Division Cycle 45	Protein Coding	44	GC22P019479	14.22
1264		MKKS	McKusick-Kaufman Syndrome	Protein Coding	39	GC20M010412	14.22
1265		COX15	Cytochrome C Oxidase Assembly Homolog COX15	Protein Coding	42	GC10M099696	14.22
1266		C4B	Complement C4B (Chido Blood Group)	Protein Coding	41	GC06P032014	14.21
1267		DKC1	Dyskerin Pseudouridine Synthase 1	Protein Coding	46	GC0XP154762	14.2
1268		UCP2	Uncoupling Protein 2	Protein Coding	45	GC11M073974	14.2
1269		NOS1	Nitric Oxide Synthase 1	Protein Coding	49	GC12M117208	14.19
1270		TRMT10A	TRNA Methyltransferase 10A	Protein Coding	36	GC04M099546	14.19
1271		GDAP2	Ganglioside Induced Differentiation Associated Protein 2	Protein Coding	36	GC01M117863	14.18
1272		RETREG1	Reticulophagy Regulator 1	Protein Coding	31	GC05M016472	14.17
1273		CFI	Complement Factor I	Protein Coding	46	GC04M109740	14.16
1274		ZC4H2	Zinc Finger C4H2-Type Containing	Protein Coding	37	GC0XM064915	14.16
1275		CENPJ	Centromere Protein J	Protein Coding	42	GC13M024882	14.16
1276		RNASET2	Ribonuclease T2	Protein Coding	44	GC06M166929	14.15
1277		WDR62	WD Repeat Domain 62	Protein Coding	38	GC19P036054	14.14
1278		CYCS	Cytochrome C, Somatic	Protein Coding	48	GC07M025118	14.13
1279		RAG1	Recombination Activating 1	Protein Coding	45	GC11P036514	14.13
1280		PHOX2B	Paired Like Homeobox 2B	Protein Coding	43	GC04M041746	14.13
1281		ITGA7	Integrin Subunit Alpha 7	Protein Coding	47	GC12M055684	14.12
1282		IL2	Interleukin 2	Protein Coding	45	GC04M122451	14.11
1283		NDUFA6	NADH:Ubiquinone Oxidoreductase Subunit A6	Protein Coding	44	GC22M042085	14.11
1284		ABCB7	ATP Binding Cassette Subfamily B Member 7	Protein Coding	43	GC0XM075053	14.1
1285		CRPPA	CDP-L-Ribitol Pyrophosphorylase A	Protein Coding	30	GC07M016088	14.1
1286		NFIX	Nuclear Factor I X	Protein Coding	42	GC19P012996	14.09
1287		ERF	ETS2 Repressor Factor	Protein Coding	41	GC19M042247	14.09
1288		GTF2IRD1	GTF2I Repeat Domain Containing 1	Protein Coding	42	GC07P074461	14.09
1289		NDUFA1	NADH:Ubiquinone Oxidoreductase Subunit A1	Protein Coding	44	GC0XP119871	14.06
1290		CRH	Corticotropin Releasing Hormone	Protein Coding	44	GC08M066176	14.06
1291		PROK2	Prokineticin 2	Protein Coding	44	GC03M071771	14.05
1292		COX5A	Cytochrome C Oxidase Subunit 5A	Protein Coding	43	GC15M074919	14.05
1293		AP1S2	Adaptor Related Protein Complex 1 Subunit Sigma 2	Protein Coding	43	GC0XM015825	14.05
1294		MYBPC3	Myosin Binding Protein C3	Protein Coding	46	GC11M061124	14.04
1295		FOXP3	Forkhead Box P3	Protein Coding	46	GC0XM049250	14.04
1296		PRPH	Peripherin	Protein Coding	44	GC12P049293	14.02
1297		SLC46A1	Solute Carrier Family 46 Member 1	Protein Coding	44	GC17M029956	14.02
1298		MFSD2A	Major Facilitator Superfamily Domain Containing 2A	Protein Coding	40	GC01P039955	14.01
1299		ARSG	Arylsulfatase G	Protein Coding	43	GC17P068259	14
1300		ALDH3A2	Aldehyde Dehydrogenase 3 Family Member A2	Protein Coding	45	GC17P019648	14
1301		GTF2H5	General Transcription Factor IIH Subunit 5	Protein Coding	40	GC06P158168	13.99
1302		PDHA1	Pyruvate Dehydrogenase E1 Subunit Alpha 1	Protein Coding	48	GC0XP019343	13.99
1303		MLXIPL	MLX Interacting Protein Like	Protein Coding	41	GC07M073593	13.97
1304		ARID2	AT-Rich Interaction Domain 2	Protein Coding	41	GC12P045729	13.96
1305		FARS2	Phenylalanyl-TRNA Synthetase 2, Mitochondrial	Protein Coding	44	GC06P005261	13.96
1306		INPP5K	Inositol Polyphosphate-5-Phosphatase K	Protein Coding	43	GC17M001494	13.93
1307		UGT1A1	UDP Glucuronosyltransferase Family 1 Member A1	Protein Coding	48	GC02P233760	13.92
1308		KCTD7	Potassium Channel Tetramerization Domain Containing 7	Protein Coding	38	GC07P066628	13.92
1309		RIMS1	Regulating Synaptic Membrane Exocytosis 1	Protein Coding	40	GC06P071886	13.92
1310		PRKRA	Protein Activator Of Interferon Induced Protein Kinase EIF2AK2	Protein Coding	42	GC02M178431	13.91
1311		SLC2A2	Solute Carrier Family 2 Member 2	Protein Coding	48	GC03M170996	13.9
1312		MERTK	MER Proto-Oncogene, Tyrosine Kinase	Protein Coding	50	GC02P111898	13.9
1313		CTNS	Cystinosin, Lysosomal Cystine Transporter	Protein Coding	44	GC17P003636	13.89
1314		TXNRD2	Thioredoxin Reductase 2	Protein Coding	46	GC22M019863	13.89
1316		CTNNA2	Catenin Alpha 2	Protein Coding	43	GC02P079185	13.86
1317		HEXB	Hexosaminidase Subunit Beta	Protein Coding	47	GC05P074640	13.86
1318		NUP107	Nucleoporin 107	Protein Coding	43	GC12P068686	13.85
1319		CRBN	Cereblon	Protein Coding	43	GC03M003144	13.85
1320		SIX3	SIX Homeobox 3	Protein Coding	42	GC02P044941	13.84
1321		IL4	Interleukin 4	Protein Coding	46	GC05P132673	13.84
1322		P2RY12	Purinergic Receptor P2Y12	Protein Coding	48	GC03M151336	13.83
1323		FANCB	FA Complementation Group B	Protein Coding	40	GC0XM014690	13.82
1324		CACNA2D2	Calcium Voltage-Gated Channel Auxiliary Subunit Alpha2delta 2	Protein Coding	41	GC03M050385	13.8
1325		TSFM	Ts Translation Elongation Factor, Mitochondrial	Protein Coding	43	GC12P057778	13.8
1326		YEATS2	YEATS Domain Containing 2	Protein Coding	36	GC03P183698	13.8
1327		NFKB1	Nuclear Factor Kappa B Subunit 1	Protein Coding	52	GC04P102501	13.79
1328		TRAPPC11	Trafficking Protein Particle Complex 11	Protein Coding	36	GC04P183659	13.78
1329		CA8	Carbonic Anhydrase 8	Protein Coding	47	GC08M060187	13.78
1330		ATRIP	ATR Interacting Protein	Protein Coding	41	GC03P048449	13.78
1331		PHF21A	PHD Finger Protein 21A	Protein Coding	41	GC11M061099	13.77
1332		TANGO2	Transport And Golgi Organization 2 Homolog	Protein Coding	35	GC22P020017	13.77
1333		BOLA3	BolA Family Member 3	Protein Coding	38	GC02M074136	13.77
1334		BCR	BCR Activator Of RhoGEF And GTPase	Protein Coding	51	GC22P023179	13.77
1335		PDX1	Pancreatic And Duodenal Homeobox 1	Protein Coding	47	GC13P027921	13.77
1336		NDUFS7	NADH:Ubiquinone Oxidoreductase Core Subunit S7	Protein Coding	46	GC19P001490	13.77
1337		KISS1R	KISS1 Receptor	Protein Coding	44	GC19P000917	13.76
1338		PRPF31	Pre-MRNA Processing Factor 31	Protein Coding	42	GC19P055363	13.76
1339		LCAT	Lecithin-Cholesterol Acyltransferase	Protein Coding	47	GC16M067939	13.76
1340		GATA1	GATA Binding Protein 1	Protein Coding	46	GC0XP048786	13.75
1341		NDUFV1	NADH:Ubiquinone Oxidoreductase Core Subunit V1	Protein Coding	45	GC11P067632	13.74
1342		MORC2	MORC Family CW-Type Zinc Finger 2	Protein Coding	40	GC22M030925	13.73
1343		CEP78	Centrosomal Protein 78	Protein Coding	36	GC09P078236	13.73
1344		GRM5	Glutamate Metabotropic Receptor 5	Protein Coding	47	GC11M088504	13.72
1345		SNAP29	Synaptosome Associated Protein 29	Protein Coding	42	GC22P020859	13.72
1346		CHD3	Chromodomain Helicase DNA Binding Protein 3	Protein Coding	41	GC17P008060	13.7
1347		EYA4	EYA Transcriptional Coactivator And Phosphatase 4	Protein Coding	43	GC06P133240	13.7
1348		GALK1	Galactokinase 1	Protein Coding	48	GC17M075751	13.7
1349		OGT	O-Linked N-Acetylglucosamine (GlcNAc) Transferase	Protein Coding	44	GC0XP071534	13.7
1350		RTTN	Rotatin	Protein Coding	36	GC18M070003	13.69
1351		MAFB	MAF BZIP Transcription Factor B	Protein Coding	43	GC20M040685	13.68
1352		PRKCD	Protein Kinase C Delta	Protein Coding	53	GC03P053156	13.68
1353		FOXC1	Forkhead Box C1	Protein Coding	41	GC06P001610	13.67
1354		NTF3	Neurotrophin 3	Protein Coding	43	GC12P005432	13.67
1355		NDP	Norrin Cystine Knot Growth Factor NDP	Protein Coding	43	GC0XM043948	13.67
1356		LHX4	LIM Homeobox 4	Protein Coding	41	GC01P180230	13.66
1357		CBL	Cbl Proto-Oncogene	Protein Coding	50	GC11P119206	13.66
1358		CALB1	Calbindin 1	Protein Coding	41	GC08M090058	13.66
1359		WNT5A	Wnt Family Member 5A	Protein Coding	49	GC03M055465	13.65
1360		NEUROD2	Neuronal Differentiation 2	Protein Coding	41	GC17M039603	13.65
1361		TMEM107	Transmembrane Protein 107	Protein Coding	36	GC17M008866	13.64
1362		SOX9	SRY-Box Transcription Factor 9	Protein Coding	47	GC17P072121	13.64
1363		ADAT3	Adenosine Deaminase TRNA Specific 3	Protein Coding	35	GC19P001906	13.63
1364		HSPB1	Heat Shock Protein Family B (Small) Member 1	Protein Coding	51	GC07P076302	13.62
1365		VPS13D	Vacuolar Protein Sorting 13 Homolog D	Protein Coding	34	GC01P012231	13.61
1366		SLC35C1	Solute Carrier Family 35 Member C1	Protein Coding	40	GC11P045984	13.61
1367		FOXH1	Forkhead Box H1	Protein Coding	41	GC08M144473	13.6
1368		IL7R	Interleukin 7 Receptor	Protein Coding	47	GC05P035852	13.6
1369		ATL3	Atlastin GTPase 3	Protein Coding	38	GC11M063624	13.6
1370		ADAMTSL4	ADAMTS Like 4	Protein Coding	38	GC01P150549	13.6
1371		TRRAP	Transformation/Transcription Domain Associated Protein	Protein Coding	45	GC07P098877	13.6
1372		CD4	CD4 Molecule	Protein Coding	49	GC12P006786	13.59
1373		ZEB2	Zinc Finger E-Box Binding Homeobox 2	Protein Coding	48	GC02M144384	13.59
1374		SIL1	SIL1 Nucleotide Exchange Factor	Protein Coding	41	GC05M138957	13.58
1375		EIF2B3	Eukaryotic Translation Initiation Factor 2B Subunit Gamma	Protein Coding	42	GC01M044850	13.58
1376		PIK3C2A	Phosphatidylinositol-4-Phosphate 3-Kinase Catalytic Subunit Type 2 Alpha	Protein Coding	47	GC11M017191	13.58
1377		INVS	Inversin	Protein Coding	44	GC09P100099	13.57
1378		NDUFAF5	NADH:Ubiquinone Oxidoreductase Complex Assembly Factor 5	Protein Coding	36	GC20P013786	13.57
1379		MID2	Midline 2	Protein Coding	41	GC0XP107825	13.56
1380		AASS	Aminoadipate-Semialdehyde Synthase	Protein Coding	44	GC07M122073	13.56
1381		ACSF3	Acyl-CoA Synthetase Family Member 3	Protein Coding	43	GC16P089088	13.55
1382		PEPD	Peptidase D	Protein Coding	45	GC19M033386	13.55
1383		ALG3	ALG3 Alpha-1,3- Mannosyltransferase	Protein Coding	42	GC03M184244	13.55
1384		TERT	Telomerase Reverse Transcriptase	Protein Coding	51	GC05M001253	13.54
1385		PIK3R2	Phosphoinositide-3-Kinase Regulatory Subunit 2	Protein Coding	49	GC19P018153	13.52
1386		SLC25A24	Solute Carrier Family 25 Member 24	Protein Coding	43	GC01M108134	13.51
1387		SULT2B1	Sulfotransferase Family 2B Member 1	Protein Coding	45	GC19P048552	13.51
1388		UBE2L3	Ubiquitin Conjugating Enzyme E2 L3	Protein Coding	45	GC22P021549	13.5
1389		C8orf37	Chromosome 8 Open Reading Frame 37	Protein Coding	35	GC08M095244	13.5
1390		HBA1	Hemoglobin Subunit Alpha 1	Protein Coding	42	GC16P001370	13.5
1391		NKX2-1	NK2 Homeobox 1	Protein Coding	46	GC14M036516	13.5
1392		PDGFRA	Platelet Derived Growth Factor Receptor Alpha	Protein Coding	55	GC04P054229	13.5
1393		IL23R	Interleukin 23 Receptor	Protein Coding	44	GC01P067138	13.49
1394		TELO2	Telomere Maintenance 2	Protein Coding	40	GC16P001493	13.49
1395		OCA2	OCA2 Melanosomal Transmembrane Protein	Protein Coding	43	GC15M027754	13.48
1396		FAM20C	FAM20C Golgi Associated Secretory Pathway Kinase	Protein Coding	41	GC07P000192	13.48
1397		DLST	Dihydrolipoamide S-Succinyltransferase	Protein Coding	45	GC14P074881	13.48
1398		HMBS	Hydroxymethylbilane Synthase	Protein Coding	44	GC11P119084	13.48
1399		NSD2	Nuclear Receptor Binding SET Domain Protein 2	Protein Coding	35	GC04P001872	13.46
1400		MTO1	Mitochondrial TRNA Translation Optimization 1	Protein Coding	42	GC06P073461	13.46
1401		PRICKLE1	Prickle Planar Cell Polarity Protein 1	Protein Coding	42	GC12M042456	13.46
1403		RAPGEF2	Rap Guanine Nucleotide Exchange Factor 2	Protein Coding	41	GC04P159106	13.44
1404		SOX11	SRY-Box Transcription Factor 11	Protein Coding	41	GC02P005703	13.44
1405		YY1	YY1 Transcription Factor	Protein Coding	48	GC14P100238	13.44
1406		REV3L	REV3 Like, DNA Directed Polymerase Zeta Catalytic Subunit	Protein Coding	44	GC06M111299	13.43
1407		DPP6	Dipeptidyl Peptidase Like 6	Protein Coding	43	GC07P153748	13.43
1408		GNAT2	G Protein Subunit Alpha Transducin 2	Protein Coding	45	GC01M109603	13.43
1409		B9D1	B9 Domain Containing 1	Protein Coding	36	GC17M019334	13.41
1410		WDR73	WD Repeat Domain 73	Protein Coding	36	GC15M084639	13.41
1411		ALG14	ALG14 UDP-N-Acetylglucosaminyltransferase Subunit	Protein Coding	41	GC01M094974	13.41
1412		TPRKB	TP53RK Binding Protein	Protein Coding	39	GC02M073730	13.41
1413		PNPLA8	Patatin Like Phospholipase Domain Containing 8	Protein Coding	42	GC07M108470	13.41
1414		ANOS1	Anosmin 1	Protein Coding	36	GC0XM008528	13.4
1415		GNRHR	Gonadotropin Releasing Hormone Receptor	Protein Coding	47	GC04M067737	13.4
1416		TPK1	Thiamin Pyrophosphokinase 1	Protein Coding	46	GC07M144451	13.39
1417		PRDX1	Peroxiredoxin 1	Protein Coding	49	GC01M045511	13.39
1418		KCNJ13	Potassium Inwardly Rectifying Channel Subfamily J Member 13	Protein Coding	44	GC02M232765	13.38
1419		OPRM1	Opioid Receptor Mu 1	Protein Coding	48	GC06P154075	13.38
1420		POLD1	DNA Polymerase Delta 1, Catalytic Subunit	Protein Coding	45	GC19P050385	13.37
1421		FLNC	Filamin C	Protein Coding	44	GC07P128830	13.36
1422		WDR48	WD Repeat Domain 48	Protein Coding	38	GC03P039093	13.36
1423		EIF4G1	Eukaryotic Translation Initiation Factor 4 Gamma 1	Protein Coding	45	GC03P184314	13.36
1424		SCN10A	Sodium Voltage-Gated Channel Alpha Subunit 10	Protein Coding	45	GC03M038713	13.35
1425		EHHADH	Enoyl-CoA Hydratase And 3-Hydroxyacyl CoA Dehydrogenase	Protein Coding	44	GC03M185190	13.35
1426		PCLO	Piccolo Presynaptic Cytomatrix Protein	Protein Coding	41	GC07M082754	13.34
1427		NOG	Noggin	Protein Coding	47	GC17P056593	13.34
1428		C12orf4	Chromosome 12 Open Reading Frame 4	Protein Coding	36	GC12M004467	13.33
1429		CCND2	Cyclin D2	Protein Coding	50	GC12P008103	13.33
1430		CEP250	Centrosomal Protein 250	Protein Coding	40	GC20P035455	13.33
1431		RDX	Radixin	Protein Coding	48	GC11M109864	13.32
1432		FANCM	FA Complementation Group M	Protein Coding	42	GC14P045135	13.32
1433		NRG1	Neuregulin 1	Protein Coding	46	GC08P031639	13.31
1434		GPT2	Glutamic--Pyruvic Transaminase 2	Protein Coding	46	GC16P046885	13.3
1435		UBAP1	Ubiquitin Associated Protein 1	Protein Coding	38	GC09P034179	13.3
1436		CAMTA1	Calmodulin Binding Transcription Activator 1	Protein Coding	40	GC01P006845	13.3
1437		ITPA	Inosine Triphosphatase	Protein Coding	47	GC20P003189	13.29
1438		TBL2	Transducin Beta Like 2	Protein Coding	39	GC07M073568	13.29
1439		EFNB1	Ephrin B1	Protein Coding	47	GC0XP068828	13.28
1440		CFHR1	Complement Factor H Related 1	Protein Coding	41	GC01P196788	13.28
1441		TCAP	Titin-Cap	Protein Coding	42	GC17P039664	13.27
1442		CYP1B1	Cytochrome P450 Family 1 Subfamily B Member 1	Protein Coding	48	GC02M038034	13.27
1443		FLCN	Folliculin	Protein Coding	41	GC17M017206	13.26
1444		LAGE3	L Antigen Family Member 3	Protein Coding	36	GC0XM154477	13.26
1445		NDUFS1	NADH:Ubiquinone Oxidoreductase Core Subunit S1	Protein Coding	45	GC02M206114	13.26
1446		SPATA5	Spermatogenesis Associated 5	Protein Coding	40	GC04P122923	13.25
1447		C1S	Complement C1s	Protein Coding	45	GC12P008238	13.25
1449		TCF12	Transcription Factor 12	Protein Coding	47	GC15P056918	13.24
1450		DACT1	Dishevelled Binding Antagonist Of Beta Catenin 1	Protein Coding	39	GC14P058633	13.24
1451		GAPDH	Glyceraldehyde-3-Phosphate Dehydrogenase	Protein Coding	48	GC12P008161	13.23
1452		UBA1	Ubiquitin Like Modifier Activating Enzyme 1	Protein Coding	46	GC0XP047190	13.22
1453		LRP6	LDL Receptor Related Protein 6	Protein Coding	48	GC12M013893	13.21
1454		MSTO1	Misato Mitochondrial Distribution And Morphology Regulator 1	Protein Coding	39	GC01P155610	13.21
1455		APOL4	Apolipoprotein L4	Protein Coding	36	GC22M036190	13.19
1456		STARD7	StAR Related Lipid Transfer Domain Containing 7	Protein Coding	37	GC02M096184	13.19
1457		BUB1B	BUB1 Mitotic Checkpoint Serine/Threonine Kinase B	Protein Coding	49	GC15P040161	13.18
1458		ACADVL	Acyl-CoA Dehydrogenase Very Long Chain	Protein Coding	45	GC17P007219	13.17
1459		TCTN1	Tectonic Family Member 1	Protein Coding	37	GC12P110614	13.17
1460		GAA	Glucosidase Alpha, Acid	Protein Coding	47	GC17P080101	13.17
1461		SIRT1	Sirtuin 1	Protein Coding	49	GC10P067884	13.16
1462		AQP4	Aquaporin 4	Protein Coding	45	GC18M026852	13.15
1463		KDM5B	Lysine Demethylase 5B	Protein Coding	43	GC01M202696	13.15
1464		FGF10	Fibroblast Growth Factor 10	Protein Coding	47	GC05M044340	13.15
1465		ALX4	ALX Homeobox 4	Protein Coding	39	GC11M044238	13.14
1466		MMUT	Methylmalonyl-CoA Mutase	Protein Coding	35	GC06M049430	13.14
1467		CHRNA4	Cholinergic Receptor Nicotinic Alpha 4 Subunit	Protein Coding	48	GC20M063343	13.13
1468		NFASC	Neurofascin	Protein Coding	41	GC01P204828	13.13
1469		HSPB8	Heat Shock Protein Family B (Small) Member 8	Protein Coding	44	GC12P119178	13.12
1470		NRTN	Neurturin	Protein Coding	40	GC19P005805	13.1
1471		STIM1	Stromal Interaction Molecule 1	Protein Coding	48	GC11P003855	13.1
1472		MET	MET Proto-Oncogene, Receptor Tyrosine Kinase	Protein Coding	54	GC07P116672	13.1
1473		TMEM237	Transmembrane Protein 237	Protein Coding	36	GC02M201620	13.1
1474		TRIO	Trio Rho Guanine Nucleotide Exchange Factor	Protein Coding	45	GC05P014143	13.09
1475		EDC3	Enhancer Of MRNA Decapping 3	Protein Coding	41	GC15M074631	13.08
1476		TDP1	Tyrosyl-DNA Phosphodiesterase 1	Protein Coding	44	GC14P089954	13.08
1477		GLUL	Glutamate-Ammonia Ligase	Protein Coding	49	GC01M182350	13.07
1478		OXT	Oxytocin/Neurophysin I Prepropeptide	Protein Coding	40	GC20P003068	13.05
1479		CHRM3	Cholinergic Receptor Muscarinic 3	Protein Coding	48	GC01P239386	13.04
1480		NSMF	NMDA Receptor Synaptonuclear Signaling And Neuronal Migration Factor	Protein Coding	38	GC09M137447	13.03
1481		COL4A4	Collagen Type IV Alpha 4 Chain	Protein Coding	43	GC02M226967	13.03
1482		CEP164	Centrosomal Protein 164	Protein Coding	40	GC11P117314	13.02
1483		KISS1	KiSS-1 Metastasis Suppressor	Protein Coding	41	GC01M204190	13.02
1484		MAP2	Microtubule Associated Protein 2	Protein Coding	42	GC02P209424	13.02
1485		RTN4IP1	Reticulon 4 Interacting Protein 1	Protein Coding	41	GC06M106571	13.02
1487		TNFSF4	TNF Superfamily Member 4	Protein Coding	40	GC01M173183	13.01
1488		IGF2R	Insulin Like Growth Factor 2 Receptor	Protein Coding	45	GC06P159969	13
1490		ACP5	Acid Phosphatase 5, Tartrate Resistant	Protein Coding	47	GC19M011574	13
1491		ATP6V0A2	ATPase H+ Transporting V0 Subunit A2	Protein Coding	44	GC12P123712	13
1492		PPP2CA	Protein Phosphatase 2 Catalytic Subunit Alpha	Protein Coding	48	GC05M134194	13
1493		NDUFS6	NADH:Ubiquinone Oxidoreductase Subunit S6	Protein Coding	43	GC05P001801	13
1494		PRCD	Photoreceptor Disc Component	Protein Coding	29	GC17P076527	13
1495		ENG	Endoglin	Protein Coding	46	GC09M127815	12.99
1496		TIMMDC1	Translocase Of Inner Mitochondrial Membrane Domain Containing 1	Protein Coding	36	GC03P119498	12.99
1497		P4HTM	Prolyl 4-Hydroxylase, Transmembrane	Protein Coding	36	GC03P049172	12.99
1498		SLC19A2	Solute Carrier Family 19 Member 2	Protein Coding	46	GC01M169463	12.98
1499		MPLKIP	M-Phase Specific PLK1 Interacting Protein	Protein Coding	36	GC07M040126	12.98
1501		LMX1A	LIM Homeobox Transcription Factor 1 Alpha	Protein Coding	42	GC01M165171	12.98
1502		NDUFA12	NADH:Ubiquinone Oxidoreductase Subunit A12	Protein Coding	44	GC12M094898	12.98
1503		TINF2	TERF1 Interacting Nuclear Factor 2	Protein Coding	41	GC14M024234	12.97
1504		IL2RB	Interleukin 2 Receptor Subunit Beta	Protein Coding	48	GC22M037125	12.97
1505		ELOVL1	ELOVL Fatty Acid Elongase 1	Protein Coding	41	GC01M043363	12.97
1506		TOP3A	DNA Topoisomerase III Alpha	Protein Coding	42	GC17M018271	12.96
1507		APC2	APC Regulator Of WNT Signaling Pathway 2	Protein Coding	40	GC19P001494	12.96
1508		KDM1A	Lysine Demethylase 1A	Protein Coding	47	GC01P023019	12.96
1509		NRL	Neural Retina Leucine Zipper	Protein Coding	41	GC14M024078	12.95
1510		GFER	Growth Factor, Augmenter Of Liver Regeneration	Protein Coding	45	GC16P001984	12.95
1512		CNGA1	Cyclic Nucleotide Gated Channel Subunit Alpha 1	Protein Coding	45	GC04M047935	12.94
1513		DNASE1L3	Deoxyribonuclease 1 Like 3	Protein Coding	43	GC03M058192	12.93
1514		USP8	Ubiquitin Specific Peptidase 8	Protein Coding	48	GC15P050424	12.93
1515		PNPT1	Polyribonucleotide Nucleotidyltransferase 1	Protein Coding	42	GC02M055634	12.93
1516		COL5A2	Collagen Type V Alpha 2 Chain	Protein Coding	41	GC02M189031	12.93
1517		TBCE	Tubulin Folding Cofactor E	Protein Coding	39	GC01P235335	12.92
1518		DIAPH1	Diaphanous Related Formin 1	Protein Coding	47	GC05M141477	12.91
1519		POLR1C	RNA Polymerase I And III Subunit C	Protein Coding	43	GC06P047535	12.91
1521		SKI	SKI Proto-Oncogene	Protein Coding	45	GC01P002228	12.9
1522		EDNRA	Endothelin Receptor Type A	Protein Coding	49	GC04P147480	12.89
1523		DISP1	Dispatched RND Transporter Family Member 1	Protein Coding	37	GC01P222814	12.89
1524		HTR3A	5-Hydroxytryptamine Receptor 3A	Protein Coding	45	GC11P113974	12.88
1525		MYH6	Myosin Heavy Chain 6	Protein Coding	45	GC14M023380	12.88
1526		DDHD2	DDHD Domain Containing 2	Protein Coding	40	GC08P038208	12.88
1527		GCDH	Glutaryl-CoA Dehydrogenase	Protein Coding	47	GC19P012891	12.87
1528		ASXL1	ASXL Transcriptional Regulator 1	Protein Coding	43	GC20P032359	12.87
1529		APOL2	Apolipoprotein L2	Protein Coding	39	GC22M036226	12.87
1530		LRP4	LDL Receptor Related Protein 4	Protein Coding	43	GC11M061111	12.87
1531		AMACR	Alpha-Methylacyl-CoA Racemase	Protein Coding	45	GC05M033986	12.85
1532		SLC40A1	Solute Carrier Family 40 Member 1	Protein Coding	46	GC02M189560	12.85
1533		SC5D	Sterol-C5-Desaturase	Protein Coding	40	GC11P121292	12.84
1534		GCK	Glucokinase	Protein Coding	50	GC07M044145	12.83
1535		CCT5	Chaperonin Containing TCP1 Subunit 5	Protein Coding	43	GC05P010236	12.83
1536		CEP57	Centrosomal Protein 57	Protein Coding	41	GC11P095789	12.83
1537		RHOBTB2	Rho Related BTB Domain Containing 2	Protein Coding	40	GC08P022987	12.82
1538		RAB3GAP2	RAB3 GTPase Activating Non-Catalytic Protein Subunit 2	Protein Coding	39	GC01M220149	12.81
1539		APPL1	Adaptor Protein, Phosphotyrosine Interacting With PH Domain And Leucine Zipper 1	Protein Coding	45	GC03P057227	12.81
1540		SCAPER	S-Phase Cyclin A Associated Protein In The ER	Protein Coding	36	GC15M076347	12.81
1541		TFAP2A	Transcription Factor AP-2 Alpha	Protein Coding	47	GC06M010393	12.8
1542		RAPSN	Receptor Associated Protein Of The Synapse	Protein Coding	42	GC11M061127	12.8
1543		DCN	Decorin	Protein Coding	47	GC12M091140	12.79
1546		FSCN2	Fascin Actin-Bundling Protein 2, Retinal	Protein Coding	39	GC17P081517	12.78
1547		GUCA1A	Guanylate Cyclase Activator 1A	Protein Coding	42	GC06P047516	12.77
1548		HDAC9	Histone Deacetylase 9	Protein Coding	46	GC07P018086	12.77
1549		SLC17A5	Solute Carrier Family 17 Member 5	Protein Coding	44	GC06M073593	12.77
1550		FGF9	Fibroblast Growth Factor 9	Protein Coding	44	GC13P021671	12.77
1551		CHRNG	Cholinergic Receptor Nicotinic Gamma Subunit	Protein Coding	40	GC02P232539	12.77
1552		NIPAL4	NIPA Like Domain Containing 4	Protein Coding	39	GC05P157460	12.77
1553		RUNX1	RUNX Family Transcription Factor 1	Protein Coding	48	GC21M034787	12.77
1554		NTNG1	Netrin G1	Protein Coding	41	GC01P107140	12.76
1555		DOK7	Docking Protein 7	Protein Coding	39	GC04P003465	12.75
1556		TDO2	Tryptophan 2,3-Dioxygenase	Protein Coding	45	GC04P155854	12.74
1558		CYP19A1	Cytochrome P450 Family 19 Subfamily A Member 1	Protein Coding	48	GC15M051208	12.72
1559		ANK2	Ankyrin 2	Protein Coding	41	GC04P112706	12.72
1560		CLCN5	Chloride Voltage-Gated Channel 5	Protein Coding	42	GC0XP049922	12.71
1561		WNT1	Wnt Family Member 1	Protein Coding	46	GC12P049053	12.7
1562		EPCAM	Epithelial Cell Adhesion Molecule	Protein Coding	47	GC02P047345	12.69
1563		TMEM126A	Transmembrane Protein 126A	Protein Coding	39	GC11P085647	12.68
1564		MUC1	Mucin 1, Cell Surface Associated	Protein Coding	47	GC01M155185	12.67
1565		SCN11A	Sodium Voltage-Gated Channel Alpha Subunit 11	Protein Coding	41	GC03M038862	12.67
1566		MYOD1	Myogenic Differentiation 1	Protein Coding	46	GC11P017741	12.67
1567		MTM1	Myotubularin 1	Protein Coding	44	GC0XP150562	12.66
1568		RAB3GAP1	RAB3 GTPase Activating Protein Catalytic Subunit 1	Protein Coding	40	GC02P135052	12.66
1569		PRTN3	Proteinase 3	Protein Coding	44	GC19P000840	12.65
1570		CIC	Capicua Transcriptional Repressor	Protein Coding	41	GC19P042268	12.65
1571		MEOX1	Mesenchyme Homeobox 1	Protein Coding	42	GC17M043640	12.65
1572		ADORA2A	Adenosine A2a Receptor	Protein Coding	45	GC22P024417	12.65
1573		AGTR1	Angiotensin II Receptor Type 1	Protein Coding	51	GC03P148697	12.64
1574		PLCB4	Phospholipase C Beta 4	Protein Coding	47	GC20P009024	12.64
1575		L2HGDH	L-2-Hydroxyglutarate Dehydrogenase	Protein Coding	40	GC14M050237	12.64
1576		TNFRSF13C	TNF Receptor Superfamily Member 13C	Protein Coding	44	GC22M045411	12.64
1577		FOXRED1	FAD Dependent Oxidoreductase Domain Containing 1	Protein Coding	40	GC11P126269	12.64
1578		MECR	Mitochondrial Trans-2-Enoyl-CoA Reductase	Protein Coding	44	GC01M029192	12.63
1579		HOXA2	Homeobox A2	Protein Coding	40	GC07M027100	12.62
1580		PIGA	Phosphatidylinositol Glycan Anchor Biosynthesis Class A	Protein Coding	44	GC0XM015319	12.62
1581		RXYLT1	Ribitol Xylosyltransferase 1	Protein Coding	29	GC12P063779	12.61
1582		LETM1	Leucine Zipper And EF-Hand Containing Transmembrane Protein 1	Protein Coding	41	GC04M001781	12.58
1583		LONP1	Lon Peptidase 1, Mitochondrial	Protein Coding	43	GC19M005691	12.58
1584		UNC13A	Unc-13 Homolog A	Protein Coding	40	GC19M017602	12.57
1585		NKX6-2	NK6 Homeobox 2	Protein Coding	38	GC10M132783	12.57
1586		SEC23B	SEC23 Homolog B, COPII Coat Complex Component	Protein Coding	43	GC20P018507	12.56
1587		PRDM10	PR/SET Domain 10	Protein Coding	34	GC11M129899	12.56
1588		CDC6	Cell Division Cycle 6	Protein Coding	45	GC17P040287	12.53
1589		PABPN1	Poly(A) Binding Protein Nuclear 1	Protein Coding	44	GC14P025379	12.53
1590		GDF5	Growth Differentiation Factor 5	Protein Coding	47	GC20M035433	12.52
1591		RNF113A	Ring Finger Protein 113A	Protein Coding	37	GC0XM119870	12.52
1592		HLCS	Holocarboxylase Synthetase	Protein Coding	43	GC21M036750	12.52
1593		IGBP1	Immunoglobulin Binding Protein 1	Protein Coding	41	GC0XP070133	12.51
1594		NDUFB9	NADH:Ubiquinone Oxidoreductase Subunit B9	Protein Coding	44	GC08P124539	12.51
1595		TAC3	Tachykinin Precursor 3	Protein Coding	45	GC12M057009	12.5
1596		PIK3CD	Phosphatidylinositol-4,5-Bisphosphate 3-Kinase Catalytic Subunit Delta	Protein Coding	53	GC01P009629	12.49
1597		P4HB	Prolyl 4-Hydroxylase Subunit Beta	Protein Coding	49	GC17M081843	12.49
1598		ATP5F1E	ATP Synthase F1 Subunit Epsilon	Protein Coding	32	GC20M059026	12.48
1599		HSPA4	Heat Shock Protein Family A (Hsp70) Member 4	Protein Coding	41	GC05P133051	12.48
1600		ISCA1	Iron-Sulfur Cluster Assembly 1	Protein Coding	38	GC09M086264	12.47
1601		PI4KA	Phosphatidylinositol 4-Kinase Alpha	Protein Coding	48	GC22M020707	12.47
1602		VHL	Von Hippel-Lindau Tumor Suppressor	Protein Coding	47	GC03P010211	12.47
1603		WT1	WT1 Transcription Factor	Protein Coding	49	GC11M032365	12.47
1604		CIITA	Class II Major Histocompatibility Complex Transactivator	Protein Coding	45	GC16P010879	12.47
1605		OTOA	Otoancorin	Protein Coding	39	GC16P021689	12.46
1606		TGM6	Transglutaminase 6	Protein Coding	39	GC20P002380	12.46
1607		NAA10	N-Alpha-Acetyltransferase 10, NatA Catalytic Subunit	Protein Coding	42	GC0XM153929	12.45
1608		EIF4E	Eukaryotic Translation Initiation Factor 4E	Protein Coding	50	GC04M098871	12.44
1609		ESR2	Estrogen Receptor 2	Protein Coding	49	GC14M064084	12.43
1610		PTGS2	Prostaglandin-Endoperoxide Synthase 2	Protein Coding	48	GC01M186640	12.43
1612		GHRL	Ghrelin And Obestatin Prepropeptide	Protein Coding	43	GC03M010285	12.41
1613		SLX4	SLX4 Structure-Specific Endonuclease Subunit	Protein Coding	39	GC16M003581	12.41
1614		SARS1	Seryl-TRNA Synthetase 1	Protein Coding	35	GC01P109214	12.41
1615		MYPN	Myopalladin	Protein Coding	41	GC10P068106	12.4
1616		IFNA1	Interferon Alpha 1	Protein Coding	39	GC09P021494	12.39
1617		GPHN	Gephyrin	Protein Coding	47	GC14P066507	12.38
1618		UNG	Uracil DNA Glycosylase	Protein Coding	46	GC12P109097	12.38
1619		THRB	Thyroid Hormone Receptor Beta	Protein Coding	50	GC03M024117	12.38
1620		LHX1	LIM Homeobox 1	Protein Coding	42	GC17P036937	12.37
1621		LEMD3	LEM Domain Containing 3	Protein Coding	41	GC12P065169	12.36
1622		VDR	Vitamin D Receptor	Protein Coding	51	GC12M047841	12.36
1623		RTEL1	Regulator Of Telomere Elongation Helicase 1	Protein Coding	40	GC20P063658	12.36
1624		VAPB	VAMP Associated Protein B And C	Protein Coding	45	GC20P058389	12.36
1625		FANCC	FA Complementation Group C	Protein Coding	47	GC09M095099	12.36
1626		KCNAB2	Potassium Voltage-Gated Channel Subfamily A Regulatory Beta Subunit 2	Protein Coding	43	GC01P006020	12.36
1627		DOCK8	Dedicator Of Cytokinesis 8	Protein Coding	43	GC09P000214	12.35
1628		HPRT1	Hypoxanthine Phosphoribosyltransferase 1	Protein Coding	48	GC0XP134460	12.34
1629		CCDC88A	Coiled-Coil Domain Containing 88A	Protein Coding	40	GC02M055287	12.34
1630		ADD1	Adducin 1	Protein Coding	44	GC04P002855	12.33
1631		PUF60	Poly(U) Binding Splicing Factor 60	Protein Coding	41	GC08M143816	12.33
1632		GFM2	GTP Dependent Ribosome Recycling Factor Mitochondrial 2	Protein Coding	39	GC05M074721	12.33
1634		COX7B	Cytochrome C Oxidase Subunit 7B	Protein Coding	40	GC0XP077899	12.32
1635		FTO	FTO Alpha-Ketoglutarate Dependent Dioxygenase	Protein Coding	44	GC16P053737	12.31
1636		POLR2A	RNA Polymerase II Subunit A	Protein Coding	44	GC17P008025	12.3
1637		CD36	CD36 Molecule	Protein Coding	48	GC07P080369	12.29
1638		POU3F4	POU Class 3 Homeobox 4	Protein Coding	39	GC0XP083508	12.28
1639		TUBB6	Tubulin Beta 6 Class V	Protein Coding	41	GC18P012307	12.28
1642		CCDC50	Coiled-Coil Domain Containing 50	Protein Coding	37	GC03P191329	12.26
1643		SDHAF2	Succinate Dehydrogenase Complex Assembly Factor 2	Protein Coding	41	GC11P061430	12.25
1644		ARSH	Arylsulfatase Family Member H	Protein Coding	34	GC0XP003006	12.24
1645		JAK3	Janus Kinase 3	Protein Coding	51	GC19M017824	12.24
1646		NOTCH1	Notch Receptor 1	Protein Coding	51	GC09M136602	12.23
1647		IL17A	Interleukin 17A	Protein Coding	42	GC06P052186	12.23
1648		PIGW	Phosphatidylinositol Glycan Anchor Biosynthesis Class W	Protein Coding	37	GC17P036534	12.23
1649		TRAF3IP1	TRAF3 Interacting Protein 1	Protein Coding	38	GC02P238320	12.23
1650		OPN1LW	Opsin 1, Long Wave Sensitive	Protein Coding	34	GC0XP154144	12.22
1651		MYBPC1	Myosin Binding Protein C1	Protein Coding	43	GC12P101568	12.21
1652		OAT	Ornithine Aminotransferase	Protein Coding	47	GC10M124397	12.2
1653		FZD2	Frizzled Class Receptor 2	Protein Coding	48	GC17P044557	12.19
1654		DDX11	DEAD/H-Box Helicase 11	Protein Coding	43	GC12P031073	12.19
1655		CNTN2	Contactin 2	Protein Coding	45	GC01P205043	12.18
1656		SPTBN4	Spectrin Beta, Non-Erythrocytic 4	Protein Coding	39	GC19P040466	12.18
1657		CLP1	Cleavage Factor Polyribonucleotide Kinase Subunit 1	Protein Coding	40	GC11P057648	12.18
1658		MYCN	MYCN Proto-Oncogene, BHLH Transcription Factor	Protein Coding	46	GC02P015949	12.17
1659		GNPTG	N-Acetylglucosamine-1-Phosphate Transferase Subunit Gamma	Protein Coding	39	GC16P001351	12.17
1660		TMIE	Transmembrane Inner Ear	Protein Coding	33	GC03P046717	12.16
1661		MMP2	Matrix Metallopeptidase 2	Protein Coding	53	GC16P055390	12.16
1662		GPC3	Glypican 3	Protein Coding	45	GC0XM133535	12.15
1663		XYLT2	Xylosyltransferase 2	Protein Coding	45	GC17P050347	12.15
1664		SAR1B	Secretion Associated Ras Related GTPase 1B	Protein Coding	44	GC05M134601	12.14
1665		MASP1	Mannan Binding Lectin Serine Peptidase 1	Protein Coding	46	GC03M187216	12.14
1666		CD28	CD28 Molecule	Protein Coding	47	GC02P203706	12.14
1667		YARS1	Tyrosyl-TRNA Synthetase 1	Protein Coding	36	GC01M032776	12.14
1668		FDXR	Ferredoxin Reductase	Protein Coding	44	GC17M074862	12.14
1669		HGF	Hepatocyte Growth Factor	Protein Coding	52	GC07M081699	12.14
1670		UGP2	UDP-Glucose Pyrophosphorylase 2	Protein Coding	43	GC02P063840	12.12
1671		CDKN1C	Cyclin Dependent Kinase Inhibitor 1C	Protein Coding	47	GC11M002887	12.12
1672		BLOC1S1	Biogenesis Of Lysosomal Organelles Complex 1 Subunit 1	Protein Coding	36	GC12P055718	12.12
1673		IL12A	Interleukin 12A	Protein Coding	44	GC03P159988	12.12
1674		SCN4B	Sodium Voltage-Gated Channel Beta Subunit 4	Protein Coding	43	GC11M118134	12.11
1675		DGCR6	DiGeorge Syndrome Critical Region Gene 6	Protein Coding	32	GC22P018906	12.1
1676		PDSS2	Decaprenyl Diphosphate Synthase Subunit 2	Protein Coding	40	GC06M107152	12.09
1677		HS6ST1	Heparan Sulfate 6-O-Sulfotransferase 1	Protein Coding	43	GC02M128236	12.09
1678		MT-ATP8	Mitochondrially Encoded ATP Synthase Membrane Subunit 8	Protein Coding	28	GCMTP008368	12.08
1679		UFM1	Ubiquitin Fold Modifier 1	Protein Coding	40	GC13P038349	12.08
1680		FLRT1	Fibronectin Leucine Rich Transmembrane Protein 1	Protein Coding	40	GC11P064036	12.08
1681		PMS1	PMS1 Homolog 1, Mismatch Repair System Component	Protein Coding	40	GC02P189784	12.08
1682		NDUFA9	NADH:Ubiquinone Oxidoreductase Subunit A9	Protein Coding	43	GC12P004649	12.07
1683		MOGS	Mannosyl-Oligosaccharide Glucosidase	Protein Coding	41	GC02M074461	12.07
1684		HNRNPK	Heterogeneous Nuclear Ribonucleoprotein K	Protein Coding	45	GC09M084056	12.07
1685		PDE11A	Phosphodiesterase 11A	Protein Coding	46	GC02M177624	12.06
1686		B9D2	B9 Domain Containing 2	Protein Coding	40	GC19M041354	12.06
1687		MYO5A	Myosin VA	Protein Coding	44	GC15M060775	12.06
1688		AGT	Angiotensinogen	Protein Coding	49	GC01M230702	12.06
1689		HLA-DPB1	Major Histocompatibility Complex, Class II, DP Beta 1	Protein Coding	43	GC06P047346	12.05
1690		MPDU1	Mannose-P-Dolichol Utilization Defect 1	Protein Coding	41	GC17P007583	12.05
1691		RB1	RB Transcriptional Corepressor 1	Protein Coding	49	GC13P048303	12.05
1692		PGAP2	Post-GPI Attachment To Proteins 2	Protein Coding	35	GC11P003797	12.05
1693		SP7	Sp7 Transcription Factor	Protein Coding	41	GC12M053326	12.04
1694		FDX2	Ferredoxin 2	Protein Coding	28	GC19M010311	12.03
1695		GHR	Growth Hormone Receptor	Protein Coding	47	GC05P042429	12.02
1696		HAX1	HCLS1 Associated Protein X-1	Protein Coding	43	GC01P154273	12.02
1697		GNAT1	G Protein Subunit Alpha Transducin 1	Protein Coding	46	GC03P050194	12.01
1698		CDKN1A	Cyclin Dependent Kinase Inhibitor 1A	Protein Coding	50	GC06P047460	12.01
1699		LARS2	Leucyl-TRNA Synthetase 2, Mitochondrial	Protein Coding	45	GC03P045405	12
1700		KLLN	Killin, P53 Regulated DNA Replication Inhibitor	Protein Coding	29	GC10M087860	12
1701		CPT2	Carnitine Palmitoyltransferase 2	Protein Coding	48	GC01P053196	11.99
1703		TRAIP	TRAF Interacting Protein	Protein Coding	40	GC03M049960	11.98
1704		NFE2L2	Nuclear Factor, Erythroid 2 Like 2	Protein Coding	48	GC02M177227	11.97
1705		RNF135	Ring Finger Protein 135	Protein Coding	40	GC17P030969	11.96
1706		BGLAP	Bone Gamma-Carboxyglutamate Protein	Protein Coding	40	GC01P156242	11.96
1707		SPECC1L	Sperm Antigen With Calponin Homology And Coiled-Coil Domains 1 Like	Protein Coding	37	GC22P024837	11.96
1708		TFG	Trafficking From ER To Golgi Regulator	Protein Coding	44	GC03P100709	11.96
1709		B4GAT1	Beta-1,4-Glucuronyltransferase 1	Protein Coding	35	GC11M066345	11.96
1710		MLC1	Modulator Of VRAC Current 1	Protein Coding	41	GC22M050059	11.96
1711		HADH	Hydroxyacyl-CoA Dehydrogenase	Protein Coding	47	GC04P107989	11.96
1712		PGM1	Phosphoglucomutase 1	Protein Coding	48	GC01P063593	11.95
1713		IGHMBP2	Immunoglobulin Mu DNA Binding Protein 2	Protein Coding	41	GC11P068903	11.95
1714		ASXL3	ASXL Transcriptional Regulator 3	Protein Coding	35	GC18P033578	11.94
1715		EXT2	Exostosin Glycosyltransferase 2	Protein Coding	46	GC11P044095	11.94
1716		AGL	Amylo-Alpha-1, 6-Glucosidase, 4-Alpha-Glucanotransferase	Protein Coding	45	GC01P099850	11.93
1717		CCK	Cholecystokinin	Protein Coding	41	GC03M042274	11.93
1718		NGLY1	N-Glycanase 1	Protein Coding	44	GC03M025718	11.92
1719		MYORG	Myogenesis Regulating Glycosidase (Putative)	Protein Coding	27	GC09M034366	11.9
1720		SFXN4	Sideroflexin 4	Protein Coding	41	GC10M119140	11.9
1721		SEMA3E	Semaphorin 3E	Protein Coding	41	GC07M083363	11.9
1722		KIAA0319	KIAA0319	Protein Coding	39	GC06M024544	11.9
1723		CUX1	Cut Like Homeobox 1	Protein Coding	43	GC07P101815	11.89
1724		LDB3	LIM Domain Binding 3	Protein Coding	41	GC10P086666	11.88
1725		CD8A	CD8a Molecule	Protein Coding	46	GC02M086784	11.88
1727		CLCN1	Chloride Voltage-Gated Channel 1	Protein Coding	44	GC07P143316	11.87
1728		TBC1D20	TBC1 Domain Family Member 20	Protein Coding	38	GC20M000435	11.87
1729		GFM1	G Elongation Factor Mitochondrial 1	Protein Coding	44	GC03P158644	11.87
1730		CHMP1A	Charged Multivesicular Body Protein 1A	Protein Coding	40	GC16M089644	11.86
1731		SLC45A2	Solute Carrier Family 45 Member 2	Protein Coding	40	GC05M033944	11.85
1732		IL7	Interleukin 7	Protein Coding	42	GC08M078689	11.85
1733		NDUFAF1	NADH:Ubiquinone Oxidoreductase Complex Assembly Factor 1	Protein Coding	41	GC15M041387	11.85
1734		GIGYF2	GRB10 Interacting GYF Protein 2	Protein Coding	39	GC02P232698	11.85
1735		IGFBP3	Insulin Like Growth Factor Binding Protein 3	Protein Coding	45	GC07M045912	11.85
1736		ABCA12	ATP Binding Cassette Subfamily A Member 12	Protein Coding	42	GC02M214931	11.85
1737		COL18A1	Collagen Type XVIII Alpha 1 Chain	Protein Coding	45	GC21P045405	11.84
1738		PHGDH	Phosphoglycerate Dehydrogenase	Protein Coding	49	GC01P119660	11.84
1739		PCGF2	Polycomb Group Ring Finger 2	Protein Coding	39	GC17M038733	11.83
1740		PTH1R	Parathyroid Hormone 1 Receptor	Protein Coding	50	GC03P046877	11.83
1741		SIK1	Salt Inducible Kinase 1	Protein Coding	46	GC21M043414	11.82
1742		CYBB	Cytochrome B-245 Beta Chain	Protein Coding	47	GC0XP037780	11.82
1743		IL18	Interleukin 18	Protein Coding	44	GC11M112143	11.82
1744		CLTCL1	Clathrin Heavy Chain Like 1	Protein Coding	41	GC22M019171	11.82
1745		ALX3	ALX Homeobox 3	Protein Coding	34	GC01M110059	11.82
1746		DPM1	Dolichyl-Phosphate Mannosyltransferase Subunit 1, Catalytic	Protein Coding	44	GC20M050934	11.81
1747		EMD	Emerin	Protein Coding	45	GC0XP154379	11.8
1748		FLT1	Fms Related Receptor Tyrosine Kinase 1	Protein Coding	51	GC13M028300	11.8
1749		ALOX12B	Arachidonate 12-Lipoxygenase, 12R Type	Protein Coding	43	GC17M008851	11.8
1750		ALOXE3	Arachidonate Lipoxygenase 3	Protein Coding	41	GC17M008849	11.8
1751		CR2	Complement C3d Receptor 2	Protein Coding	44	GC01P207454	11.79
1752		HYDIN	HYDIN Axonemal Central Pair Apparatus Protein	Protein Coding	37	GC16M070822	11.79
1753		AGER	Advanced Glycosylation End-Product Specific Receptor	Protein Coding	44	GC06M032180	11.79
1754		GAS1	Growth Arrest Specific 1	Protein Coding	41	GC09M086944	11.78
1755		FLII	FLII Actin Remodeling Protein	Protein Coding	41	GC17M018244	11.77
1758		FCGR3B	Fc Fragment Of IgG Receptor IIIb	Protein Coding	42	GC01M161623	11.75
1759		MRAS	Muscle RAS Oncogene Homolog	Protein Coding	45	GC03P138347	11.74
1760		XPR1	Xenotropic And Polytropic Retrovirus Receptor 1	Protein Coding	43	GC01P180632	11.74
1761		MSN	Moesin	Protein Coding	47	GC0XP065588	11.74
1762		NCF1	Neutrophil Cytosolic Factor 1	Protein Coding	48	GC07P074773	11.74
1763		MRPS34	Mitochondrial Ribosomal Protein S34	Protein Coding	37	GC16M001771	11.73
1764		SPARC	Secreted Protein Acidic And Cysteine Rich	Protein Coding	50	GC05M151639	11.73
1765		FANCL	FA Complementation Group L	Protein Coding	45	GC02M058127	11.72
1766		PCSK1	Proprotein Convertase Subtilisin/Kexin Type 1	Protein Coding	45	GC05M096391	11.72
1767		PHF8	PHD Finger Protein 8	Protein Coding	41	GC0XM053936	11.72
1768		CRIPT	CXXC Repeat Containing Interactor Of PDZ3 Domain	Protein Coding	40	GC02P046581	11.71
1769		CSF1	Colony Stimulating Factor 1	Protein Coding	43	GC01P109911	11.7
1770		ITGB2	Integrin Subunit Beta 2	Protein Coding	50	GC21M044885	11.69
1771		ZBTB18	Zinc Finger And BTB Domain Containing 18	Protein Coding	39	GC01P244048	11.68
1773		MYOCD	Myocardin	Protein Coding	41	GC17P012665	11.68
1774		COG6	Component Of Oligomeric Golgi Complex 6	Protein Coding	37	GC13P039655	11.68
1775		FLI1	Fli-1 Proto-Oncogene, ETS Transcription Factor	Protein Coding	49	GC11P128686	11.68
1776		CHRNA1	Cholinergic Receptor Nicotinic Alpha 1 Subunit	Protein Coding	45	GC02M174747	11.67
1777		PALB2	Partner And Localizer Of BRCA2	Protein Coding	43	GC16M023603	11.67
1778		KRT16	Keratin 16	Protein Coding	44	GC17M041609	11.67
1779		CASP8	Caspase 8	Protein Coding	52	GC02P201233	11.66
1780		JRK	Jrk Helix-Turn-Helix Protein	Protein Coding	36	GC08M142657	11.65
1781		TSEN15	TRNA Splicing Endonuclease Subunit 15	Protein Coding	40	GC01P184020	11.65
1782		PANK4	Pantothenate Kinase 4 (Inactive)	Protein Coding	40	GC01M002508	11.65
1783		HSPA8	Heat Shock Protein Family A (Hsp70) Member 8	Protein Coding	47	GC11M123057	11.64
1784		DCLRE1C	DNA Cross-Link Repair 1C	Protein Coding	44	GC10M014897	11.64
1785		UMOD	Uromodulin	Protein Coding	41	GC16M020344	11.64
1787		SLC6A2	Solute Carrier Family 6 Member 2	Protein Coding	48	GC16P055656	11.64
1788		RAG2	Recombination Activating 2	Protein Coding	42	GC11M036575	11.64
1789		ENO2	Enolase 2	Protein Coding	47	GC12P006913	11.63
1790		AP2M1	Adaptor Related Protein Complex 2 Subunit Mu 1	Protein Coding	43	GC03P184174	11.63
1791		RAB18	RAB18, Member RAS Oncogene Family	Protein Coding	40	GC10P027504	11.62
1792		BRAT1	BRCA1 Associated ATM Activator 1	Protein Coding	38	GC07M002582	11.62
1793		BRWD3	Bromodomain And WD Repeat Domain Containing 3	Protein Coding	35	GC0XM080669	11.62
1794		NHEJ1	Non-Homologous End Joining Factor 1	Protein Coding	41	GC02M219075	11.62
1795		GCG	Glucagon	Protein Coding	41	GC02M162142	11.62
1796		CSRP3	Cysteine And Glycine Rich Protein 3	Protein Coding	41	GC11M019160	11.62
1797		NR0B1	Nuclear Receptor Subfamily 0 Group B Member 1	Protein Coding	46	GC0XM030304	11.6
1798		HIVEP2	HIVEP Zinc Finger 2	Protein Coding	37	GC06M142751	11.6
1799		PLEC	Plectin	Protein Coding	42	GC08M143916	11.59
1800		KLC2	Kinesin Light Chain 2	Protein Coding	41	GC11P066257	11.59
1801		SBDS	SBDS Ribosome Maturation Factor	Protein Coding	43	GC07M066987	11.59
1802		COL5A1	Collagen Type V Alpha 1 Chain	Protein Coding	45	GC09P134641	11.59
1803		PHOX2A	Paired Like Homeobox 2A	Protein Coding	41	GC11M072239	11.58
1805		CTBP1	C-Terminal Binding Protein 1	Protein Coding	47	GC04M001211	11.56
1806		CASP1	Caspase 1	Protein Coding	50	GC11M105025	11.56
1807		ABHD5	Abhydrolase Domain Containing 5, Lysophosphatidic Acid Acyltransferase	Protein Coding	45	GC03P043707	11.56
1808		SLC12A1	Solute Carrier Family 12 Member 1	Protein Coding	46	GC15P048191	11.55
1809		ATCAY	ATCAY Kinesin Light Chain Interacting Caytaxin	Protein Coding	38	GC19P003880	11.55
1810		NDUFB11	NADH:Ubiquinone Oxidoreductase Subunit B11	Protein Coding	39	GC0XM047142	11.55
1811		ACTC1	Actin Alpha Cardiac Muscle 1	Protein Coding	42	GC15M034788	11.54
1812		PORCN	Porcupine O-Acyltransferase	Protein Coding	40	GC0XP048513	11.53
1813		CAPN3	Calpain 3	Protein Coding	47	GC15P042359	11.53
1814		RAD51C	RAD51 Paralog C	Protein Coding	43	GC17P058692	11.53
1815		TSEN34	TRNA Splicing Endonuclease Subunit 34	Protein Coding	39	GC19P055554	11.52
1816		OXTR	Oxytocin Receptor	Protein Coding	45	GC03M008767	11.52
1817		CHST14	Carbohydrate Sulfotransferase 14	Protein Coding	41	GC15P040470	11.52
1818		PPARA	Peroxisome Proliferator Activated Receptor Alpha	Protein Coding	45	GC22P046150	11.51
1819		CENPE	Centromere Protein E	Protein Coding	44	GC04M103105	11.5
1820		PACS2	Phosphofurin Acidic Cluster Sorting Protein 2	Protein Coding	39	GC14P105300	11.5
1821		NLRP1	NLR Family Pyrin Domain Containing 1	Protein Coding	44	GC17M005499	11.5
1822		SLC24A5	Solute Carrier Family 24 Member 5	Protein Coding	41	GC15P048120	11.49
1823		TPM2	Tropomyosin 2	Protein Coding	44	GC09M035672	11.48
1824		RBM8A	RNA Binding Motif Protein 8A	Protein Coding	40	GC01M145921	11.47
1825		PLOD1	Procollagen-Lysine,2-Oxoglutarate 5-Dioxygenase 1	Protein Coding	41	GC01P011934	11.46
1826		CACNA1S	Calcium Voltage-Gated Channel Subunit Alpha1 S	Protein Coding	48	GC01M201008	11.46
1827		TRPM1	Transient Receptor Potential Cation Channel Subfamily M Member 1	Protein Coding	43	GC15M031001	11.46
1828		GRIA2	Glutamate Ionotropic Receptor AMPA Type Subunit 2	Protein Coding	48	GC04P157204	11.45
1829		INF2	Inverted Formin 2	Protein Coding	40	GC14P104788	11.45
1830		HBA2	Hemoglobin Subunit Alpha 2	Protein Coding	42	GC16P001373	11.45
1831		ALG6	ALG6 Alpha-1,3-Glucosyltransferase	Protein Coding	41	GC01P063367	11.44
1832		PHACTR1	Phosphatase And Actin Regulator 1	Protein Coding	37	GC06P012717	11.44
1833		MYO3A	Myosin IIIA	Protein Coding	41	GC10P025934	11.43
1834		MPDZ	Multiple PDZ Domain Crumbs Cell Polarity Complex Component	Protein Coding	44	GC09M013095	11.41
1835		DLK1	Delta Like Non-Canonical Notch Ligand 1	Protein Coding	44	GC14P104663	11.41
1836		ABCA3	ATP Binding Cassette Subfamily A Member 3	Protein Coding	48	GC16M002275	11.41
1837		GATAD1	GATA Zinc Finger Domain Containing 1	Protein Coding	37	GC07P092447	11.4
1838		DCPS	Decapping Enzyme, Scavenger	Protein Coding	43	GC11P126303	11.4
1839		TGIF1	TGFB Induced Factor Homeobox 1	Protein Coding	45	GC18P003411	11.39
1840		B2M	Beta-2-Microglobulin	Protein Coding	48	GC15P044711	11.39
1841		GRIA1	Glutamate Ionotropic Receptor AMPA Type Subunit 1	Protein Coding	48	GC05P153467	11.38
1842		EDAR	Ectodysplasin A Receptor	Protein Coding	41	GC02M108894	11.37
1843		SLC13A5	Solute Carrier Family 13 Member 5	Protein Coding	42	GC17M006684	11.37
1844		UQCRC2	Ubiquinol-Cytochrome C Reductase Core Protein 2	Protein Coding	46	GC16P021963	11.37
1845		GK	Glycerol Kinase	Protein Coding	47	GC0XP030671	11.37
1847		CYP17A1	Cytochrome P450 Family 17 Subfamily A Member 1	Protein Coding	48	GC10M102830	11.36
1848		AP3B1	Adaptor Related Protein Complex 3 Subunit Beta 1	Protein Coding	45	GC05M078000	11.36
1849		COL4A5	Collagen Type IV Alpha 5 Chain	Protein Coding	43	GC0XP108439	11.36
1851		VCL	Vinculin	Protein Coding	47	GC10P073995	11.35
1852		PES1	Pescadillo Ribosomal Biogenesis Factor 1	Protein Coding	38	GC22M030576	11.35
1853		LRP12	LDL Receptor Related Protein 12	Protein Coding	40	GC08M104489	11.35
1854		WNK1	WNK Lysine Deficient Protein Kinase 1	Protein Coding	46	GC12P000733	11.35
1855		EZH2	Enhancer Of Zeste 2 Polycomb Repressive Complex 2 Subunit	Protein Coding	54	GC07M148807	11.34
1856		CLCN4	Chloride Voltage-Gated Channel 4	Protein Coding	43	GC0XP010085	11.34
1857		PKD1	Polycystin 1, Transient Receptor Potential Channel Interacting	Protein Coding	45	GC16M002348	11.33
1858		PRKACA	Protein Kinase CAMP-Activated Catalytic Subunit Alpha	Protein Coding	51	GC19M014092	11.32
1859		LIPN	Lipase Family Member N	Protein Coding	36	GC10P088760	11.31
1860		SLC30A9	Solute Carrier Family 30 Member 9	Protein Coding	41	GC04P041992	11.31
1861		GPSM2	G Protein Signaling Modulator 2	Protein Coding	41	GC01P108875	11.3
1862		EXT1	Exostosin Glycosyltransferase 1	Protein Coding	48	GC08M117798	11.3
1863		MAX	MYC Associated Factor X	Protein Coding	48	GC14M065009	11.3
1864		FANCG	FA Complementation Group G	Protein Coding	43	GC09M035073	11.29
1865		NDUFA10	NADH:Ubiquinone Oxidoreductase Subunit A10	Protein Coding	44	GC02M239893	11.27
1866		GLRX5	Glutaredoxin 5	Protein Coding	40	GC14P095533	11.27
1867		HNRNPU	Heterogeneous Nuclear Ribonucleoprotein U	Protein Coding	42	GC01M244844	11.27
1868		PCCB	Propionyl-CoA Carboxylase Subunit Beta	Protein Coding	45	GC03P136250	11.26
1869		SLC4A1	Solute Carrier Family 4 Member 1 (Diego Blood Group)	Protein Coding	47	GC17M044282	11.26
1870		TPH1	Tryptophan Hydroxylase 1	Protein Coding	44	GC11M018040	11.25
1871		LAMB1	Laminin Subunit Beta 1	Protein Coding	47	GC07M107923	11.24
1872		FLG	Filaggrin	Protein Coding	40	GC01M152274	11.24
1873		MC1R	Melanocortin 1 Receptor	Protein Coding	47	GC16P089912	11.24
1874		ATP2A1	ATPase Sarcoplasmic/Endoplasmic Reticulum Ca2+ Transporting 1	Protein Coding	48	GC16P029020	11.23
1875		IRS1	Insulin Receptor Substrate 1	Protein Coding	47	GC02M226731	11.23
1876		SLC26A2	Solute Carrier Family 26 Member 2	Protein Coding	44	GC05P149944	11.23
1877		OCLN	Occludin	Protein Coding	44	GC05P069492	11.23
1878		TRIP13	Thyroid Hormone Receptor Interactor 13	Protein Coding	40	GC05P000892	11.23
1879		DNAH11	Dynein Axonemal Heavy Chain 11	Protein Coding	41	GC07P021543	11.21
1880		DHPS	Deoxyhypusine Synthase	Protein Coding	41	GC19M012684	11.21
1881		IL2RA	Interleukin 2 Receptor Subunit Alpha	Protein Coding	50	GC10M006010	11.21
1882		UGDH	UDP-Glucose 6-Dehydrogenase	Protein Coding	45	GC04M039502	11.21
1883		DENND5A	DENN Domain Containing 5A	Protein Coding	37	GC11M009162	11.2
1884		SLC3A1	Solute Carrier Family 3 Member 1	Protein Coding	47	GC02P044275	11.2
1885		RAB40AL	RAB40A Like	Protein Coding	26	GC0XP102937	11.2
1886		SNX27	Sorting Nexin 27	Protein Coding	39	GC01P151611	11.2
1887		NDUFAF4	NADH:Ubiquinone Oxidoreductase Complex Assembly Factor 4	Protein Coding	42	GC06M096889	11.2
1889		LRPAP1	LDL Receptor Related Protein Associated Protein 1	Protein Coding	43	GC04M003508	11.19
1890		FCGR2A	Fc Fragment Of IgG Receptor IIa	Protein Coding	45	GC01P161505	11.19
1891		AVP	Arginine Vasopressin	Protein Coding	45	GC20M003082	11.18
1892		CPLANE1	Ciliogenesis And Planar Polarity Effector 1	Protein Coding	28	GC05M037065	11.17
1893		ESS2	Ess-2 Splicing Factor Homolog	Protein Coding	28	GC22M019130	11.17
1894		BIN1	Bridging Integrator 1	Protein Coding	46	GC02M127048	11.17
1895		JUN	Jun Proto-Oncogene, AP-1 Transcription Factor Subunit	Protein Coding	49	GC01M058780	11.17
1896		ANO10	Anoctamin 10	Protein Coding	40	GC03M043396	11.16
1897		COL6A2	Collagen Type VI Alpha 2 Chain	Protein Coding	43	GC21P046098	11.15
1898		KRT6B	Keratin 6B	Protein Coding	41	GC12M052446	11.15
1899		SHOC2	SHOC2 Leucine Rich Repeat Scaffold Protein	Protein Coding	41	GC10P110919	11.15
1900		SARDH	Sarcosine Dehydrogenase	Protein Coding	42	GC09M133663	11.14
1901		ARHGEF2	Rho/Rac Guanine Nucleotide Exchange Factor 2	Protein Coding	45	GC01M155946	11.13
1902		ABCB6	ATP Binding Cassette Subfamily B Member 6 (Langereis Blood Group)	Protein Coding	46	GC02M219209	11.13
1903		RBFOX3	RNA Binding Fox-1 Homolog 3	Protein Coding	35	GC17M079089	11.12
1904		TOR1A	Torsin Family 1 Member A	Protein Coding	44	GC09M129812	11.12
1905		BECN1	Beclin 1	Protein Coding	46	GC17M042810	11.11
1906		HADHA	Hydroxyacyl-CoA Dehydrogenase Trifunctional Multienzyme Complex Subunit Alpha	Protein Coding	45	GC02M026190	11.1
1907		GJA8	Gap Junction Protein Alpha 8	Protein Coding	45	GC01P147902	11.1
1908		NDUFAF6	NADH:Ubiquinone Oxidoreductase Complex Assembly Factor 6	Protein Coding	35	GC08P094895	11.1
1909		NFKB2	Nuclear Factor Kappa B Subunit 2	Protein Coding	52	GC10P102394	11.09
1910		LRSAM1	Leucine Rich Repeat And Sterile Alpha Motif Containing 1	Protein Coding	39	GC09P127451	11.08
1911		DYSF	Dysferlin	Protein Coding	43	GC02P071453	11.07
1912		PON2	Paraoxonase 2	Protein Coding	42	GC07M095404	11.07
1913		DSG4	Desmoglein 4	Protein Coding	40	GC18P031377	11.06
1914		IL1A	Interleukin 1 Alpha	Protein Coding	44	GC02M112773	11.06
1915		SOX4	SRY-Box Transcription Factor 4	Protein Coding	43	GC06P021593	11.05
1916		CRHR1	Corticotropin Releasing Hormone Receptor 1	Protein Coding	45	GC17P045784	11.05
1917		NODAL	Nodal Growth Differentiation Factor	Protein Coding	42	GC10M070431	11.04
1918		BLM	BLM RecQ Like Helicase	Protein Coding	48	GC15P090717	11.04
1919		NDUFA2	NADH:Ubiquinone Oxidoreductase Subunit A2	Protein Coding	42	GC05M140640	11.04
1920		PRPF6	Pre-MRNA Processing Factor 6	Protein Coding	41	GC20P063981	11.04
1921		IDH1	Isocitrate Dehydrogenase (NADP(+)) 1	Protein Coding	52	GC02M208236	11.03
1922		AIPL1	Aryl Hydrocarbon Receptor Interacting Protein Like 1	Protein Coding	42	GC17M006393	11.03
1923		BRIP1	BRCA1 Interacting Protein C-Terminal Helicase 1	Protein Coding	47	GC17M061679	11.02
1924		ADAMTS2	ADAM Metallopeptidase With Thrombospondin Type 1 Motif 2	Protein Coding	42	GC05M179110	11.02
1925		ASNS	Asparagine Synthetase (Glutamine-Hydrolyzing)	Protein Coding	46	GC07M097854	11.02
1926		TBC1D23	TBC1 Domain Family Member 23	Protein Coding	36	GC03P100260	11.02
1927		ZNF423	Zinc Finger Protein 423	Protein Coding	40	GC16M049487	10.99
1928		LTBP2	Latent Transforming Growth Factor Beta Binding Protein 2	Protein Coding	43	GC14M074498	10.99
1929		MARK3	Microtubule Affinity Regulating Kinase 3	Protein Coding	48	GC14P103385	10.98
1930		WIPI2	WD Repeat Domain, Phosphoinositide Interacting 2	Protein Coding	41	GC07P005190	10.97
1931		MYC	MYC Proto-Oncogene, BHLH Transcription Factor	Protein Coding	51	GC08P127735	10.96
1932		TF	Transferrin	Protein Coding	49	GC03P133666	10.95
1933		DYM	Dymeclin	Protein Coding	39	GC18M049041	10.95
1934		ARFGEF2	ADP Ribosylation Factor Guanine Nucleotide Exchange Factor 2	Protein Coding	41	GC20P048921	10.94
1935		COX6A1	Cytochrome C Oxidase Subunit 6A1	Protein Coding	44	GC12P120439	10.94
1936		BANF1	BAF Nuclear Assembly Factor 1	Protein Coding	42	GC11P066002	10.94
1937		PNKD	PNKD Metallo-Beta-Lactamase Domain Containing	Protein Coding	42	GC02P218270	10.94
1938		CHRNB2	Cholinergic Receptor Nicotinic Beta 2 Subunit	Protein Coding	44	GC01P154568	10.93
1939		PIK3R5	Phosphoinositide-3-Kinase Regulatory Subunit 5	Protein Coding	45	GC17M008878	10.93
1940		UNC5C	Unc-5 Netrin Receptor C	Protein Coding	40	GC04M095162	10.93
1941		HOXB1	Homeobox B1	Protein Coding	43	GC17M048528	10.93
1942		RNF170	Ring Finger Protein 170	Protein Coding	37	GC08M042852	10.91
1943		SCO1	Synthesis Of Cytochrome C Oxidase 1	Protein Coding	47	GC17M010672	10.91
1944		NDUFA13	NADH:Ubiquinone Oxidoreductase Subunit A13	Protein Coding	44	GC19P019515	10.91
1945		CDH11	Cadherin 11	Protein Coding	48	GC16M064882	10.9
1946		IFT74	Intraflagellar Transport 74	Protein Coding	36	GC09P026947	10.9
1947		POLA1	DNA Polymerase Alpha 1, Catalytic Subunit	Protein Coding	46	GC0XP024693	10.9
1948		MAPK14	Mitogen-Activated Protein Kinase 14	Protein Coding	51	GC06P047451	10.89
1950		TPI1	Triosephosphate Isomerase 1	Protein Coding	48	GC12P008208	10.89
1951		RNF168	Ring Finger Protein 168	Protein Coding	43	GC03M196468	10.87
1952		PFN1	Profilin 1	Protein Coding	47	GC17M004945	10.86
1953		DYNC2H1	Dynein Cytoplasmic 2 Heavy Chain 1	Protein Coding	38	GC11P103109	10.85
1954		RAB5A	RAB5A, Member RAS Oncogene Family	Protein Coding	45	GC03P019963	10.85
1955		GABRA3	Gamma-Aminobutyric Acid Type A Receptor Subunit Alpha3	Protein Coding	44	GC0XM152166	10.84
1956		PHF6	PHD Finger Protein 6	Protein Coding	40	GC0XP134373	10.84
1957		LIPA	Lipase A, Lysosomal Acid Type	Protein Coding	47	GC10M089213	10.84
1958		SEMA3D	Semaphorin 3D	Protein Coding	39	GC07M084995	10.84
1959		TMCO1	Transmembrane And Coiled-Coil Domains 1	Protein Coding	40	GC01M165724	10.83
1960		TBX4	T-Box Transcription Factor 4	Protein Coding	41	GC17P061451	10.83
1961		DNMBP	Dynamin Binding Protein	Protein Coding	39	GC10M099875	10.82
1962		NFIA	Nuclear Factor I A	Protein Coding	44	GC01P060865	10.81
1963		LARS1	Leucyl-TRNA Synthetase 1	Protein Coding	36	GC05M146114	10.8
1964		WDR45B	WD Repeat Domain 45B	Protein Coding	37	GC17M082614	10.79
1965		CLPP	Caseinolytic Mitochondrial Matrix Peptidase Proteolytic Subunit	Protein Coding	44	GC19P006389	10.77
1966		VPS53	VPS53 Subunit Of GARP Complex	Protein Coding	40	GC17M000508	10.76
1967		NDUFA11	NADH:Ubiquinone Oxidoreductase Subunit A11	Protein Coding	37	GC19M005891	10.76
1968		RELA	RELA Proto-Oncogene, NF-KB Subunit	Protein Coding	50	GC11M065653	10.76
1969		FBLN5	Fibulin 5	Protein Coding	44	GC14M091869	10.75
1970		PAX1	Paired Box 1	Protein Coding	43	GC20P021705	10.75
1971		CYP4F22	Cytochrome P450 Family 4 Subfamily F Member 22	Protein Coding	39	GC19P015508	10.75
1972		PET100	PET100 Cytochrome C Oxidase Chaperone	Protein Coding	31	GC19P007630	10.74
1973		DYNC1I2	Dynein Cytoplasmic 1 Intermediate Chain 2	Protein Coding	38	GC02P171687	10.73
1974		PDXK	Pyridoxal Kinase	Protein Coding	47	GC21P043719	10.73
1975		RS1	Retinoschisin 1	Protein Coding	40	GC0XM018567	10.73
1976		SDR9C7	Short Chain Dehydrogenase/Reductase Family 9C Member 7	Protein Coding	39	GC12M056923	10.72
1977		SLC52A3	Solute Carrier Family 52 Member 3	Protein Coding	39	GC20M000741	10.72
1978		PACS1	Phosphofurin Acidic Cluster Sorting Protein 1	Protein Coding	41	GC11P066071	10.72
1979		SELP	Selectin P	Protein Coding	45	GC01M169558	10.71
1980		TYRP1	Tyrosinase Related Protein 1	Protein Coding	46	GC09P012683	10.7
1981		GP9	Glycoprotein IX Platelet	Protein Coding	46	GC03P130615	10.7
1982		IL17F	Interleukin 17F	Protein Coding	41	GC06M052209	10.7
1983		ECM1	Extracellular Matrix Protein 1	Protein Coding	43	GC01P150508	10.69
1984		HSP90AA1	Heat Shock Protein 90 Alpha Family Class A Member 1	Protein Coding	48	GC14M102080	10.69
1985		TJP2	Tight Junction Protein 2	Protein Coding	45	GC09P069121	10.69
1986		KRT6A	Keratin 6A	Protein Coding	44	GC12M052488	10.67
1987		TRAPPC12	Trafficking Protein Particle Complex 12	Protein Coding	37	GC02P003383	10.67
1988		FGF2	Fibroblast Growth Factor 2	Protein Coding	47	GC04P122826	10.67
1989		NFKBIA	NFKB Inhibitor Alpha	Protein Coding	50	GC14M035401	10.67
1990		PYCR2	Pyrroline-5-Carboxylate Reductase 2	Protein Coding	44	GC01M225919	10.66
1991		RIN2	Ras And Rab Interactor 2	Protein Coding	41	GC20P019759	10.66
1992		GABBR1	Gamma-Aminobutyric Acid Type B Receptor Subunit 1	Protein Coding	47	GC06M029555	10.66
1993		NRGN	Neurogranin	Protein Coding	39	GC11P124739	10.66
1994		TBCD	Tubulin Folding Cofactor D	Protein Coding	41	GC17P082752	10.65
1995		TUBB	Tubulin Beta Class I	Protein Coding	49	GC06P030720	10.65
1996		CCR6	C-C Motif Chemokine Receptor 6	Protein Coding	44	GC06P167111	10.65
1997		PCK1	Phosphoenolpyruvate Carboxykinase 1	Protein Coding	48	GC20P057561	10.65
1998		UNC93B1	Unc-93 Homolog B1, TLR Signaling Regulator	Protein Coding	39	GC11M067991	10.63
1999		HIBCH	3-Hydroxyisobutyryl-CoA Hydrolase	Protein Coding	43	GC02M190189	10.62
2000		NGFR	Nerve Growth Factor Receptor	Protein Coding	45	GC17P049495	10.62
2001		TMEM70	Transmembrane Protein 70	Protein Coding	38	GC08P073972	10.62
2002		HIF1A	Hypoxia Inducible Factor 1 Subunit Alpha	Protein Coding	47	GC14P061695	10.61
2003		ASCL1	Achaete-Scute Family BHLH Transcription Factor 1	Protein Coding	44	GC12P102957	10.61
2004		ABCA2	ATP Binding Cassette Subfamily A Member 2	Protein Coding	41	GC09M137007	10.6
2005		GP1BB	Glycoprotein Ib Platelet Subunit Beta	Protein Coding	41	GC22P019722	10.59
2006		TUBA4A	Tubulin Alpha 4a	Protein Coding	45	GC02M219249	10.59
2007		PIGB	Phosphatidylinositol Glycan Anchor Biosynthesis Class B	Protein Coding	40	GC15P055318	10.59
2008		EPAS1	Endothelial PAS Domain Protein 1	Protein Coding	48	GC02P046293	10.58
2009		DHTKD1	Dehydrogenase E1 And Transketolase Domain Containing 1	Protein Coding	42	GC10P012068	10.58
2010		ABCG2	ATP Binding Cassette Subfamily G Member 2 (Junior Blood Group)	Protein Coding	50	GC04M088090	10.58
2011		FANCE	FA Complementation Group E	Protein Coding	41	GC06P047436	10.57
2012		MAPK3	Mitogen-Activated Protein Kinase 3	Protein Coding	49	GC16M030117	10.57
2013		WASF1	WASP Family Member 1	Protein Coding	43	GC06M110099	10.57
2014		OGDH	Oxoglutarate Dehydrogenase	Protein Coding	45	GC07P044606	10.57
2015		COA8	Cytochrome C Oxidase Assembly Factor 8	Protein Coding	27	GC14P104661	10.56
2016		USF3	Upstream Transcription Factor Family Member 3	Protein Coding	26	GC03M113649	10.55
2017		PLPBP	Pyridoxal Phosphate Binding Protein	Protein Coding	32	GC08P037763	10.55
2018		PKD2	Polycystin 2, Transient Receptor Potential Cation Channel	Protein Coding	46	GC04P088007	10.55
2019		COPB2	COPI Coat Complex Subunit Beta 2	Protein Coding	44	GC03M139355	10.53
2020		IKBKB	Inhibitor Of Nuclear Factor Kappa B Kinase Subunit Beta	Protein Coding	52	GC08P042271	10.52
2021		MAD2L2	Mitotic Arrest Deficient 2 Like 2	Protein Coding	44	GC01M011674	10.52
2022		PYGM	Glycogen Phosphorylase, Muscle Associated	Protein Coding	46	GC11M064746	10.52
2023		CCNF	Cyclin F	Protein Coding	39	GC16P002429	10.51
2024		SETD1A	SET Domain Containing 1A, Histone Lysine Methyltransferase	Protein Coding	40	GC16P030980	10.51
2025		RAP1A	RAP1A, Member Of RAS Oncogene Family	Protein Coding	47	GC01P111542	10.5
2026		TACO1	Translational Activator Of Cytochrome C Oxidase I	Protein Coding	39	GC17P063600	10.5
2027		CHST3	Carbohydrate Sulfotransferase 3	Protein Coding	42	GC10P071964	10.5
2028		CFAP298	Cilia And Flagella Associated Protein 298	Protein Coding	30	GC21M032593	10.5
2029		HADHB	Hydroxyacyl-CoA Dehydrogenase Trifunctional Multienzyme Complex Subunit Beta	Protein Coding	47	GC02P026243	10.5
2030		DNAJB6	DnaJ Heat Shock Protein Family (Hsp40) Member B6	Protein Coding	42	GC07P157335	10.49
2031		TBX22	T-Box Transcription Factor 22	Protein Coding	38	GC0XP080014	10.49
2032		ACTA2	Actin Alpha 2, Smooth Muscle	Protein Coding	48	GC10M088935	10.49
2033		TUBGCP4	Tubulin Gamma Complex Associated Protein 4	Protein Coding	39	GC15P043369	10.49
2034		ORC4	Origin Recognition Complex Subunit 4	Protein Coding	41	GC02M147930	10.49
2035		KDSR	3-Ketodihydrosphingosine Reductase	Protein Coding	42	GC18M063327	10.47
2036		TGFBR1	Transforming Growth Factor Beta Receptor 1	Protein Coding	52	GC09P099104	10.47
2037		STXBP2	Syntaxin Binding Protein 2	Protein Coding	44	GC19P007637	10.46
2039		ZMPSTE24	Zinc Metallopeptidase STE24	Protein Coding	43	GC01P040258	10.44
2040		PANK1	Pantothenate Kinase 1	Protein Coding	41	GC10M089579	10.44
2041		NPPB	Natriuretic Peptide B	Protein Coding	44	GC01M011858	10.43
2042		FOXJ1	Forkhead Box J1	Protein Coding	36	GC17M076136	10.42
2043		CALCA	Calcitonin Related Polypeptide Alpha	Protein Coding	43	GC11M014945	10.42
2044		PUS7	Pseudouridine Synthase 7	Protein Coding	40	GC07M105439	10.4
2045		SYNE4	Spectrin Repeat Containing Nuclear Envelope Family Member 4	Protein Coding	32	GC19M036003	10.4
2046		IFNB1	Interferon Beta 1	Protein Coding	41	GC09M021077	10.4
2047		MAPK8	Mitogen-Activated Protein Kinase 8	Protein Coding	50	GC10P048306	10.4
2048		KMT2C	Lysine Methyltransferase 2C	Protein Coding	41	GC07M152134	10.38
2049		RASA2	RAS P21 Protein Activator 2	Protein Coding	40	GC03P141487	10.36
2050		CCDC78	Coiled-Coil Domain Containing 78	Protein Coding	36	GC16M001132	10.36
2051		SGCD	Sarcoglycan Delta	Protein Coding	45	GC05P155686	10.36
[truncated: 6,401 more rows]
